# Supplementary material for: Integrative analysis of RNA-seq and Ribo-seq reveals that lncRNA regulates chicken myogenesis through encoding peptide
Source: J Anim Sci Biotechnol. 2026 May 29;17:103. doi: 10.1186/s40104-026-01421-y (PMC13220464; doi:10.1186/s40104-026-01421-y)
Supplement: Supplementary file 4 — Additional file 4: Table S2. 444 common lncRNAs were obtained by different stages. [file 40104_2026_1421_MOESM4_ESM.xlsx]

## Sheet: Table S2
Table S2. 444 common lncRNAs were obtained by different stages.
id	G1	G2	D1	D2	D4	D6	D8	Description
ENSGALT00000026524	3.16	2.3133333333333	4.12	6.8	5.2733333333333	4.6633333333333	3.9533333333333	--
ENSGALT00000032405	2.96	1.6133333333333	2.2866666666667	4.46	5.3566666666667	4.97	5.5033333333333	--
ENSGALT00000032726	2.6233333333333	3.82	2.5366666666667	1.0766666666667	2.2466666666667	2.1766666666667	3.0333333333333	--
ENSGALT00000034549	3.3366666666667	2.9066666666667	3.9566666666667	4.3	2.67	1.9933333333333	2.4	--
ENSGALT00000041024	5.5	4.12	5.8633333333333	4.3833333333333	4.9433333333333	4.7633333333333	6.7533333333333	--
ENSGALT00000041273	5.3033333333333	5.1466666666667	6.7733333333333	7.9133333333333	8.2733333333333	7.5666666666667	8.0733333333333	--
ENSGALT00000048738	1.6166666666667	2.0166666666667	2.15	2.8433333333333	2.49	2.1933333333333	2.0666666666667	--
ENSGALT00000055739	3.79	3.3333333333333	4.56	5.4566666666667	8.1266666666667	6.23	8.0666666666667	--
ENSGALT00000058794	2.5666666666667	1.9833333333333	2.3533333333333	1.4766666666667	1.8566666666667	1.4733333333333	1.31	--
ENSGALT00000060460	8.3533333333333	8.7833333333333	6.9833333333333	4.9733333333333	4.7133333333333	3.7733333333333	4.7666666666667	--
ENSGALT00000065465	4.44	3.9366666666667	3.9466666666667	3.39	2.35	2.96	2.39	--
ENSGALT00000065876	1.9233333333333	2.4233333333333	1.73	3.72	1.95	1.9233333333333	2.2833333333333	--
ENSGALT00000066961	1.2233333333333	1.2566666666667	2.2533333333333	3.2166666666667	2.52	2.1133333333333	1.4666666666667	--
ENSGALT00000067745	1.3466666666667	1.4766666666667	1.2966666666667	1.4366666666667	1.4633333333333	1.3533333333333	1.4266666666667	--
ENSGALT00000071481	9.4366666666667	7.2133333333333	7.27	7.8266666666667	7.83	6.65	7.1733333333333	--
ENSGALT00000073934	1.2133333333333	1.1633333333333	1.4266666666667	2.2733333333333	3.8333333333333	2.1433333333333	2.4566666666667	--
ENSGALT00000074623	1.4066666666667	1.5333333333333	1	1.1133333333333	1.27	1.0233333333333	2.13	--
ENSGALT00000084164	2.0466666666667	1.1466666666667	1.2933333333333	2.1	1.7233333333333	2.4333333333333	3.27	--
ENSGALT00000085477	3.5333333333333	2.29	2.3533333333333	1.84	2.3366666666667	1.17	1.79	--
ENSGALT00000087613	4.4866666666667	3.0633333333333	2.9466666666667	1.67	1.0533333333333	1.2766666666667	1.67	--
ENSGALT00000090691	2	3.0433333333333	2.2266666666667	3.27	2.0533333333333	2.0666666666667	2.4766666666667	--
ENSGALT00000092365	30.343333333333	22	23.056666666667	27.196666666667	32.936666666667	32.47	34.323333333333	--
ENSGALT00000092369	14.496666666667	13.643333333333	11.6	10.63	13.4	11.006666666667	12.73	--
ENSGALT00000092535	5.7833333333333	4.3666666666667	5.5666666666667	7.2366666666667	5.0433333333333	8.3266666666667	8.67	--
ENSGALT00000092601	3.7866666666667	3.9466666666667	4.0066666666667	4.5633333333333	4.7633333333333	4.54	4.8433333333333	--
ENSGALT00000092789	4.4	3.88	3.8866666666667	6.33	6.9733333333333	6.0033333333333	6.7366666666667	--
ENSGALT00000092918	3.5733333333333	3.28	2.4166666666667	2.6433333333333	2.7233333333333	2.8733333333333	2.8266666666667	--
ENSGALT00000093034	1.5533333333333	2.28	2.2266666666667	2.51	2.2866666666667	2.5233333333333	2.3633333333333	--
ENSGALT00000093146	1.1633333333333	2.0133333333333	2.2466666666667	1.9333333333333	2.61	2.7966666666667	3	--
ENSGALT00000093219	1.6766666666667	1.6733333333333	2.5933333333333	2.21	1.7733333333333	1.5333333333333	1.6966666666667	--
ENSGALT00000093477	2.9133333333333	3.71	3.7833333333333	5.91	4.6466666666667	2.1666666666667	1.7466666666667	--
ENSGALT00000093865	4.8766666666667	5.5633333333333	3.5566666666667	2.7166666666667	5.0633333333333	3.9733333333333	5.06	--
ENSGALT00000093953	1.2266666666667	1.2766666666667	1.1666666666667	1.4633333333333	1.4066666666667	1.8033333333333	1.2833333333333	--
ENSGALT00000094006	2.06	2.5366666666667	3.7233333333333	2.83	2.6166666666667	2.8466666666667	2.4933333333333	--
ENSGALT00000094030	1.9066666666667	2.2433333333333	2.7233333333333	2.17	1.7333333333333	1.8666666666667	2.1166666666667	--
ENSGALT00000094140	3.2366666666667	3.4766666666667	2.8533333333333	1.6	2.8433333333333	3.2966666666667	2.41	--
ENSGALT00000094424	13.293333333333	10.943333333333	4.4466666666667	8.5766666666667	17.226666666667	19.863333333333	19.68	--
ENSGALT00000095139	8.89	6.8633333333333	5.3266666666667	8.6233333333333	5.47	3.78	1.9333333333333	--
ENSGALT00000095226	136.21	66.52	17.676666666667	5.6566666666667	2.47	2.6566666666667	3.08	--
ENSGALT00000096378	5.1566666666667	6.1766666666667	3.8233333333333	3.7166666666667	2.94	3.2533333333333	3.97	--
ENSGALT00000096759	7.7	6.5733333333333	8.1733333333333	9.9266666666667	14.346666666667	11.91	11.31	--
ENSGALT00000097001	3.01	3.8333333333333	5.8466666666667	10.663333333333	10.24	12.666666666667	11.783333333333	--
ENSGALT00000097778	71.98	22.503333333333	7.4766666666667	9.4266666666667	3.3333333333333	2.2733333333333	1.7666666666667	--
ENSGALT00000097841	1.1566666666667	1.7633333333333	1.5566666666667	1.5733333333333	1.21	1.1033333333333	1.2566666666667	--
ENSGALT00000098227	2.7033333333333	1.9366666666667	3.7466666666667	3.0266666666667	2.5033333333333	2.8033333333333	2.52	--
ENSGALT00000098268	2.0133333333333	2.2066666666667	1.7433333333333	2.03	1.5633333333333	1.4033333333333	2.03	--
ENSGALT00000098716	5.97	6.3233333333333	9.05	9.4633333333333	7.1633333333333	7.9433333333333	6.5633333333333	--
ENSGALT00000098746	2.0366666666667	1.3333333333333	1.67	1.22	1.7233333333333	1.6366666666667	1.94	--
ENSGALT00000099651	3.7366666666667	4.85	4.54	8.09	8.2433333333333	9.0333333333333	8.8433333333333	--
ENSGALT00000100020	8.4633333333333	5.9	4.8933333333333	5.78	5.9166666666667	4.0466666666667	5.6833333333333	--
ENSGALT00000100153	1.5366666666667	1.0966666666667	1.9933333333333	1.68	1.9033333333333	2.0333333333333	1.7866666666667	--
ENSGALT00000100380	2.0066666666667	3.4333333333333	3.4633333333333	4.0066666666667	3.1266666666667	1.9366666666667	1.6033333333333	--
ENSGALT00000100487	5.5233333333333	4.6266666666667	4.1566666666667	9.6166666666667	15.1	18.26	15.27	--
ENSGALT00000100962	1.65	2.97	2.0833333333333	1.57	2.5633333333333	2.1133333333333	2.57	--
ENSGALT00000100970	2.29	1.4733333333333	1.8966666666667	1.3233333333333	1.13	1.7033333333333	2.3233333333333	--
ENSGALT00000101432	1.6866666666667	1.09	2.12	1.8466666666667	1.85	1.3666666666667	1.5433333333333	--
ENSGALT00000101576	1.4133333333333	1.9566666666667	1.6366666666667	1.8966666666667	1.64	1.33	1.7133333333333	--
ENSGALT00000102031	12.63	12.543333333333	11.88	15.286666666667	14.16	12.24	13.08	--
ENSGALT00000102110	12.44	9.8	7.86	7.3933333333333	7.57	7.0666666666667	8.1533333333333	--
ENSGALT00000102373	1.7133333333333	2.37	1.8366666666667	1.9066666666667	2.0433333333333	1.4	2.1433333333333	--
ENSGALT00000103212	1.86	2.3966666666667	2.4466666666667	2.9	3.2733333333333	3.6966666666667	3.0533333333333	--
ENSGALT00000103636	9.3733333333333	6.3733333333333	7.51	10.356666666667	9.5966666666667	8.1033333333333	8.7833333333333	--
ENSGALT00000104458	7.2033333333333	5.9966666666667	4.6866666666667	4.82	1.9733333333333	2.38	4.1366666666667	--
ENSGALT00000105257	2.13	2.2066666666667	2.3333333333333	1.98	1.7833333333333	2.4833333333333	1.3033333333333	--
ENSGALT00000105502	3.88	2.54	2.7	6.17	6.2533333333333	9.3533333333333	9.5766666666667	--
ENSGALT00000105621	3.6966666666667	4.4733333333333	4.2266666666667	6.2666666666667	5.7033333333333	5.33	4.26	--
ENSGALT00000105798	1.1166666666667	1.2333333333333	1.63	2.5433333333333	3.17	3.0566666666667	3.2966666666667	--
ENSGALT00000105857	24.16	17.47	21.433333333333	28.11	27.56	35.59	42.95	--
ENSGALT00000105902	1.8633333333333	1.24	1.7766666666667	1.46	1.2766666666667	1.5233333333333	1.8066666666667	--
ENSGALT00000106386	3.8	1.9333333333333	1.9333333333333	2.77	4.54	3.79	5.4133333333333	--
ENSGALT00000106965	4.5066666666667	7.4833333333333	7.53	6.2233333333333	4.16	2.5966666666667	4.1866666666667	--
ENSGALT00000107014	1.7133333333333	1.6366666666667	2.57	4.8133333333333	7.4133333333333	5.7966666666667	3.2666666666667	--
ENSGALT00000107043	1.34	1.3033333333333	1.0933333333333	1.3133333333333	1.5466666666667	1.21	1.3266666666667	--
ENSGALT00000107583	1.5166666666667	1.94	1.1566666666667	1.09	1.1366666666667	1.0333333333333	1.6766666666667	--
ENSGALT00000107890	2.0033333333333	2.1366666666667	1.5466666666667	1.14	1.1566666666667	1.3233333333333	1.5	--
MSTRG.10056.1	3.8966666666667	3.22	3.1866666666667	3.3466666666667	3.9633333333333	4.4966666666667	3.9266666666667	-
MSTRG.10158.1	1.92	1.5133333333333	1.3933333333333	1.42	1.6066666666667	1.32	1.3266666666667	-
MSTRG.1020.2	2.77	2.94	3.2366666666667	4.3566666666667	5.84	6.2933333333333	5.59	-
MSTRG.10222.2	1.8166666666667	1.8	1.41	1.9866666666667	2.29	2.8833333333333	2.3433333333333	-
MSTRG.10230.1	1.1966666666667	1.19	1.4366666666667	1.68	1.7333333333333	1.4133333333333	1.4966666666667	-
MSTRG.10456.5	1.4433333333333	1.9466666666667	1.2233333333333	1.34	1.6666666666667	1.2366666666667	1.3266666666667	-
MSTRG.10480.2	2.3033333333333	2.8166666666667	1.83	2.0566666666667	1.7833333333333	1.7166666666667	2.0066666666667	-
MSTRG.10503.1	1.5433333333333	1.3533333333333	1.2633333333333	1.73	1.5533333333333	1.32	2.7166666666667	-
MSTRG.10506.1	1.7033333333333	2.0533333333333	1.31	2.2133333333333	2.4066666666667	1.9733333333333	2.19	-
MSTRG.10579.1	6.99	7.2166666666667	6.2833333333333	4.3933333333333	4.2933333333333	4.45	3.8933333333333	-
MSTRG.10579.2	7.0833333333333	5.5866666666667	5.67	4.2433333333333	3.3333333333333	2.7633333333333	3.4866666666667	-
MSTRG.10584.6	718.68666666667	553.17333333333	678.65	1103.7666666667	1074.2366666667	1232.5166666667	1088.39	-
MSTRG.10602.1	1.4433333333333	1.8066666666667	2.2566666666667	2.72	2.04	1.5166666666667	3.4733333333333	-
MSTRG.10612.1	11.093333333333	10.41	6.36	7.6633333333333	9.8033333333333	9.5533333333333	8.59	-
MSTRG.10672.1	280.87666666667	198.80333333333	223.62666666667	223.43666666667	281.70333333333	248.14333333333	231.83333333333	-
MSTRG.10673.1	16.566666666667	10.88	13.92	13.74	19.033333333333	16.023333333333	13.506666666667	-
MSTRG.10689.1	4.1	5.1033333333333	5.4366666666667	1.5966666666667	2.45	1.8333333333333	2.75	-
MSTRG.1069.1	2.1766666666667	3.9066666666667	4.6533333333333	11.133333333333	11.296666666667	12.01	9.1166666666667	-
MSTRG.10715.4	1.6933333333333	1.94	2.5266666666667	3.2333333333333	3.3833333333333	3.5766666666667	4.4533333333333	-
MSTRG.1073.1	9.4466666666667	19.66	18.89	28.613333333333	22.583333333333	24.57	23.556666666667	-
MSTRG.1073.2	2.0266666666667	4.95	3.3033333333333	7.0666666666667	5.9566666666667	6.3733333333333	6.1666666666667	-
MSTRG.1075.1	3.2966666666667	6.5566666666667	7.0566666666667	16.513333333333	10.72	14.333333333333	9.5766666666667	-
MSTRG.10815.1	35.033333333333	25.59	30.303333333333	40.32	61.466666666667	55.37	50.876666666667	-
MSTRG.10869.4	2.0633333333333	3.02	4.5533333333333	3.06	2.4233333333333	1.89	1.7	-
MSTRG.10923.2	7.79	5.19	3.7533333333333	6.07	6.76	7.1166666666667	8.99	-
MSTRG.11025.1	4.6466666666667	4.1433333333333	4.83	4.47	4.1133333333333	4.7866666666667	5.6733333333333	-
MSTRG.11100.1	67.483333333333	56.226666666667	57.61	68.246666666667	76.366666666667	65.843333333333	59.513333333333	-
MSTRG.11199.1	1.1833333333333	1.54	1.78	1.54	1.2433333333333	1.47	1.5666666666667	-
MSTRG.1132.1	6.54	6.7	6.35	6.1633333333333	5.8966666666667	6.2066666666667	6.5833333333333	-
MSTRG.11398.1	14.393333333333	20.053333333333	19.723333333333	19.45	17.406666666667	16.046666666667	15.726666666667	-
MSTRG.11504.2	3.41	2.36	3.4366666666667	3.49	3.7733333333333	1.5133333333333	3.9433333333333	-
MSTRG.11511.1	3.1533333333333	3.4533333333333	2.8633333333333	2.17	2.64	2.79	3.5033333333333	-
MSTRG.11607.4	2.93	2.3666666666667	2.59	3.5366666666667	4.06	3.4866666666667	2.34	-
MSTRG.11689.1	26.866666666667	25.8	20.196666666667	20.053333333333	21.266666666667	16.136666666667	10.953333333333	-
MSTRG.11697.2	2.37	3.6633333333333	3.3733333333333	4.83	6.72	4.05	2.76	-
MSTRG.11936.1	2.2133333333333	1.7533333333333	2.3666666666667	6.0766666666667	5.1733333333333	5.5933333333333	5.92	-
MSTRG.12.1	3.06	6.45	9.2766666666667	6.2833333333333	6.1266666666667	6.38	6.08	-
MSTRG.12070.8	1.0766666666667	1.6366666666667	1.4266666666667	2.04	1.3466666666667	1.68	1.77	-
MSTRG.121.1	2.2166666666667	3.95	3.93	3.5566666666667	2.44	3.34	1.9133333333333	-
MSTRG.12114.1	1.8133333333333	1.5166666666667	1.3333333333333	1.8433333333333	1.8133333333333	2.48	1.96	-
MSTRG.12153.1	4.0333333333333	2.6766666666667	2.4066666666667	1.98	2.0066666666667	1.95	2.0933333333333	-
MSTRG.1223.1	3.6	3.3933333333333	3.8933333333333	4.3166666666667	4.0466666666667	4.42	4.0766666666667	-
MSTRG.1225.1	2.0433333333333	1.28	1.4533333333333	2.7333333333333	3.8033333333333	4.3466666666667	5.8133333333333	-
MSTRG.12259.2	3.7133333333333	1.6833333333333	11.453333333333	15.34	51.823333333333	72.066666666667	62.746666666667	-
MSTRG.12263.1	54.443333333333	55.09	66.57	81.326666666667	70.84	63.94	58.343333333333	-
MSTRG.12263.2	18.313333333333	20.52	23.553333333333	25.853333333333	23.69	19.93	19.306666666667	-
MSTRG.12285.3	1.42	1.39	1.65	1.63	1.73	2.9866666666667	1.9533333333333	-
MSTRG.12332.2	11.99	12.983333333333	13.256666666667	24.296666666667	37.976666666667	37.04	34.083333333333	-
MSTRG.12374.1	2.2133333333333	2.4566666666667	2.3566666666667	3.3466666666667	2.07	1.89	2.6966666666667	-
MSTRG.12468.6	7.9633333333333	3.6933333333333	5.75	12.256666666667	14.85	15.293333333333	15.283333333333	-
MSTRG.12530.2	25.456666666667	26.67	22.61	23.833333333333	33.806666666667	31.96	26.59	-
MSTRG.12539.1	2.7466666666667	2.92	3.13	4.4666666666667	6.5133333333333	5.4733333333333	5.97	-
MSTRG.12548.1	2.7333333333333	2.5866666666667	2.3433333333333	2.0366666666667	2.3733333333333	2.3	2.4033333333333	-
MSTRG.12610.1	5.5133333333333	4.8633333333333	3.9133333333333	2.0966666666667	1.2533333333333	1.68	2.29	-
MSTRG.12616.2	51.683333333333	39.826666666667	44.19	44.69	54.96	51.773333333333	47.03	-
MSTRG.1263.4	1.03	2.3266666666667	20.853333333333	5.4133333333333	1.2766666666667	2.0966666666667	1.03	-
MSTRG.12654.1	1.0866666666667	1.2733333333333	1.1766666666667	1.2766666666667	1.45	1.25	1.73	-
MSTRG.12686.1	4.1166666666667	6.28	3.8533333333333	4.1166666666667	3.9033333333333	3.7666666666667	3.4	-
MSTRG.12720.2	295.45666666667	309.56333333333	343.50333333333	338.3	373.15666666667	226.7	120.29333333333	-
MSTRG.12720.3	3	2.03	1.85	2.39	3.21	3.97	2.0566666666667	-
MSTRG.12720.4	184.01666666667	44.586666666667	41.633333333333	72.2	360.65	393.92	692.03333333333	-
MSTRG.12720.5	81.713333333333	83.24	94.743333333333	93.77	107.04333333333	102.54666666667	90.926666666667	-
MSTRG.12720.7	2018.1066666667	2787.75	3329.9633333333	4078.1733333333	2645.8433333333	2598.4666666667	1974.5766666667	-
MSTRG.12721.1	17850.493333333	11668.6	13300.746666667	16173.966666667	24113.373333333	26818.8	25204	-
MSTRG.12721.10	298.23666666667	213.84666666667	268.28333333333	317.84666666667	409.78	424.03	386.23666666667	-
MSTRG.12721.11	22.77	17.27	18.316666666667	25.796666666667	39.42	36.996666666667	32.17	-
MSTRG.12721.3	55.456666666667	21.393333333333	27.216666666667	45.516666666667	44.806666666667	94.516666666667	181.89	-
MSTRG.12721.4	19.39	13.506666666667	17.906666666667	19.23	28.206666666667	27.106666666667	26.513333333333	-
MSTRG.12721.5	5.51	2.7133333333333	2.41	3.4833333333333	6.6966666666667	7.0866666666667	5.7166666666667	-
MSTRG.12721.6	493.17666666667	256.44	290.25666666667	382.28333333333	707.41	753.50333333333	755.57333333333	-
MSTRG.12721.7	14.98	8.6	8.75	10.383333333333	24.533333333333	18.736666666667	18.543333333333	-
MSTRG.12721.8	593.59666666667	353.61	442.54666666667	505.86666666667	1016.2733333333	926.92333333333	767.48333333333	-
MSTRG.12721.9	185.01666666667	138.62666666667	170.30333333333	205.37333333333	275.65666666667	257.94666666667	248.68	-
MSTRG.12769.1	1.68	2.0966666666667	1.45	2.25	1.4733333333333	1.63	1.6033333333333	-
MSTRG.12775.2	6.1133333333333	6.1733333333333	3.9866666666667	4.99	5.17	4.5433333333333	3.97	-
MSTRG.12777.1	6.6733333333333	5.2666666666667	4.5833333333333	5.8733333333333	5.2466666666667	4.5033333333333	4.3333333333333	-
MSTRG.12779.1	2.8066666666667	2.6066666666667	1.77	3.5266666666667	3.6033333333333	4.1666666666667	3.2666666666667	-
MSTRG.12780.1	11.486666666667	9.44	6.42	7.86	8.4666666666667	7.14	8.4766666666667	-
MSTRG.12842.1	2.01	1.6666666666667	1.9833333333333	2.5966666666667	2.8766666666667	2.4	2.2366666666667	-
MSTRG.12873.1	3.3033333333333	3.2466666666667	2.97	3.9333333333333	2.9633333333333	2.6766666666667	2.8933333333333	-
MSTRG.13177.2	1.15	1.2733333333333	1.37	1.35	1.3	1.4766666666667	1.5933333333333	-
MSTRG.13294.1	15.026666666667	15.753333333333	12.26	14.193333333333	13.23	10.91	9.5833333333333	-
MSTRG.13407.1	1.7133333333333	1.5666666666667	1.58	2.3166666666667	2.0933333333333	2.77	2.1466666666667	-
MSTRG.13509.2	6.2433333333333	8.8333333333333	12.69	15.523333333333	21.556666666667	17.736666666667	13.19	-
MSTRG.13509.5	8.0733333333333	14.47	23.88	43.416666666667	69.686666666667	55.22	39.14	-
MSTRG.1359.1	39.04	20.826666666667	23.95	37.54	30.66	25.66	20.68	-
MSTRG.1367.1	4.5733333333333	3.15	2.8466666666667	1.9233333333333	1.1633333333333	1.9766666666667	1.1166666666667	-
MSTRG.13687.1	3.24	5.38	5.3	3.8033333333333	2.5133333333333	2.89	3.0466666666667	-
MSTRG.13780.5	6.7566666666667	7.3633333333333	4.7	8.0166666666667	9.5233333333333	8.2	7.17	-
MSTRG.13855.1	1.58	2.8166666666667	5.79	9.0233333333333	11.28	12.773333333333	11.293333333333	-
MSTRG.13965.1	22.803333333333	13.543333333333	18.07	21.29	28.34	27.83	27.35	-
MSTRG.13975.1	17.816666666667	10.386666666667	9.0666666666667	17.43	45.283333333333	54.746666666667	46.08	-
MSTRG.13989.1	8.0133333333333	6.8633333333333	7.8733333333333	5.7666666666667	6.9666666666667	6.6066666666667	5.6166666666667	-
MSTRG.14.1	2.84	6.92	9.65	8.4466666666667	9.5733333333333	11.716666666667	11.806666666667	-
MSTRG.14.2	2.6	3.62	6.1766666666667	7.1533333333333	10.58	10.103333333333	14.16	-
MSTRG.14007.2	2.6133333333333	2.6133333333333	2.49	2.9766666666667	4.0233333333333	4.3833333333333	4.0566666666667	-
MSTRG.14193.1	1.1466666666667	1.54	2.0966666666667	1.58	1.5133333333333	1.1033333333333	1.39	-
MSTRG.1422.1	7.4566666666667	5.47	5.8766666666667	18.15	19.473333333333	19.5	14.586666666667	-
MSTRG.14299.1	12.666666666667	9.8033333333333	12.98	14.086666666667	13.106666666667	13.323333333333	16.02	-
MSTRG.14299.4	4.1833333333333	3.96	3.7766666666667	4.7833333333333	4.1	5.5133333333333	5.67	-
MSTRG.14321.1	2.2533333333333	2.05	2.37	2.7733333333333	3.0833333333333	2.5933333333333	2.8133333333333	-
MSTRG.14371.1	1.0066666666667	3.4733333333333	3.9166666666667	4.1	2.8466666666667	1.1466666666667	1.25	-
MSTRG.14371.3	1.73	3.7566666666667	3.72	4.4233333333333	3.0933333333333	1.8266666666667	2.1533333333333	-
MSTRG.14430.1	2.1866666666667	2.33	2.1466666666667	2.2833333333333	2.67	2.4066666666667	2.06	-
MSTRG.14602.1	2.5833333333333	3.1233333333333	3.6766666666667	3.6333333333333	4.8166666666667	5.07	9.75	-
MSTRG.14714.1	2.0966666666667	2.0566666666667	2.1133333333333	3.3466666666667	3.5133333333333	3.4866666666667	2.7066666666667	-
MSTRG.14758.1	28.106666666667	22.78	13.306666666667	13.276666666667	26.796666666667	21.273333333333	24.183333333333	-
MSTRG.14758.2	49.086666666667	40.88	30.903333333333	25.656666666667	25.62	28.656666666667	28.136666666667	-
MSTRG.14760.4	19.99	14.34	8.79	10.333333333333	12.516666666667	12.433333333333	11.81	-
MSTRG.14762.1	128.52	129.72	125.75333333333	119.21666666667	103.66666666667	98.74	104.02	-
MSTRG.14799.1	8.1066666666667	12.81	12.45	9.64	9.35	7.2666666666667	9.2433333333333	-
MSTRG.14799.4	16.923333333333	25.306666666667	27.733333333333	26.793333333333	25.05	22.636666666667	26.416666666667	-
MSTRG.14799.5	5.0533333333333	2.3733333333333	3.34	3.0733333333333	6.45	6.0166666666667	8.28	-
MSTRG.14831.1	1.81	1.4466666666667	1.7033333333333	1.88	1.69	1.8133333333333	1.9733333333333	-
MSTRG.14832.1	1.6033333333333	1.7	1.78	1.68	1.72	1.8433333333333	2.16	-
MSTRG.14896.2	4.7433333333333	10.51	5.5266666666667	4.7633333333333	5.1166666666667	5.5333333333333	6.17	-
MSTRG.14936.1	1.8233333333333	2.01	4.21	5.7233333333333	4.49	3.3466666666667	2.3066666666667	-
MSTRG.14942.1	1.38	1.5866666666667	2.0466666666667	2.9333333333333	2.5033333333333	1.5266666666667	1.0033333333333	-
MSTRG.15100.4	2.22	1.6433333333333	1.59	1.1466666666667	1.55	2.2033333333333	2.7633333333333	-
MSTRG.15114.1	1.9533333333333	1.68	1.5233333333333	1.5	1.8766666666667	1.72	1.8866666666667	-
MSTRG.1515.1	2.48	2.71	1.8166666666667	1.7866666666667	2.06	1.6466666666667	2.0166666666667	-
MSTRG.15165.12	15.69	18.806666666667	17.173333333333	18.633333333333	17.15	14.72	14.046666666667	-
MSTRG.15165.14	8.88	11.53	9.1666666666667	10.016666666667	10.466666666667	8.4733333333333	9.0566666666667	-
MSTRG.15165.15	8.0566666666667	8.16	7.6633333333333	7.2366666666667	8.7766666666667	6.8266666666667	6.6333333333333	-
MSTRG.15165.22	4.35	6.08	2.1	5.3366666666667	4.1066666666667	5.9166666666667	6.0466666666667	-
MSTRG.15165.25	67.823333333333	96.163333333333	74.943333333333	52.65	38.926666666667	39.606666666667	45.766666666667	-
MSTRG.15165.28	9.6766666666667	8.2766666666667	7.04	9.2566666666667	9.5	8.0266666666667	10.3	-
MSTRG.15165.31	15.543333333333	16.89	13.443333333333	17.953333333333	15.87	13.806666666667	16.36	-
MSTRG.15165.33	13.543333333333	15.453333333333	12.2	13.473333333333	14.866666666667	12.356666666667	16.02	-
MSTRG.15165.35	35.746666666667	39.226666666667	33.853333333333	43.44	38.213333333333	24.173333333333	40.166666666667	-
MSTRG.15165.37	15.173333333333	16.053333333333	12.223333333333	16.32	14.493333333333	13.72	16.32	-
MSTRG.15165.6	23.12	28.893333333333	27.186666666667	26.726666666667	26.623333333333	22.146666666667	22.136666666667	-
MSTRG.15165.7	33.306666666667	38.77	36.976666666667	34.64	32.003333333333	29.23	25.453333333333	-
MSTRG.15165.8	24.83	30.613333333333	27.636666666667	30.006666666667	25.86	23.86	20.576666666667	-
MSTRG.15165.9	6.4466666666667	8.46	6.4733333333333	8.5933333333333	6.43	5.8333333333333	6.4133333333333	-
MSTRG.15167.1	35.053333333333	46.016666666667	38.236666666667	27.906666666667	23.913333333333	19.896666666667	24.376666666667	-
MSTRG.15168.1	9.3166666666667	10.653333333333	8.49	10.003333333333	12.456666666667	10.533333333333	12.73	-
MSTRG.15168.2	7.7966666666667	8.2266666666667	7.1233333333333	9.0666666666667	6.2666666666667	6.92	8.65	-
MSTRG.15168.3	7.26	8.71	5.58	7.57	7.6633333333333	6.38	8.59	-
MSTRG.15171.1	3.98	4.85	3.8666666666667	4.3	4.48	4.7666666666667	4.5433333333333	-
MSTRG.15182.1	1.7466666666667	1.6166666666667	1.3666666666667	1.3366666666667	1.8433333333333	1.73	1.88	-
MSTRG.15187.1	5.2933333333333	4.62	5.4233333333333	5.0966666666667	4.1266666666667	3.9933333333333	3.9733333333333	-
MSTRG.15223.1	6.8	4.7866666666667	3.0533333333333	3.5466666666667	3.57	3.63	3.7866666666667	-
MSTRG.1531.2	2.22	2.27	12.523333333333	13.136666666667	8.4733333333333	7.47	8.6333333333333	-
MSTRG.15317.1	28.04	20.823333333333	25.726666666667	28.953333333333	28.343333333333	27.016666666667	19.816666666667	-
MSTRG.15351.2	4.08	4.09	2.7366666666667	2.07	1.6466666666667	1.4933333333333	1.44	-
MSTRG.15351.4	11.173333333333	8.7833333333333	8.6066666666667	5.8266666666667	4.8366666666667	3.8066666666667	4.1466666666667	-
MSTRG.15388.1	4.0833333333333	2.9166666666667	3.16	5.4166666666667	5.4	4.6033333333333	4.1566666666667	-
MSTRG.15398.1	1.9066666666667	1.8266666666667	2.46	1.7933333333333	1.42	2.3066666666667	1.51	-
MSTRG.15427.1	39.97	43.7	37.303333333333	38.766666666667	33.73	37.493333333333	38.456666666667	-
MSTRG.15541.1	1.34	1.69	2.5933333333333	2.7033333333333	2.68	3.3466666666667	3.15	-
MSTRG.15629.1	1.14	1.2033333333333	1.24	1.8833333333333	1.69	2.3166666666667	2.5333333333333	-
MSTRG.15631.1	3.1466666666667	2.48	2.9633333333333	5.95	7.87	9.84	9.8933333333333	-
MSTRG.15631.2	2.2633333333333	2.3233333333333	2.1633333333333	4.3833333333333	6.0266666666667	7.41	7.1133333333333	-
MSTRG.1636.1	1.7333333333333	3.7066666666667	35.086666666667	36.156666666667	15.94	13.863333333333	11.25	-
MSTRG.1684.2	1.7566666666667	3.3133333333333	29.066666666667	35.506666666667	16.09	15.046666666667	13	-
MSTRG.1711.2	2.38	1.9733333333333	1.69	2.38	1.6133333333333	1.5433333333333	1.11	-
MSTRG.1793.5	1.6233333333333	3.4433333333333	4.2333333333333	2.85	3.16	4.5266666666667	3.4366666666667	-
MSTRG.1793.6	2.7866666666667	4.0766666666667	1.8066666666667	2.2466666666667	1.6466666666667	3.2666666666667	1.3833333333333	-
MSTRG.1820.2	77.11	72.856666666667	55.29	60.236666666667	53.016666666667	63.15	57.533333333333	-
MSTRG.1897.5	3.91	5.1433333333333	4.1333333333333	3.5733333333333	3.07	3.5233333333333	2.75	-
MSTRG.1899.3	3.4833333333333	5.14	4.8466666666667	4.8666666666667	5.4566666666667	4.31	4.3766666666667	-
MSTRG.2045.1	1.6933333333333	2.0566666666667	2.0766666666667	1.66	1.6433333333333	1.2566666666667	1.4866666666667	-
MSTRG.2072.1	2.2433333333333	2.2566666666667	2.0533333333333	2.5366666666667	2.38	2.38	1.9533333333333	-
MSTRG.2126.1	6.6166666666667	4.6366666666667	5.13	6.62	6.1333333333333	5.9166666666667	5.8266666666667	-
MSTRG.2126.2	3.6233333333333	3.5333333333333	2.66	3.85	3.9133333333333	3.19	3.6366666666667	-
MSTRG.2132.1	7.2133333333333	4.55	5.4066666666667	6.4233333333333	8.2066666666667	8.43	10.373333333333	-
MSTRG.2133.1	5.3033333333333	3.0933333333333	2.7066666666667	3.82	3.4466666666667	3.2533333333333	3.52	-
MSTRG.2133.3	5.1633333333333	4.6233333333333	3.54	5.5533333333333	6.2266666666667	4.8666666666667	4.8433333333333	-
MSTRG.2223.1	1.6166666666667	1.5466666666667	1.69	2.5566666666667	2.4266666666667	1.97	1.6866666666667	-
MSTRG.2226.2	6.8033333333333	5.62	6.2666666666667	8.4733333333333	12.67	13.916666666667	12.73	-
MSTRG.2335.1	2.74	3.7966666666667	3.38	3.01	2.7333333333333	2.8733333333333	3.4233333333333	-
MSTRG.2359.1	2.2433333333333	1.1933333333333	1.4766666666667	1.1666666666667	1.2933333333333	1.4033333333333	2.2433333333333	-
MSTRG.2463.4	1.55	1.6466666666667	1.9966666666667	1.92	2.0166666666667	1.51	2.23	-
MSTRG.2476.1	1.84	1.9	2.5133333333333	1.7933333333333	1.94	1.5833333333333	2.29	-
MSTRG.2489.1	2.0966666666667	1.6833333333333	1.7533333333333	7.3566666666667	10.353333333333	9.3666666666667	10	-
MSTRG.263.1	45.366666666667	46.606666666667	37.466666666667	42.856666666667	36.233333333333	33.116666666667	32.243333333333	-
MSTRG.2711.2	3.0133333333333	2.51	2.5333333333333	2.5966666666667	2.4266666666667	2.3	2.13	-
MSTRG.2760.1	1.5766666666667	1.5533333333333	1.0033333333333	1.04	1.4033333333333	1.64	2.0566666666667	-
MSTRG.2843.8	1.42	1.73	1.3966666666667	1.95	2.0066666666667	1.7	2.0233333333333	-
MSTRG.2866.1	24.566666666667	22.53	19.556666666667	23.35	29.293333333333	26.48	24.14	-
MSTRG.2899.1	1.7266666666667	1.57	1.7433333333333	3.69	5.6033333333333	4.8966666666667	6.22	-
MSTRG.29.27	5.9066666666667	5.0233333333333	6.35	5.82	4.8133333333333	3.0833333333333	3.3566666666667	-
MSTRG.29.29	3.1466666666667	3.2	4.0166666666667	3.2133333333333	2.0466666666667	1.6266666666667	1.11	-
MSTRG.29.31	5.1933333333333	5.8033333333333	6.0733333333333	5.9766666666667	3.6466666666667	2.3133333333333	3.01	-
MSTRG.29.8	7.6066666666667	7.7733333333333	8.4066666666667	7.6033333333333	5.4833333333333	3.2333333333333	2.9933333333333	-
MSTRG.29.9	4.58	3.9533333333333	4.57	3.7	3.39	2.43	2.8433333333333	-
MSTRG.3014.1	6.75	6.69	6.0066666666667	7.74	7.7133333333333	7.3866666666667	8.21	-
MSTRG.3024.2	4.86	4.7166666666667	5.8733333333333	9.29	8.5666666666667	8.4233333333333	8.15	-
MSTRG.3067.1	29.393333333333	32.423333333333	26.263333333333	23.66	25.05	26.63	25.776666666667	-
MSTRG.3067.2	6.3433333333333	6.3566666666667	6.5966666666667	4.8566666666667	4.5933333333333	4.45	4.06	-
MSTRG.3096.2	11.163333333333	10.636666666667	4.9033333333333	4.85	5.2666666666667	5.3166666666667	4.8666666666667	-
MSTRG.31.1	4.0366666666667	2.6533333333333	3.5133333333333	2.0666666666667	3.7533333333333	3.67	4.5033333333333	-
MSTRG.3181.7	3.6366666666667	4.4466666666667	6.65	5.7566666666667	4.59	6.1633333333333	4.81	-
MSTRG.3182.2	1.05	1.43	2.96	3.89	2.6133333333333	3.2233333333333	3.59	-
MSTRG.3255.1	4.8966666666667	5.28	4.7366666666667	5.1833333333333	6.05	6.0533333333333	6.6566666666667	-
MSTRG.330.1	21.373333333333	10.71	4.9666666666667	4.7866666666667	4.5533333333333	3.34	2.34	-
MSTRG.3328.1	3.8766666666667	4.0666666666667	2.99	2.5366666666667	3.42	3.3833333333333	6.4666666666667	-
MSTRG.3328.2	5.3433333333333	3.44	3.4466666666667	2.5233333333333	5.2133333333333	4.68	6.6166666666667	-
MSTRG.3412.3	1.0833333333333	1.06	1.54	1.8433333333333	1.82	1.8833333333333	1.7866666666667	-
MSTRG.3449.1	1.4866666666667	1.5166666666667	1.9833333333333	1.71	1.4833333333333	1.47	1.31	-
MSTRG.3482.1	4.2033333333333	3.1733333333333	6.14	8.8466666666667	9.9366666666667	10.77	9.4833333333333	-
MSTRG.3489.1	12.646666666667	13.74	10.14	10.066666666667	10.34	10.163333333333	11.34	-
MSTRG.3549.2	1.0766666666667	1.27	1.4433333333333	3.5766666666667	2.04	2.5066666666667	3.5266666666667	-
MSTRG.3564.3	1.5466666666667	1.6133333333333	1.6466666666667	1.2733333333333	2.3466666666667	2.0766666666667	2.2166666666667	-
MSTRG.3596.2	2.2833333333333	1.7066666666667	1.2066666666667	1.1666666666667	2.3633333333333	1.9633333333333	2.32	-
MSTRG.3653.2	40.8	40.303333333333	41.126666666667	29.136666666667	38.613333333333	40.073333333333	36.09	-
MSTRG.369.2	9.3266666666667	11.886666666667	11.043333333333	8.13	6.47	10.673333333333	7.1666666666667	-
MSTRG.3706.2	6.01	8.4133333333333	7.1	6.28	5.58	5.88	4.86	-
MSTRG.374.10	3.6633333333333	4.12	3.9966666666667	3.3066666666667	3.4633333333333	4.3	3.28	-
MSTRG.3807.5	1.9133333333333	1.6	1.5933333333333	1.3133333333333	1.1533333333333	1.6	1.24	-
MSTRG.3918.1	3.9433333333333	3.29	3.53	4.9533333333333	4.9733333333333	5.3666666666667	5.2633333333333	-
MSTRG.3935.1	1.5233333333333	1.5633333333333	2.0533333333333	7.5666666666667	17.453333333333	17.913333333333	20.073333333333	-
MSTRG.3941.2	1.39	1.44	1.1566666666667	2.01	2.12	1.81	1.7166666666667	-
MSTRG.4227.2	8.5	11.486666666667	8.1366666666667	5.85	4.4866666666667	4.16	4.2466666666667	-
MSTRG.4286.1	1.75	3.0633333333333	2.6833333333333	3.1566666666667	3.5933333333333	3.1933333333333	3.4	-
MSTRG.4286.2	3.1266666666667	3.67	4.5766666666667	4.6866666666667	4.4833333333333	4.7966666666667	4.18	-
MSTRG.4286.3	6.0433333333333	7.47	6.5866666666667	9.7566666666667	7.9066666666667	7.3566666666667	8.4033333333333	-
MSTRG.4292.1	3.0866666666667	2.6833333333333	2.8433333333333	4.5166666666667	4.6833333333333	4.78	4.56	-
MSTRG.4292.3	3.7966666666667	2.87	3.3533333333333	5.63	7.6466666666667	6.5	6.6433333333333	-
MSTRG.43.1	3.2133333333333	3.37	2.7866666666667	3.3133333333333	3.9133333333333	3.2166666666667	3.16	-
MSTRG.4316.1	2.5733333333333	2.9866666666667	1.8333333333333	2.4866666666667	3.0866666666667	1.8933333333333	1.9933333333333	-
MSTRG.4322.1	4.7266666666667	5.4266666666667	4.1766666666667	4.54	4.01	2.93	3.0966666666667	-
MSTRG.4333.1	1268.13	753.29333333333	813.31333333333	843.04666666667	1390.1533333333	1743.52	572.19333333333	-
MSTRG.4333.11	14.063333333333	9.74	18.24	36.206666666667	54.303333333333	59.473333333333	25.823333333333	-
MSTRG.4333.12	352.76666666667	288.44	338.45333333333	288.34	372.29666666667	366.82	315.39333333333	-
MSTRG.4333.13	1166.1966666667	1026.4166666667	1216.5433333333	1062.6233333333	1330.3066666667	1374.5866666667	1176.8933333333	-
MSTRG.4333.15	641.13333333333	475.83	572.85	512.26666666667	1298.1133333333	1354.2633333333	450.65333333333	-
MSTRG.4333.16	411.55666666667	194.79666666667	249.55	341.05333333333	916.46	1099.44	250.97666666667	-
MSTRG.4333.17	8.3833333333333	3.84	8.01	14.523333333333	27.83	32.813333333333	10.92	-
MSTRG.4333.6	18.15	11.536666666667	16.053333333333	17.87	45.196666666667	48.42	17.35	-
MSTRG.4333.8	41.003333333333	34.693333333333	47.703333333333	51.763333333333	58.65	63.27	41.39	-
MSTRG.4334.1	86.853333333333	53.476666666667	67.056666666667	72.31	111.30333333333	107.52	52.156666666667	-
MSTRG.4334.2	120.39	97.22	125.67333333333	98.65	131.71666666667	112.55333333333	113.36666666667	-
MSTRG.4334.3	254.71333333333	180.69	214.53666666667	180.90333333333	227.79333333333	209.6	135.67666666667	-
MSTRG.4346.1	1.41	1.4633333333333	2.4566666666667	1.55	1.8933333333333	2.01	1.72	-
MSTRG.4354.1	1.7933333333333	2.7	1.1733333333333	2.8533333333333	2.9	1.98	3.2033333333333	-
MSTRG.4363.4	10.32	7.8666666666667	8.63	10.056666666667	13.493333333333	14.426666666667	13.61	-
MSTRG.4374.1	1.7466666666667	2.12	1.93	2.0133333333333	1.95	1.4933333333333	1.6	-
MSTRG.4411.1	8.21	8.63	10.666666666667	8.26	6.0233333333333	5.19	7.1133333333333	-
MSTRG.4666.1	1.7633333333333	1.9366666666667	1.9233333333333	1.8366666666667	2.05	1.3833333333333	1.4533333333333	-
MSTRG.4680.1	3.0166666666667	1.6566666666667	1.3566666666667	3.1566666666667	3.1366666666667	3.98	3.9566666666667	-
MSTRG.4710.1	3.6933333333333	2.4233333333333	2.7066666666667	5.6066666666667	7.3	4.81	3.1266666666667	-
MSTRG.4711.1	4.5333333333333	2.5333333333333	2.1666666666667	5.0633333333333	6.4666666666667	4.4166666666667	2.5433333333333	-
MSTRG.4754.2	2.97	3.4766666666667	2.9266666666667	4.0766666666667	4.8466666666667	4.5166666666667	5.7333333333333	-
MSTRG.48.1	3.99	4.6666666666667	4.7066666666667	4.6166666666667	6.07	5.9533333333333	6.2233333333333	-
MSTRG.4810.3	14.163333333333	26.666666666667	12.713333333333	10.223333333333	9.3833333333333	8.78	9.56	-
MSTRG.4834.1	4.54	5.61	7.21	5.6066666666667	4.9466666666667	4.84	5.01	-
MSTRG.4847.1	1.1733333333333	1.5833333333333	1.7133333333333	2.04	1.91	2.17	2.3866666666667	-
MSTRG.4995.1	45.236666666667	15.69	18.17	21.39	33.28	40.92	44.673333333333	-
MSTRG.5006.1	6.35	7.02	5.2333333333333	6.2033333333333	6.7633333333333	5.6966666666667	6.1966666666667	-
MSTRG.5024.1	3.7166666666667	2.3333333333333	2.5466666666667	2.4233333333333	3.3733333333333	3.5033333333333	3.6933333333333	-
MSTRG.5150.1	3.0033333333333	2.0333333333333	2.7766666666667	2.28	1.7433333333333	1.7966666666667	1.4666666666667	-
MSTRG.5240.5	37.32	33.396666666667	35.98	32.61	38.38	34.266666666667	24.936666666667	-
MSTRG.5240.6	3.6666666666667	3.7466666666667	2.68	2.9266666666667	3.3466666666667	1.9833333333333	1.92	-
MSTRG.5240.7	31.956666666667	41.453333333333	50.71	44.776666666667	32.06	28.133333333333	14.803333333333	-
MSTRG.5240.9	1.15	1.61	3.06	2.1733333333333	1.95	1.3733333333333	1.67	-
MSTRG.5301.1	1.3966666666667	2.2133333333333	1.3633333333333	1.7	1.7566666666667	1.6133333333333	1.4066666666667	-
MSTRG.5308.1	3.4566666666667	1.9933333333333	2.4866666666667	3.2233333333333	2.8466666666667	3.2333333333333	3.1766666666667	-
MSTRG.5309.2	13.8	11.88	19.793333333333	17.813333333333	18.356666666667	13.963333333333	12.433333333333	-
MSTRG.5387.2	15.603333333333	26.743333333333	20.056666666667	7.93	3.85	4.1166666666667	3.5166666666667	-
MSTRG.5406.1	2.67	2.5066666666667	1.44	1.5333333333333	1.4266666666667	1.2	2.11	-
MSTRG.5484.1	2.0366666666667	1.1133333333333	1.0333333333333	1.75	1.41	1.57	1.8933333333333	-
MSTRG.5658.1	9.56	11.93	13.293333333333	21.193333333333	23.343333333333	22.85	21.2	-
MSTRG.5707.1	2.2733333333333	1.9466666666667	1.8866666666667	1.8033333333333	1.7766666666667	2.0566666666667	1.7466666666667	-
MSTRG.5885.1	2.58	4.1566666666667	4.1266666666667	4.46	3.7966666666667	4.7133333333333	5.6533333333333	-
MSTRG.5889.1	4.46	4.8833333333333	7.11	8.7033333333333	8.97	8.3633333333333	9.4566666666667	-
MSTRG.5890.1	1.9733333333333	1.9366666666667	1.24	1.6833333333333	1.6166666666667	1.5666666666667	1.8433333333333	-
MSTRG.5930.6	1.1766666666667	1.1166666666667	1.2133333333333	1.62	1.3766666666667	1.3833333333333	1.4333333333333	-
MSTRG.5936.3	1.4466666666667	2.1266666666667	2.3733333333333	2.0166666666667	1.7733333333333	1.6866666666667	1.8433333333333	-
MSTRG.5969.1	15.136666666667	39.556666666667	30.453333333333	34.093333333333	52.3	38.546666666667	29.76	-
MSTRG.6.2	2.76	2.08	2.0533333333333	2.34	2.7066666666667	2.5933333333333	3.0666666666667	-
MSTRG.6.3	12.713333333333	11.346666666667	13.013333333333	14.41	16.513333333333	13.256666666667	11.21	-
MSTRG.6.4	4.6966666666667	6.2066666666667	5.2866666666667	7.2333333333333	7.1133333333333	6.5166666666667	4.75	-
MSTRG.6.5	201.98	184.38	181.08666666667	229.88666666667	313.27	259.15333333333	187.75	-
MSTRG.6066.6	10.26	8.2	9.18	6.1066666666667	4.77	4.7166666666667	3.53	-
MSTRG.6071.4	1.0633333333333	1.4833333333333	2.4066666666667	1.9566666666667	1.36	1.5933333333333	1.51	-
MSTRG.6116.2	5.3433333333333	5.6866666666667	4.89	5.98	5.7766666666667	5.9633333333333	5.6966666666667	-
MSTRG.6136.1	1.43	3.4933333333333	26.66	32.823333333333	13	12.07	11.326666666667	-
MSTRG.636.1	3.63	1.1533333333333	2.25	2.46	1.6266666666667	2.01	1.2566666666667	-
MSTRG.6392.1	3.8233333333333	3.97	2.6466666666667	3.4066666666667	4.9433333333333	5.4833333333333	5.72	-
MSTRG.6428.2	4.1566666666667	3.23	3.6866666666667	4.6233333333333	4.59	4.0333333333333	2.3233333333333	-
MSTRG.645.1	4.3033333333333	7.36	12.013333333333	8.7366666666667	8.7933333333333	14.74	13.293333333333	-
MSTRG.6474.1	5.36	5.9933333333333	6	4.42	3.3033333333333	3.2966666666667	3.68	-
MSTRG.6559.1	2.4133333333333	2.0866666666667	2.02	2.48	1.19	1.5266666666667	2.4566666666667	-
MSTRG.6627.1	1.7366666666667	1.8433333333333	1.72	3.4566666666667	3.37	4.1433333333333	5.3066666666667	-
MSTRG.6627.2	3.6566666666667	3.8333333333333	3.2766666666667	5.4566666666667	4.36	4.29	4.5033333333333	-
MSTRG.6627.3	16.123333333333	12.876666666667	11.423333333333	11.8	10.573333333333	11.343333333333	12.58	-
MSTRG.6649.2	1.0433333333333	1.11	1.78	2.17	2.4866666666667	2.5433333333333	1.6	-
MSTRG.6739.3	3.81	2.9233333333333	2.92	2.5433333333333	2.13	2.72	2.8266666666667	-
MSTRG.6740.1	19.23	16.643333333333	13.033333333333	13.323333333333	12.903333333333	11.52	10.92	-
MSTRG.6818.1	5.43	6.17	5.1833333333333	2.6733333333333	2.94	2.7466666666667	2.1666666666667	-
MSTRG.6818.2	16.29	15.383333333333	7.4533333333333	6.3933333333333	9.8266666666667	10.23	10.706666666667	-
MSTRG.6842.3	40.686666666667	25.336666666667	25.13	29.703333333333	50.653333333333	46.45	49.846666666667	-
MSTRG.6963.1	15.673333333333	11.636666666667	11.876666666667	12.163333333333	18.01	17.036666666667	15.966666666667	-
MSTRG.6970.2	2.8933333333333	2.9333333333333	3.04	3.2066666666667	3.0033333333333	2.7566666666667	2.7566666666667	-
MSTRG.7035.1	2.8133333333333	2.6866666666667	2.3033333333333	3.21	3.0033333333333	2.41	2.94	-
MSTRG.7225.1	1.3766666666667	2.51	1.9766666666667	2.4566666666667	2.4733333333333	1.7133333333333	2.5866666666667	-
MSTRG.7264.2	7.8266666666667	7.6733333333333	5.9566666666667	6	5.93	5.8533333333333	5.47	-
MSTRG.7339.2	23.903333333333	22.536666666667	17.393333333333	15.3	13.653333333333	16.816666666667	17.48	-
MSTRG.7363.1	1.1666666666667	1.1733333333333	1.2033333333333	1.2	2.26	2.21	3.29	-
MSTRG.7423.2	2.8233333333333	1.4433333333333	1.0466666666667	1.8866666666667	1.4166666666667	1.5566666666667	1.65	-
MSTRG.7424.1	5.82	5.83	7.9766666666667	14.526666666667	24.78	25.453333333333	22.613333333333	-
MSTRG.7430.1	2.7566666666667	4.1766666666667	6.4333333333333	5.09	4.7333333333333	4.09	5.87	-
MSTRG.749.15	1.7366666666667	2.4933333333333	1.9266666666667	1.51	1.1133333333333	1.11	1.0666666666667	-
MSTRG.749.4	2.34	2.77	2.2333333333333	1.77	1.4566666666667	1.4433333333333	1.4066666666667	-
MSTRG.7512.1	18.18	16	11.803333333333	16.033333333333	29.526666666667	29.613333333333	30.436666666667	-
MSTRG.7629.1	3.9533333333333	2.7533333333333	2.7166666666667	2.3333333333333	3.5133333333333	2.94	2.56	-
MSTRG.7699.3	4.68	5.31	4.5933333333333	7.2233333333333	7.0333333333333	8.6333333333333	8.4766666666667	-
MSTRG.7699.5	10.363333333333	9.91	8.2966666666667	19.586666666667	23.8	30.503333333333	30.103333333333	-
MSTRG.7777.2	1.3966666666667	2.58	1.98	2.85	2.9266666666667	2.08	1.12	-
MSTRG.796.2	30.336666666667	19.613333333333	22.376666666667	35.69	37.896666666667	40.62	44.686666666667	-
MSTRG.8019.4	1.3566666666667	1.55	1.7366666666667	1.9066666666667	2.4233333333333	2.4633333333333	1.8666666666667	-
MSTRG.8024.1	2.1033333333333	2.88	2.44	2.8666666666667	3.54	2.4433333333333	3.3066666666667	-
MSTRG.8071.1	8.82	8.4933333333333	7.1866666666667	7.73	8.37	7.9633333333333	7.4733333333333	-
MSTRG.8100.2	8.3866666666667	9.4466666666667	11.13	9.06	10.23	8.8066666666667	10.676666666667	-
MSTRG.8121.1	8.3033333333333	7.66	7	9.6066666666667	10.143333333333	9.5933333333333	10.1	-
MSTRG.8245.3	8.7933333333333	7.9133333333333	7.03	7.09	7.1766666666667	5.5933333333333	6.8933333333333	-
MSTRG.8245.4	8.7933333333333	7.9133333333333	7.03	7.09	7.1766666666667	5.5933333333333	6.8933333333333	-
MSTRG.8250.1	5.04	5.1366666666667	4.61	4.5533333333333	4.3633333333333	3.9266666666667	4.61	-
MSTRG.8263.1	1.86	1.8033333333333	2.09	2.9766666666667	3.2533333333333	4.0066666666667	2.9833333333333	-
MSTRG.8334.1	1.0166666666667	1	2.0033333333333	4.28	5.4533333333333	7.2833333333333	9.1866666666667	-
MSTRG.8356.1	25.743333333333	28.67	45.62	41.03	36.68	36.55	47.86	-
MSTRG.8356.2	12.81	19.186666666667	29.683333333333	21.01	16.013333333333	18.343333333333	25.143333333333	-
MSTRG.8382.2	5.4133333333333	5.3766666666667	3.6766666666667	3.72	2.3966666666667	2.14	2.2433333333333	-
MSTRG.8382.3	4.4766666666667	3.27	4.31	1.6833333333333	1.25	1.19	2.4033333333333	-
MSTRG.843.2	1.8933333333333	1.08	1.4966666666667	2.31	3.0233333333333	3.9066666666667	4.1266666666667	-
MSTRG.8439.1	1.6633333333333	1.1766666666667	1.3	1.45	1.36	1.24	1.5066666666667	-
MSTRG.8508.1	3.72	2.0566666666667	1.7366666666667	2.38	1.56	2.63	2.3	-
MSTRG.8525.1	36.176666666667	14.203333333333	14.026666666667	13.52	24.856666666667	31.29	36.546666666667	-
MSTRG.8553.2	1.9033333333333	1.7466666666667	2.4433333333333	2.2933333333333	4.8433333333333	3.61	3.45	-
MSTRG.8555.1	5.4233333333333	6.1233333333333	5.1966666666667	4.83	6.11	4.91	5.0366666666667	-
MSTRG.861.2	2.24	3.47	2.94	2.0033333333333	2.6666666666667	2.9166666666667	2.5233333333333	-
MSTRG.8705.1	14.933333333333	14.966666666667	15.883333333333	19.306666666667	20.496666666667	19.536666666667	20.103333333333	-
MSTRG.8770.1	1.22	1.27	1.0933333333333	1.1033333333333	1.29	1.4833333333333	1.5166666666667	-
MSTRG.892.5	3.1333333333333	2.27	2.9533333333333	3.78	3.9133333333333	4.0666666666667	4.42	-
MSTRG.8934.1	1.31	1.3166666666667	1.7433333333333	3.2833333333333	3.6566666666667	3.5033333333333	3.9733333333333	-
MSTRG.8968.4	2.2466666666667	4.8766666666667	2.81	2.4033333333333	2.48	2.05	1.5066666666667	-
MSTRG.8997.1	2.1966666666667	2.4166666666667	2.4766666666667	3.0466666666667	2.56	1.8166666666667	2.14	-
MSTRG.9.1	9.9633333333333	8.1466666666667	7.1366666666667	6.6566666666667	6.8133333333333	6.05	5.7466666666667	-
MSTRG.9.2	7.3833333333333	5.6666666666667	3.7766666666667	3.43	2.9666666666667	3.0933333333333	3.0933333333333	-
MSTRG.9006.4	1.9233333333333	1.9433333333333	1.8233333333333	2.05	2.1866666666667	1.9533333333333	2.2766666666667	-
MSTRG.901.1	2.0766666666667	2.3366666666667	2.86	2.9633333333333	2.98	2.5333333333333	3.1133333333333	-
MSTRG.911.1	21.98	19.846666666667	32.48	20.823333333333	21.82	24.816666666667	39.35	-
MSTRG.9194.1	4.72	5.4633333333333	6.09	5.7266666666667	6.6133333333333	6.1166666666667	6.4266666666667	-
MSTRG.9257.1	4.18	3.0833333333333	2.35	2.6633333333333	2.5033333333333	2.25	2.1633333333333	-
MSTRG.9352.1	37.78	33.553333333333	26.813333333333	25.666666666667	38.863333333333	52.256666666667	48.273333333333	-
MSTRG.9362.2	2.18	2.5766666666667	3.0666666666667	3.2466666666667	3.7466666666667	3.0933333333333	3.4066666666667	-
MSTRG.9411.1	1.1533333333333	1.3933333333333	1.4833333333333	1.5133333333333	1.8266666666667	1.44	2.2	-
MSTRG.9437.2	4.66	4.3033333333333	3.8733333333333	4.3566666666667	3.66	3.8266666666667	4.94	-
MSTRG.9481.10	2.09	1.6966666666667	1.8766666666667	2.22	2.9466666666667	2.73	2.14	-
MSTRG.9530.2	1.7033333333333	2.1266666666667	2.1333333333333	1.9166666666667	2.9733333333333	3.8233333333333	4.55	-
MSTRG.9622.1	1.2266666666667	1.4833333333333	1.37	1.87	1.94	1.7766666666667	1.7366666666667	-
MSTRG.9673.4	7.32	6.0566666666667	4.8866666666667	7.3866666666667	7.5833333333333	7.3266666666667	6.37	-
MSTRG.9716.1	6.1	9.7466666666667	13.636666666667	3.8	1.8566666666667	2.76	2.3333333333333	-
MSTRG.9734.2	1.4433333333333	1.6833333333333	1.8766666666667	1.22	1.3366666666667	1.3133333333333	1.32	-
MSTRG.9758.3	6.7233333333333	6.7166666666667	10.52	6.31	4.9066666666667	5.7466666666667	6.18	-
MSTRG.9795.1	1.58	1.9066666666667	15.93	15.603333333333	8.2066666666667	6.6566666666667	7.14	-
MSTRG.9810.2	2.4733333333333	1.79	1.8966666666667	2.0133333333333	2.0266666666667	2.88	2.49	-
MSTRG.9821.1	27.33	19.263333333333	17.72	16.51	18.746666666667	17.436666666667	15.736666666667	-
MSTRG.9836.4	1.7766666666667	2.0366666666667	1.7666666666667	2.0633333333333	2.4466666666667	3.6566666666667	3.7933333333333	-
MSTRG.991.6	2.5266666666667	2.4433333333333	2.3466666666667	3.1833333333333	2.2666666666667	1.42	1.0533333333333	-
MSTRG.9911.1	4.1033333333333	2.4033333333333	2.3233333333333	4.15	5.3766666666667	8.2233333333333	5.9333333333333	-
MSTRG.9914.1	29.21	25.323333333333	29.18	24.046666666667	31.973333333333	32.086666666667	34.246666666667	-
MSTRG.9923.2	11.313333333333	16.55	23.843333333333	8.4866666666667	9.42	13.696666666667	9.2533333333333	-
MSTRG.9931.1	617.39333333333	519.85	627.45333333333	819.56666666667	1123.2366666667	1035.73	776.99333333333	-
MSTRG.9931.2	54.53	38.926666666667	49.313333333333	59.126666666667	91.25	78.296666666667	59.456666666667	-
MSTRG.9932.2	20.723333333333	8.1333333333333	8.4	12.36	28.296666666667	13.073333333333	10.496666666667	-
MSTRG.9937.1	2.0433333333333	2.2833333333333	1.6333333333333	2.2266666666667	1.7933333333333	2.0266666666667	2.2733333333333	-
