# Supplementary material for: Integrative analysis of RNA-seq and Ribo-seq reveals that lncRNA regulates chicken myogenesis through encoding peptide
Source: J Anim Sci Biotechnol. 2026 May 29;17:103. doi: 10.1186/s40104-026-01421-y (PMC13220464; doi:10.1186/s40104-026-01421-y)
Supplement: Supplementary file 5 — Additional file 5: Table S3. 178 DE-lncRNAs were included in three analyses. [file 40104_2026_1421_MOESM5_ESM.xlsx]

## Sheet: 关键lncRNA筛选-178-WGCNA-DIFF-KMEAN
Table S3. 178 DE-lncRNAs were included in three analyses.
id	G1-1_fpkm	G1-2_fpkm	G1-3_fpkm	G2-1_fpkm	G2-2_fpkm	G2-3_fpkm	D1-1_fpkm	D1-2_fpkm	D1-3_fpkm	D2-1_fpkm	D2-2_fpkm	D2-3_fpkm	D4-1_fpkm	D4-2_fpkm	D4-3_fpkm	D6-1_fpkm	D6-2_fpkm	D6-3_fpkm	D8-1_fpkm	D8-2_fpkm	D8-3_fpkm	G1-1_count	G1-2_count	G1-3_count	G2-1_count	G2-2_count	G2-3_count	D1-1_count	D1-2_count	D1-3_count	D2-1_count	D2-2_count	D2-3_count	D4-1_count	D4-2_count	D4-3_count	D6-1_count	D6-2_count	D6-3_count	D8-1_count	D8-2_count	D8-3_count	Symbol	Description
ENSGALT00000026524	3.12	3.58	2.78	2.78	1.69	2.47	4.72	4.2	3.44	6.31	7.28	6.81	5.34	5.04	5.44	5.52	4.2	4.27	3.65	3.35	4.86	59.95	79.87	62.85	54.16	37.11	61.14	98.65	93.4	67.64	122.42	125.04	140.17	89.73	82.59	99.98	84.36	74.66	74.99	66.53	63.08	108.95	ENSGALG00000016441	--
ENSGALT00000050939	0.03	0	0.02	0.03	0.05	0.07	0.5	0.39	0.61	0.39	0.48	0.56	0.06	0.17	0.15	0.04	0.06	0.09	0	0	0.07	1	0	1	1	2	3	19	16	22	14	15	21	2	5	5	1	2	3	0	0	3	ENSGALG00000016183	--
ENSGALT00000053895	0.09	0.11	0.16	0.2	0.1	0.15	0.42	0.32	0.38	0.29	0.51	0.36	0.04	0.07	0.16	0.04	0	0.17	0	0.02	0.03	6	8	12	13	7	12	29	24	25	19	29	25	2	4	10	2	0	10	0	1	2	ENSGALG00000029454	--
ENSGALT00000056436	0	0	0	0.09	0	0	0.03	0.12	0.14	0.37	0.29	0.3	0.16	0.03	0.12	0.04	0	0.03	0.06	0.09	0.07	0	0	0	3	0	0	1	5	5	13	9	11	5	1	4	1	0	1	2	3	3	ENSGALG00000035857	--
ENSGALT00000061912	0.81	0.81	1.1	0.18	0.67	0.42	0.16	0.04	0.18	0.22	0.15	0	0.15	0.32	0.19	0.06	0.19	0.39	0.33	0.18	0.35	18	21	29	4	17	12	4	1	4	5	3	0	3	6	4	1	4	8	7	4	9	ENSGALG00000034552	--
ENSGALT00000066961	1.42	1.47	0.78	1.9	1.48	0.39	2.35	3.13	1.28	2.7	4.29	2.66	2.78	1.37	3.41	1.93	2.13	2.28	1.36	1.67	1.37	46.86	56.16	30.35	63.7	55.69	16.79	84.49	119.91	43.27	89.97	126.49	94.05	80.47	38.56	107.59	50.71	64.97	68.71	42.68	54.12	52.9	ENSGALG00000034533	--
ENSGALT00000067139	1.51	1.59	1.27	0.4	0.4	0.63	1.09	0.5	0.82	0.68	0.36	0.76	0.47	0.48	0.25	0.3	0.26	0.15	0.4	0.17	0.21	44	54	43.73	12	13.47	23.61	34.53	17	24.61	20	9.31	23.83	12	12	7	7	7	4	11	5	7	ENSGALG00000040051	--
ENSGALT00000076706	1.48	1.55	1.05	0.69	1.21	0.61	0.22	0.24	0.72	0.1	0.21	0.21	0.21	0.16	0	0.23	0.2	0.15	0.19	0.23	0.08	32.18	39.18	27	15.21	30.23	17	5.16	6	16	2.1	4	5	4	3	0	4	4	3	4	5	2	ENSGALG00000031051	--
ENSGALT00000077616	0.12	0.08	0	0.13	0.36	0.18	2.23	1.7	1.38	2.08	2.57	2.31	1.39	1.79	1.41	1.68	1.5	1.24	1.19	1.72	1.24	3.21	2.54	0	3.38	11.01	6.19	64.02	52.12	37.25	55.47	60.66	65.31	32.18	40.43	35.61	35.21	36.76	29.87	29.92	44.71	38.39	ENSGALG00000037124	--
ENSGALT00000084305	6.38	5.4	7.01	3.05	3.11	2.91	1.97	2	1.38	0.28	0.17	1.04	0.69	0.43	0.45	0.62	0.45	1.03	0.87	0.79	1.13	143.07	140.58	185.39	69.39	79.77	84.17	48.1	52.05	31.78	6.29	3.32	25	13.49	8.3	9.66	11	9.3	21.23	18.61	17.44	29.63	ENSGALG00000043914	--
ENSGALT00000084587	0.67	0.58	0.33	0.19	0.08	0.45	0.27	0	0	0	0	0.18	0.33	0.23	0	0.12	0.21	0	0	0.1	0	7	7	4	2	1	6	3	0	0	0	0	2	3	2	0	1	2	0	0	1	0	ENSGALG00000045809	--
ENSGALT00000086733	2.64	2.44	2.24	1.3	1.04	1	1.27	1.53	1.48	0.67	0.54	0.63	1.07	0.49	0.47	0.81	1.08	0.67	1.36	1.34	1.24	82	88	82	41	37	40	43	55	47	21	15	21	29	13	14	20	31	19	40	41	45	ENSGALG00000054062	--
ENSGALT00000087613	4.11	4.18	5.17	1.99	4.15	3.05	2.33	2.63	3.88	1.7	1.59	1.72	0.63	1.19	1.34	1.07	1.23	1.53	1.35	1.81	1.85	54.91	64.83	81.52	27.07	63.4	52.64	33.87	40.79	53.15	22.96	18.99	24.67	7.36	13.61	17.17	11.42	15.19	18.64	17.11	23.8	28.95	ENSGALG00000046322	--
ENSGALT00000088310	0.37	0.41	0.32	0.05	0.19	0.04	0	0	0.05	0	0	0	0.06	0	0	0	0	0	0	0.11	0	7	9	7	1	4	1	0	0	1	0	0	0	1	0	0	0	0	0	0	2	0	ENSGALG00000045967	--
ENSGALT00000090424	0	0.14	0.14	0.16	0.12	0.03	0.56	0.59	0.65	0.6	0.48	0.62	0.23	0.23	0.31	0.33	0.11	0.25	0.25	0.07	0.17	0	5	5	5	4	1	18.28	20.42	20	18.26	13	20	6	6	9	8	3	7	7	2	6	ENSGALG00000053234	--
ENSGALT00000091273	0.41	0.25	0.95	0	0	0.04	0.09	0	0.28	0	0	0	0.25	0.21	0.21	0	0	0.09	0.19	0.37	0	18.43	12.89	50.35	0	0	2.19	4.38	0	13.04	0	0	0	10.01	8.04	9.05	0	0	3.8	7.97	16.24	0	ENSGALG00000053941	--
ENSGALT00000092034	0.1	0.24	0.3	0.31	0.24	0.22	0.8	1.2	1.33	1	1.37	1.14	0.12	0.08	0.11	0.31	0.3	0.04	0.11	0.07	0.18	3	8	10	9	8	8	25	40	39	29	35	35	3	2	3	7	8	1	3	2	6	ENSGALG00000050853	--
ENSGALT00000093429	0	0.25	0.37	0	0	0	0	0.13	0	0	0	0	0	0	0	0	0	0	0	0	0	0	11.58	17.22	0	0	0	0	5.91	0	0	0	0	0	0	0	0	0	0	0	0	0	ENSGALG00000043611	--
ENSGALT00000094140	3.66	2.9	3.15	3.83	3.45	3.15	2.94	2.61	3.01	1.3	1.85	1.65	2.61	3.35	2.57	2.44	3.58	3.87	2.89	2.09	2.25	64	59	65	68	69	71	56	53	54	23	29	31	40	50	43	33.96	58	62	48	36	46	ENSGALG00000047503	--
ENSGALT00000094217	1.15	0.93	1	0.67	0.5	0.42	0.59	0.19	0.28	0.28	0.48	0.43	0.45	0.55	0.26	0.41	0.15	0.39	0.3	0.15	0.31	32	30	33	19	16	15	18	6	8	8	12	13	11	13	7	9	4	10	8	4	10	ENSGALG00000051596	--
ENSGALT00000094338	0.25	0.22	0.58	0.14	0.22	0.28	0.13	0.22	0.49	0.14	0.24	0.17	0.21	0.17	0.08	0.32	0.04	0.32	0.08	0	0.06	7	7	19	4	7	10	4	7	14	4	6	5	5	4	2	7	1	8	2	0	2	ENSGALG00000052801	--
ENSGALT00000094392	0.06	0.05	0.07	0	0.12	0.19	0.79	0.55	0.76	2.22	1.79	2.01	0.95	1.42	1.13	0.52	0.51	0.45	0.26	0.37	0.5	2	2	3	0	5	9	31	23	28	81	58	78	30	44	39	15	17	15	9	13	21	ENSGALG00000052173	--
ENSGALT00000094734	0.23	0.3	0.4	0.04	0.17	0.15	0.04	0.13	0.08	0	0.04	0.04	0	0	0.04	0	0	0.04	0	0	0.03	6	9	12	1	5	5	1	4	2	0	1	1	0	0	1	0	0	1	0	0	1	ENSGALG00000046879	--
ENSGALT00000094896	0.75	0.71	0.77	0	0.14	0.16	0.08	0.39	0.04	0	0.09	0	0.14	0	0.09	0.1	0	0.23	0	0.04	0.07	18	20	22	0	4	5	2	11	1	0	2	0	3	0	2	2	0	5	0	1	2	ENSGALG00000046838	--
ENSGALT00000094959	0	0.19	0.19	0.35	0	0.38	0.29	0.26	0.19	1.25	1.19	1.32	0	0	0.35	0	0.53	0.71	0.59	0.44	0.61	0	17.82	17.23	27.98	0	38.94	25.01	23.42	15.38	99.57	83.89	111.12	0	0	26.13	0	38.68	51.4	44.15	34.01	56.39	ENSGALG00000049761	--
ENSGALT00000095104	0.12	0.32	0.1	0.37	0.22	0.48	1.4	1.46	1.09	1.39	0.92	1.5	0.42	0.39	0.52	0.05	0.23	0.23	0.22	0.29	0.28	3	9	3	9	6	15	37	41	27	34	20	39	9	8	12	1	5.19	5	5	7	8	ENSGALG00000051219	--
ENSGALT00000095220	0.28	0.15	0.15	0.31	0.3	0.29	0.44	0.53	0.71	0.68	0.85	0.84	0.51	0.32	0.32	0.13	0.33	0.23	0.25	0.46	0.38	8	5	5	9	10	11	14	18	21	20	22	26	13	8	9	3	9	6	7	13	13	ENSGALG00000052327	--
ENSGALT00000095226	137.26	135.03	136.34	67.83	63.74	67.99	17.74	16.66	18.63	5.67	5.73	5.57	2.07	2.42	2.92	2.73	2.93	2.31	2.89	2.98	3.37	5060	5778	5924	2538	2686	3231	712	712	703	211	189	220	67	76	103	80	100	78	101	108	145	ENSGALG00000047014	--
ENSGALT00000095247	0.09	0.05	0	0.19	0.08	0.16	0.46	0.47	0.41	0.75	0.57	0.26	0	0.5	0.26	0	0.17	0	0.2	0	0.07	2	1.18	0	4.27	2.01	4.5	10.87	11.74	9.17	16.26	11.04	6.03	0	9.15	5.47	0	3.34	0	4.03	0	1.83	ENSGALG00000051122	--
ENSGALT00000095928	2.09	2.37	2.06	1.02	0.56	0.91	1.29	0.94	0.83	0.82	0.57	0.43	0.52	0.18	0.27	0.25	0	0.48	0.04	0.2	0.39	49	64.51	57	24.29	15.13	27.37	33.04	25.5	20.01	19.43	11.98	10.87	10.72	3.56	6	4.61	0	10.2	1	4.69	10.8	ENSGALG00000051887	--
ENSGALT00000095931	0.48	0.37	0.23	0.53	0.94	0.92	1.19	1.48	1.05	1.81	2.29	1.56	1.29	1.07	0.62	0.95	0.87	0.94	0.74	0.71	1.06	9	8	5	10	20	22	24	32	20	34	38	31	21	17	11	14	15	16	13	13	23	ENSGALG00000049964	--
ENSGALT00000096170	0.41	0.41	0.45	0.68	0.99	0.8	1.73	1.57	1.9	2.08	2.28	2.41	1.44	1.62	1.08	0.71	0.85	0.79	1.22	0.93	0.91	13.02	15.02	17	22	36	33.02	60	58.05	62.11	67	65.08	82.17	40.06	44	33	18.03	25	23.02	37	29	34.02	ENSGALG00000054506	--
ENSGALT00000096254	0	0.12	0	0.08	0.1	0.06	0.7	0.54	0.69	0.83	0.65	0.75	0.26	0.39	0.31	0.28	0.3	0.3	0.09	0.15	0.07	0	5	0	3	4	3	27.31	22.5	25.37	30	21	29.04	8.07	12	10.55	8	9.86	9.76	2.93	5.39	2.97	ENSGALG00000049301	--
ENSGALT00000096524	0.36	0.51	0.22	0.08	0.13	0.08	0.28	0.04	0.23	0.05	0.03	0.05	0.03	0	0	0.1	0.06	0	0	0	0.02	14	23	10	3	6	4	12	2	9	2	1	2	1	0	0	3	2	0	0	0	1	ENSGALG00000054292	--
ENSGALT00000096786	0.27	0.46	0.31	0.3	0.32	0.78	1.45	2.23	1.94	1.73	1.62	1.7	0.65	0.55	0.81	0.3	0.33	0.55	0.57	0.62	0.55	8	16	11	9	11	30	46.72	76.58	59	51.74	43	54	17	14	23	7	9	15	16	18	19	ENSGALG00000053234	--
ENSGALT00000097055	0.43	0.61	0.39	0.45	0.35	0.21	1.05	1.37	1.31	1.44	0.9	1.18	0.61	0.65	0.88	1.29	1.47	1.28	0.83	0.68	1.04	25.57	41.77	26.93	26.77	23.59	15.68	67.34	93.67	79.03	85.72	47.48	74.93	31.6	32.6	49.81	60.68	80.11	69.03	46.45	39.42	71.56	ENSGALG00000054598	--
ENSGALT00000097600	0.4	0.39	0.44	0.45	0.69	0.64	0.73	0.76	0.77	1.14	1.39	0.57	1.11	1.21	1.08	0.42	0.53	0.33	0.06	0.12	0.16	13	15	17	15	26	27	26	29	26	38	41	20	32	34	34	11	16	10	2	4	6	ENSGALG00000049575	--
ENSGALT00000097756	0.6	0.82	0.6	0.54	0.59	0.45	0.37	0.48	0.54	1.19	1.04	0.77	1.12	1.32	0.89	0.32	0.35	0.36	0.08	0.03	0.09	24	38	28	22	27	23	16	22	22	48	37	33	39	45	34	10	13	13	3	1	4	ENSGALG00000049697	--
ENSGALT00000097778	73.33	71.82	70.79	22.97	22.21	22.33	7.78	7.48	7.17	8.98	8.97	10.33	3.34	3.16	3.5	2.09	2.5	2.23	1.7	1.9	1.7	2909	3307	3310	925	1007	1142	336	344	291	360	318	439	116	107	133	66	92	81	64	74	79	ENSGALG00000051113	--
ENSGALT00000097832	0.35	0.46	0.43	0.68	0.66	0.29	2.58	2.26	2.77	2.56	2.36	2.47	0.65	0.89	0.82	0.56	0.63	0.79	0.47	0.84	0.54	11	17	16	22	24	12	89	83	90	82	67	84	18	24	25	14	18.51	23	14	26	20	ENSGALG00000051219	--
ENSGALT00000098468	0	0.82	0.9	0.46	0	0	0.15	0	0	0	0.09	0.08	0	0	0.03	0	0	0	0.07	0.12	0.23	0	32.11	35.7	15.58	0	0	5.64	0	0	0	2.62	3	0	0	1	0	0	0	2.25	3.87	9	ENSGALG00000052595	--
ENSGALT00000098659	1.95	1.4	3.3	0.75	0.57	1.26	1.59	0.84	1.9	1.28	1.45	1.82	1.73	2.03	2.26	1.09	1.28	0.35	0.68	0.44	0.09	18	15	36	7	6	15	16	9	18	12	12	18	14	16	20	8	11	3	6	4	1	ENSGALG00000050791	--
ENSGALT00000098836	0	0	0	0	0	0	0	0.08	0.02	0.21	0.13	0.15	0	0.08	0.02	0.03	0.15	0.03	0.02	0.07	0.04	0	0	0	0	0	0	0	4	1	9	5	7	0	3	1	1	6	1	1	3	2	ENSGALG00000053719	--
ENSGALT00000099010	1.39	0.61	1.52	0	0.52	0.46	0.53	0.34	0.26	0.53	0	0.25	0.39	0.17	0.19	0.46	0.19	0	0	0.87	0.33	18.32	9.31	23.59	0	7.77	7.87	7.55	5.26	3.5	7	0	3.58	4.55	1.89	2.37	4.82	2.29	0	0	11.24	5.01	ENSGALG00000051553	--
ENSGALT00000099190	1.31	1.31	1.34	0.36	0.32	0.27	0.16	0.18	0.17	0.06	0.02	0.04	0	0	0.02	0	0.02	0	0.07	0.09	0.04	61	71	74	17	17	16	8	10	8	3	1	2	0	0	1	0	1	0	3	4	2	ENSGALG00000047969	--
ENSGALT00000099267	0.37	0.73	0.49	0.23	0.68	0.6	0.28	0.15	0.3	0.1	0.26	0.09	0.19	0.2	0.14	0.13	0.18	0.04	0.07	0.14	0.14	11	25	17	7	23	23	9	5	9	3	7	3	5	5	4	3	5	1	2	4	5	ENSGALG00000052181	--
ENSGALT00000100020	9.8	7.75	7.84	7.03	5.1	5.57	5.21	4.42	5.05	6.96	4.61	5.77	5.16	6.77	5.82	3.66	3.31	5.17	5.77	5.78	5.5	195	179	184	142	116	143	113	102	103	140	82	123	90	115	111	58	61	94	109	113	128	ENSGALG00000053539	--
ENSGALT00000100029	2.01	1.6	1.72	1.17	0.96	0.96	1.67	1.18	1.56	1.06	1.02	1.19	0.69	1.13	1.02	0.84	0.91	0.85	1.29	1.02	0.75	98.09	90.79	99.11	58.02	53.55	60.78	88.91	67.16	78.1	52.35	44.67	62.44	29.51	47.32	47.92	32.67	41.15	37.82	59.99	48.89	42.93	ENSGALG00000048588	--
ENSGALT00000100338	1.26	1.06	1.39	0.5	0.48	0.31	0.46	0.56	0.46	0	0.08	0.5	0.79	0.35	0.59	0.25	0.26	0.55	0.69	0.48	0.58	42.23	41.42	55.06	16.88	18.49	13.28	16.9	21.73	15.64	0	2.4	18.1	23.33	9.91	19.06	6.64	7.93	16.79	21.87	15.66	22.7	ENSGALG00000049889	--
ENSGALT00000100636	1.14	1.62	1.12	0.42	1.05	0.84	0.93	0.72	0.81	0.21	0.21	0.14	0.18	0.14	0.13	0	0.07	0.1	0.03	0.09	0.05	37	61	43	14	39	35	33	27	27	7	6	5	5	4	4	0	2	3	1	3	2	ENSGALG00000049472	--
ENSGALT00000100638	0.39	0.38	0.54	0.28	1.15	0.78	1.21	1.09	1.77	0.64	1.24	1.03	0.98	1.34	1.21	0.71	0.63	0.74	0.62	1.61	0.98	7.93	9.09	12.99	5.88	27.07	20.64	27.16	26.08	37.13	11.2	22.85	22.57	17.57	23.57	23.8	11.66	11.93	13.92	12.13	32.46	23.44	ENSGALG00000049015	--
ENSGALT00000100846	0.23	0.15	0.1	0.08	0.15	0.02	0	0.03	0.08	0.02	0	0.05	0	0.02	0	0.02	0	0	0.04	0	0.03	12	9	6	4	9	1	0	2	4	1	0	3	0	1	0	1	0	0	2	0	2	ENSGALG00000051985	--
ENSGALT00000100970	2.39	2.01	2.47	1.43	1.53	1.46	2.02	1.71	1.96	1.36	1.11	1.5	1.27	1.09	1.03	1.63	2.15	1.33	2.3	2.44	2.23	141.68	138.37	172.29	85.76	103.73	111.46	130.21	117.1	118.82	81.25	58.84	95.1	66.03	54.82	58.28	76.58	117.64	71.72	129.16	141.56	154.03	ENSGALG00000046481	--
ENSGALT00000101024	0	0	0	0.35	0.19	0.49	0.08	0.82	0.15	1.21	1.06	1.67	0	0.72	0.29	0.99	0.36	1.05	0	0.32	0	0	0	0	7.83	4.74	13.71	1.83	20.67	3.33	26.5	20.58	39.03	0	13.37	6.12	17.17	7.19	20.92	0	6.77	0	ENSGALG00000040001	--
ENSGALT00000101318	0.76	0.84	0.99	0.36	0.81	0.53	0.5	0.78	0.43	0.35	0.23	0.1	0.16	0.21	0.18	0.21	0.26	0.23	0.29	0.25	0.36	22.73	29.26	35.03	11.02	27.75	20.72	16.48	27.06	13.12	10.54	6.25	3.17	4.27	5.3	5.27	5.06	7.23	6.22	8.37	7.38	12.58	ENSGALG00000046322	--
ENSGALT00000101467	2.61	2.76	3.01	1.04	1.09	1.39	0.46	0.51	0.46	0.34	0.14	0.44	0.6	0.25	0.71	0.43	0.47	0.16	0.56	0.73	0.45	83.96	102.88	113.95	33.92	40	57.78	16	19	15	11	4	15	16.79	7	22	11	14	4.69	17	23	17	ENSGALG00000054030	--
ENSGALT00000101468	0.19	0.19	0.25	0.14	0.19	0.15	0	0.06	0.05	0.02	0.08	0.11	0.08	0	0.03	0	0.05	0.03	0.03	0.05	0.02	8	9	12	6	9	8	0	3	2	1	3	5	3	0	1	0	2	1	1	2	1	ENSGALG00000053324	--
ENSGALT00000101857	1.22	1.47	1.64	0.83	0.95	1.04	0.85	1.1	0.71	0.64	0.5	0.58	0.47	0.53	0.43	1.29	1.11	1.06	1.6	1.78	1.46	40.71	56.9	64.71	28.24	36.27	44.92	30.79	42.5	24.17	21.75	14.87	20.9	13.85	15.18	13.72	34.42	34.36	32.28	50.84	58.44	56.97	ENSGALG00000046481	--
ENSGALT00000102087	0.23	0.32	0.12	0.28	0.45	0.69	1.93	2.17	2.14	2.5	1.93	1.66	0.75	0.77	0.93	0.47	0.37	0.51	0.59	0.57	0.24	5	8	3	6	11	19	45	54	47	54	37	38	14	14	19	8	7.3	10	12	12	6	ENSGALG00000051219	--
ENSGALT00000102842	0.71	0.95	0.93	0	0.4	0.25	0.12	0.11	0.06	0.19	0	0.12	0.22	0.15	0.34	0.32	0.07	0	0.27	0.2	0.11	11	17	17	0	7	5	2	2	1	3	0	2	3	2	5	4	1	0	4	3	2	ENSGALG00000048094	--
ENSGALT00000102989	0	0	0	0	0	0	0.18	0.16	0.21	0	0	0.23	0.05	0	0.1	0	0.05	0.1	0.19	0.06	0.04	0	0	0	0	0	0	8.69	8.5	9.63	0	0	10.96	1.93	0	4.45	0	2.14	4.24	8.07	2.61	2.03	ENSGALG00000049301	--
ENSGALT00000103166	0.51	0.59	0.34	0.27	0.35	0.29	0.47	0.37	0.51	0.19	0.29	0.16	0.27	0.3	0.22	0.48	0.23	0.35	0.18	0.28	0.07	24	32	19	13	19	17.65	24	20	24.69	9	12	8	11	12	10	18	10	15	8	13	4	ENSGALG00000029680	--
ENSGALT00000103798	1.22	1.29	1.07	0.7	0	0	0.17	0.36	0.4	0	0.21	0.62	0.71	0.12	0	0.35	0.17	0	0.58	0.68	0.3	37.97	46.82	39.17	22.24	0	0	5.62	13.1	12.81	0	5.79	20.78	19.41	3.31	0	8.58	4.95	0	17.01	20.8	10.93	ENSGALG00000047399	--
ENSGALT00000104496	1.12	1.3	0.87	0.6	0.29	0.36	0.12	0.11	0.16	0.25	0.34	0.12	0.12	0.09	0.05	0.03	0.11	0.06	0	0	0.04	44	59	40	24	13	18	5	5	6.32	9.96	12	5	4	3	1.96	1	4	2	0	0	2	ENSGALG00000051532	--
ENSGALT00000105154	0.69	0.53	1.04	0.38	0.4	0.6	0.29	0.32	0.28	0.1	0.19	0.06	0.3	0.45	0.15	0.51	0.55	0.29	0.64	0.57	0.9	40.37	36.45	72.34	22.6	26.66	45.44	18.44	21.79	16.71	5.7	9.74	4	15.71	22.63	8.62	23.79	30.12	15.47	35.5	32.97	62.05	ENSGALG00000053336	--
ENSGALT00000105830	2.23	2.26	1.53	1.1	0.49	1.22	0.82	1.2	0.95	0.57	0.51	0.61	0.24	0.41	0.17	0.1	0.76	0.73	0.28	0.58	0.83	46.51	54.85	37.56	23.29	11.74	32.93	18.56	29.18	20.24	11.98	9.48	13.62	4.34	7.35	3.37	1.72	14.78	14.02	5.58	11.81	20.32	ENSGALG00000050475	--
ENSGALT00000105929	0	0	0	0.03	0.09	0.02	0.14	0.25	0.15	0.46	0.26	0.43	0.27	0.27	0.38	0.03	0.31	0.11	0.03	0.16	0.22	0	0	0	1	4	1	6	11	6	18	9	18	9	9	14	1	11	4	1	6	10	ENSGALG00000050190	--
ENSGALT00000105936	0.48	0.47	0.71	0.3	0.26	0.37	0.41	0.16	0.38	0.15	0.24	0.11	0	0.14	0.13	0	0.19	0.1	0.09	0.03	0.23	16	18	28	10	10	16	15	6	13	5	7	4	0	4	4	0	6	3	3	1	9	ENSGALG00000052718	--
ENSGALT00000106502	0.74	0.66	0.76	0.21	0.24	0.17	0.31	0.27	0.24	0.21	0.14	0.12	0.04	0.11	0	0.04	0.13	0	0.23	0.03	0.03	24	25	29	7	9	7	11	10	8	7	4	4	1	3	0	1	4	0	7	1	1	ENSGALG00000048615	--
ENSGALT00000106698	0.62	0.61	0.64	0.33	0.29	0.52	0.31	0.29	0.38	0.47	0.38	0.34	0.38	0.2	0.12	0.21	0.21	0.28	0.15	0.11	0.22	22	25	27	12	12	24	12	12	14	17	12	13	12	6	4	6	7	9	5	4	9	ENSGALG00000049832	--
ENSGALT00000106820	0.62	0.45	0.21	0.24	0.28	0.21	0.27	0.26	0.22	0.02	0.08	0.07	0.14	0.09	0.13	0.03	0.03	0.03	0.1	0.1	0.04	25	21	10	10	13	11	12	12	9	1	3	3	5	3	5	1	1	1	4	4	2	ENSGALG00000047901	--
ENSGALT00000107694	0	0	0	0.06	0	0.02	0.19	0.23	0.06	0.27	0.51	0.48	0.14	0.25	0.16	0.19	0.2	0.2	0.03	0.12	0.18	0	0	0	2	0	1	7	9	2	9	15	17	4	7	5	5	6	6	1	4	7	ENSGALG00000052281	--
ENSGALT00000107747	0.39	0.18	0.51	0.07	0.33	0.1	0.1	0.29	0.38	0.18	0.12	0.13	0.04	0.04	0.04	0.13	0.37	0.19	0.17	0.11	0.36	11	6	17	2	10.66	3.7	3	9.39	11	5	3	4	1	1	1	3	9.65	5	4.64	3	11.8	ENSGALG00000029644	--
ENSGALT00000108087	0.27	0.3	0.23	0.33	0.23	0.37	0.97	0.94	0.76	0.32	0.36	0.49	0.55	0.53	0.92	0.67	0.75	0.82	0.62	0.52	0.46	10	13	10	12.58	10	18	39.64	41	29	12	12	19.78	18.02	17	33	20	26	28.15	22.17	19	20	ENSGALG00000029469	--
MSTRG.10527.1	1.83	1.87	2.36	0.86	1.35	1.3	1.65	0.81	1.1	1.06	0.81	0.97	0.78	1.37	0.67	1.1	1	0.85	1.08	0.8	1.18	173.09	205.72	264.04	82.7	146.71	158.82	170.45	88.59	106.23	101.58	68.28	98.87	65.07	110.71	61.1	82.97	88.05	73.66	97.3	74.74	130.98	-	-
MSTRG.10554.2	1.27	1.69	1.46	1.59	0.94	1.53	2.57	1.98	2.27	4.56	4.79	5.06	1.78	1.95	1.85	0.53	0.5	0.5	0.47	0.13	0	145.29	225.51	197.99	184.73	122.92	226.98	320.63	263.89	266.17	529.29	491.86	622.15	179.25	190.6	203.02	48.21	53.11	52.7	51.47	14.6	0	-	-
MSTRG.10712.1	1.19	0.79	1.27	0.42	0.87	0.68	0.32	0.2	0.32	0.53	0.26	0.23	0.88	0.36	0.68	0.14	0.28	0.13	0.12	0	0.13	31	24	39	11	26	23	9	6	8.43	14	6	6.51	20	8	17	3	6.69	3	3	0	3.83	-	-
MSTRG.10917.2	2.64	2.02	3.22	1.69	1.74	2.13	1.45	2.26	1.52	1.95	1.46	0.71	1.06	0.59	1.75	1.11	1.11	0.8	0.17	1.55	0.9	42.25	37.49	60.69	27.45	31.91	43.91	25.19	41.97	24.93	31.56	20.9	12.1	14.88	8.09	26.82	14.14	16.44	11.72	2.52	24.42	16.78	-	-
MSTRG.11210.1	0.06	0.08	0.15	0.1	0.19	0.17	1.45	1.57	1.51	2.28	2.14	1.71	1.25	1.17	1.37	1.52	0.97	0.85	0.64	0.93	0.95	3	5	9	5	11	11	81	93	79	118	98	94	56	51	67	62	46	40	31	47	57	-	-
MSTRG.11357.2	3.44	1.53	2.52	0.55	0.88	1.97	0	0	0	0	0	0	0	0	0	0	0	0	0	0	0	73.24	37.76	63.15	11.78	21.29	54.1	0	0	0	0	0	0	0	0	0	0	0	0	0	0	0	-	-
MSTRG.11572.1	0	0	0	0	0	0	0.61	0.74	0.47	0.55	0.62	0.52	0.26	0.13	0.23	0.09	0.2	0.4	0.04	0.26	0.06	0	0	0	0	0	0	25.89	33.54	18.88	21.8	21.63	21.72	8.85	4.42	8.73	2.95	7.23	14.49	1.46	10.08	2.96	-	-
MSTRG.11572.2	0.39	1	0.33	0.61	1.31	1.05	9.15	9.33	11.57	9.21	9.36	11.42	5.37	2.7	4.14	4.64	4.21	4.07	4.68	4.38	3.91	6.36	19.16	6.33	10.21	24.6	22.24	164.07	178.11	195	153.21	137.74	201.52	77.4	38.01	65.33	60.81	64.28	61.27	73.03	70.85	75.25	-	-
MSTRG.1170.1	1.63	1.13	1.74	0.11	0.28	0.27	0.84	0.69	0.33	0.51	0.58	0.53	0.23	0.37	0.09	0.29	0.12	0.19	0.06	0.17	0.22	57.04	46	72	4	11.03	12	32.15	28.02	12	18.01	18.03	20	7.03	11	3	8	4	6	2	6	9	-	-
MSTRG.11948.1	0	0	0	0	0.1	0.08	1.55	1.69	2.45	1.65	3.51	2.43	1.92	1.2	1.27	1.49	1.6	1.78	0.92	0.79	0.18	0	0	0	0	1.67	1.62	25.31	29.37	37.66	25.06	47.01	38.99	25.22	15.33	18.19	17.83	22.28	24.39	13.14	11.69	3.07	-	-
MSTRG.12.1	3.22	3.21	2.75	6.44	6.45	6.46	9.28	9.15	9.4	6.62	6.69	5.54	6.54	5.43	6.41	6.32	6.73	6.09	6.68	5.78	5.78	83.8	96.75	84.26	170	191.65	216.35	262.54	275.83	250.1	173.92	155.38	154.26	148.97	120.41	159.43	130.82	162.15	144.69	164.59	147.55	175.53	-	-
MSTRG.12153.1	4.02	4.14	3.94	2.76	2.7	2.57	2.46	2.39	2.37	1.99	2.03	1.92	1.91	2.07	2.04	1.98	1.9	1.97	2.15	2.19	1.94	3466.2	4134.81	3995.24	2413.21	2657.94	2850.27	2310.22	2390.07	2087.92	1729.1	1564.13	1775.07	1437.32	1522.19	1682.31	1358.54	1513.52	1554.48	1754.4	1856.29	1956.7	-	-
MSTRG.1250.1	0.91	1.13	0.78	1.56	2.02	2.01	11.72	11.84	10.39	8.66	9.13	7.77	4.51	4.77	4.51	4.89	4.54	4.68	5.14	4.54	3.42	14.98	21.58	15.17	26.22	38.2	42.9	210.72	226.84	175.7	144.56	134.8	137.5	65.32	67.21	71.29	64.27	69.55	70.74	80.51	73.72	65.94	-	-
MSTRG.1253.1	0	0	0	0	0	0	1.2	0.71	0.56	1.38	1.83	1.99	1.21	0.96	0.68	0.62	1.06	0.45	0.35	0.75	0.35	0	0	0	0	0	0	16	10	7	17	20	26	13	10	8	6	12	5	4	9	5	-	-
MSTRG.1263.1	1.34	0.58	0.2	3.09	2.31	2.04	24.21	27.69	25.64	19.37	12.75	13.85	4.72	6.43	4.58	2.68	2.43	3.33	3.68	2.35	2.94	13.96	6.99	2.42	32.75	27.55	27.5	275.54	335.68	274.4	204.55	119.15	155.13	43.22	57.38	45.83	22.26	23.5	31.85	36.49	24.14	35.93	-	-
MSTRG.1263.2	0	0.53	0.6	2.37	3.47	2.76	24.93	27.26	27.71	14.13	13.76	12.93	4.75	2.62	3.82	2.51	3.58	2.85	2.76	2.19	3.42	0	7.77	8.92	30.11	49.68	44.53	339.65	395.56	354.91	178.61	153.95	173.38	52.09	27.94	45.79	25.04	41.45	32.57	32.74	26.88	50.01	-	-
MSTRG.1263.3	0	0.61	0.83	4.03	0	0.13	18.29	13.72	4.42	5.77	12.21	11.98	3.44	5.94	2.11	1.33	0.12	5.54	1.48	3.26	2.18	0	8.92	12.24	51.19	0	2.15	249.12	199.02	56.64	72.98	136.57	160.68	37.69	63.47	25.22	13.22	1.42	63.4	17.61	40.04	31.83	-	-
MSTRG.12660.1	1.14	0.68	0.87	1.33	1.89	1.7	15.23	13.92	14.49	16.78	13.67	13.58	8.01	8.82	7.48	6.55	6.24	5.9	6.73	3.93	7.04	18.42	12.79	16.59	21.83	34.96	35.53	268.5	261.39	240.17	274.54	197.86	235.59	113.6	121.97	115.92	84.36	93.61	87.32	103.36	62.48	133.14	-	-
MSTRG.12666.2	0.57	0.46	0.52	0.52	0.71	0.62	1.66	1.43	1.5	1.55	1.29	1.28	1.56	1.11	1.35	0.55	1.02	1.06	0.76	0.97	0.82	81.74	76.39	88.17	75.96	115.74	114.72	259.08	237.15	219.6	224.2	165.12	197.03	195.86	135.72	185.57	62.87	135.81	139.24	103.35	136.54	138.21	-	-
MSTRG.12666.3	0.68	0.29	0.51	0.29	0.43	0.31	1.87	1.89	1.5	2.04	1.76	2.3	2.21	1.57	2.06	0.84	1.01	1.55	1.05	0.6	1.09	18.58	9.14	16.29	7.92	13.32	10.73	55.34	59.53	41.75	56.02	42.84	67.03	52.72	36.6	53.58	18.29	25.4	38.57	27.23	15.99	34.78	-	-
MSTRG.12666.4	0.27	0.45	0.21	0.77	0.44	0.81	1.16	1.72	1.32	1.68	1.66	1.93	2.67	1.73	1.81	0.97	2.08	1.18	0.55	1.24	0.94	5.04	9.84	4.66	14.7	9.49	19.52	23.62	37.37	25.3	31.7	27.8	38.67	43.76	27.61	32.42	14.41	35.97	20.16	9.74	22.71	20.65	-	-
MSTRG.1269.1	0.84	0.79	0.78	3.29	3.31	2.41	24.94	26.63	26.25	15.14	16.07	15.45	6	5.21	4.34	2.98	3.77	3.73	3.1	3.74	3.03	21.43	23.18	23.25	84.78	95.96	78.66	688.94	783.56	681.84	388.2	364.6	420.06	133.46	112.83	105.45	60.27	88.64	86.46	74.52	93.25	89.67	-	-
MSTRG.12697.1	0.55	0.67	0.64	1.1	1.2	1.17	2.65	2.26	2.28	1.37	1.52	1.56	1.86	1.49	1.9	1.91	1.99	1.75	1.67	1.74	1.52	99.61	141.97	137.85	203.06	250.25	275.09	525.29	478.14	424.78	251.83	247.1	304.74	297.76	231.21	331.61	276.43	335.5	290.89	289.19	312.14	323.88	-	-
MSTRG.12860.1	2.46	3.21	2.44	0.48	0.43	0.27	0.32	0.73	0.27	0.07	0.08	0.26	0	0.41	0.29	1.06	0.38	0.54	0.37	0.29	0.36	35	53	41	7	7	5	5	12	4	1	1	4	0	5	4	12	5	7	5	4	6	-	-
MSTRG.13122.1	1.25	1.31	1.21	0.52	0.68	0.81	0.39	0.56	0.52	0.51	0.42	0.45	0.66	0.5	0.5	0.6	0.55	0.49	0.55	0.37	0.61	229.35	278.01	261.56	97.13	142.28	190.83	78.57	119.12	98.33	93.74	68.22	89.1	106.63	78.66	87.93	87.94	93.82	82.14	94.96	65.95	131.06	-	-
MSTRG.1367.1	4.73	4.53	4.46	3.21	3.12	3.12	2.85	2.87	2.82	1.88	1.91	1.98	1.11	1.14	1.24	1.99	1.96	1.98	1.16	1.17	1.02	4839.77	5377.22	5378.84	3332.78	3645.07	4112.48	3170.71	3404.71	2956.56	1946.05	1751.03	2165.22	997.28	997.69	1215	1618	1856.87	1855.55	1125	1173.31	1216	-	-
MSTRG.14301.1	0.08	0.06	0.07	0.34	0.41	0.43	2.16	2.35	2.4	1.84	2.12	2.08	1.04	1.37	1.09	0.75	0.86	0.86	0.49	0.57	0.34	9	8	10	39	53	64	269	311.01	281	212	216	254	104	134	119	68	91	90	53	64	46	-	-
MSTRG.14357.2	0.09	0.41	0.39	1.27	1.27	0.56	8.34	7.3	8.94	7.63	6	8.01	3.2	4.11	4.03	3.02	3.89	3.53	3.83	3.45	3.6	1.33	7.22	7.08	19.67	22.06	11.01	138.08	128.69	139.13	117.29	81.64	130.55	42.63	53.39	58.69	36.52	54.78	49.08	55.23	51.52	63.95	-	-
MSTRG.14357.3	0	0	0	0	0.11	0	1.25	0.32	0.81	0.49	0.79	0.74	0.83	0	0.2	0	0.5	0.14	0.25	0.6	0.49	0	0	0	0	1.86	0	20.03	5.49	12.18	7.25	10.41	11.75	10.72	0	2.77	0	6.77	1.91	3.51	8.68	8.46	-	-
MSTRG.14357.4	0.13	0	0	0.17	0	0.08	0.7	0.43	1.15	1.6	0.73	0.87	0.2	0.47	0.97	0.81	0.32	0.13	0.38	0.17	0.32	1.93	0	0	2.46	0	1.54	11.11	7.19	17.08	23.48	9.47	13.61	2.52	5.77	13.56	9.34	4.26	1.71	5.19	2.46	5.39	-	-
MSTRG.14758.1	28.72	27.67	27.93	24.04	22.95	21.35	14.18	11.77	13.97	12.56	13.24	14.03	27.68	26.72	25.99	20.41	22.87	20.54	22.04	24.2	26.31	1308.83	1463.61	1500.03	1111.77	1195.53	1253.94	703.53	622.17	651.76	578.4	539.36	685.17	1105	1039.5	1133.74	740.18	965.51	855.57	952.72	1082.83	1400.58	-	-
MSTRG.14760.4	19.31	20.43	20.23	14.51	13.62	14.89	8.1	8.6	9.67	9.99	10.01	11	14.68	11.52	11.35	12.93	12.43	11.94	10.34	9.66	15.43	1133.26	1391.89	1399.73	864.49	914.19	1126.34	517.94	585.07	581.26	592.45	525.23	691.87	754.65	577.3	637.67	604.23	675.9	640.63	575.89	556.76	1058.45	-	-
MSTRG.14775.2	0.75	0.74	1.25	1.71	2.39	2.06	15.46	15.17	15.01	15.74	11.83	17.68	8.16	8.92	10.95	11.53	9.76	8.23	9.28	7.79	9.31	11.61	13.28	22.73	26.92	42.23	41.17	260.54	272.42	237.87	246.14	163.81	293.32	110.63	117.82	162.34	142.03	139.96	116.47	136.3	118.38	168.33	-	-
MSTRG.14778.1	0.98	0.89	0.88	1.93	1.87	1.71	2.01	1.88	1.81	1.81	1.84	1.61	1.5	1.39	1.41	1.77	1.63	1.4	1.88	2.03	1.65	233.28	247.01	247.04	469.02	510.03	526.05	522.78	522.12	442.27	437.01	392.59	412.49	312.93	283	323.03	336	361.09	306.1	426.35	475	459.73	-	-
MSTRG.14812.1	0	0.13	0.5	0.1	0.18	0.36	1.82	2.34	1.94	2.92	3.69	1.31	1.84	1.48	2.26	1.85	1.16	0.42	2.59	1.92	3.49	0	0.98	3.91	0.71	1.34	3.08	13.23	18.11	13.21	19.65	21.97	9.34	10.75	8.4	14.43	9.81	7.16	2.54	16.35	12.6	27.2	-	-
MSTRG.14841.1	0.54	0.79	1.02	1.49	1.29	1.73	11.85	10.1	12.62	12.44	11.43	11.29	4.4	5.91	6.44	4.25	3.23	3.94	4.66	4.5	3.73	8.71	14.89	19.5	24.68	23.89	36.32	209.77	190.52	210.21	204.45	166.19	196.77	62.7	82.12	100.29	55.06	48.74	58.65	71.82	71.81	70.89	-	-
MSTRG.14936.1	2.32	1.47	1.68	1.9	2.11	2.02	4.33	4.39	3.91	5.7	5.77	5.7	4.33	4.38	4.76	3.12	3.11	3.81	2.32	2.39	2.21	170.78	125.67	145.77	141.92	176.92	191.74	346.93	374.33	294.33	423.54	379.48	449.39	278.7	275.1	335.3	182.85	211.94	255.85	162.12	172.7	189.45	-	-
MSTRG.15196.1	0	0.13	0.14	0.22	0.14	0.38	2.74	1.3	1.24	2.09	1.99	2.27	0.78	1.55	1.2	0	0.16	0.38	0.52	0.55	0.17	0	2.08	2.23	3.11	2.12	6.63	40.73	20.63	17.38	28.92	24.29	33.23	9.31	18.13	15.69	0	2.05	4.77	6.7	7.32	2.78	-	-
MSTRG.15223.1	6.72	6.87	6.81	5.27	4.36	4.73	3.15	2.9	3.11	3.51	3.45	3.68	3.35	3.75	3.61	3.5	3.3	4.09	3.87	3.82	3.67	764.12	906.66	912.47	608.37	566.59	692.46	390.3	382.83	362.09	403.37	350.68	448.34	333.86	364.23	393.05	316.92	347.08	425.19	417.55	426.05	487.85	-	-
MSTRG.15257.1	0	0	0	0.12	0.32	0.15	2.15	1.48	1.52	2.52	2.31	2.15	1.16	1.26	1	1.03	0.71	0.72	0.59	0.98	0.86	0	0	0	2.1	6.17	3.18	39.6	29.13	26.4	43.13	35.03	39.09	17.18	18.25	16.19	13.92	11.15	11.17	9.49	16.25	17	-	-
MSTRG.1531.2	2.08	2.56	2.02	1.79	2.52	2.5	11.66	14.45	11.46	12.3	13.85	13.26	7.63	9.7	8.09	7.01	7.27	8.13	8.87	8.22	8.81	31.86	45.64	36.52	27.91	44.31	49.45	194.98	257.3	180.13	190.77	190.13	218.07	102.56	127.19	118.9	85.63	103.34	114.14	129.15	123.88	158	-	-
MSTRG.15319.3	0.31	0.42	0.56	0.79	0.78	0.78	1.57	1.32	1.61	3.7	3.57	3.52	2.48	2.28	2.5	1.81	1.86	2.02	1.41	1.76	1.4	16	25	34	41	46	52	88	79	85	192.29	164.32	194	112	100	123.39	74	88.53	95	69	89	84	-	-
MSTRG.15332.1	0.2	0.11	0.17	0.39	0.35	0.21	3.1	2.63	2.26	2.23	2.67	1.85	1.74	0.93	1.18	1.58	0.57	1.67	1.89	1.21	1.19	3	2	3	6	6	4	51	46	35	34	36	30	23	12	17	19	8	23	27	18	21	-	-
MSTRG.15351.4	10.72	12.28	10.52	8.62	8.68	9.05	8.73	8.22	8.87	5.37	6.33	5.78	4.8	4.48	5.23	3.19	3.94	4.29	4.54	4.2	3.7	443.76	590.03	513.35	361.85	410.58	482.85	393.2	394.41	375.71	224.33	234.16	256.4	174.07	158.29	207.22	104.96	150.98	162.28	178.36	170.62	179.01	-	-
MSTRG.1635.1	0.08	0.13	0	0.38	0.07	0.12	3.28	4.94	4.42	5.08	5.42	5.14	3.1	3.09	3.8	2.24	1.67	1.27	1.8	2.24	2.35	1	2	0	5	1	2	46	73.92	58.34	66.2	62.46	71.03	35.05	33.99	46.95	23	19.95	15	22	28.35	35.38	-	-
MSTRG.1636.1	1.53	2.32	1.35	3.49	2.99	4.64	33.22	35.56	36.48	36.27	35.49	36.71	17.33	15.37	15.12	14.39	15.61	11.59	11.86	11.81	10.08	24.47	43.11	25.48	56.79	54.77	95.69	578.92	660.12	597.96	586.66	508.06	629.79	243.11	209.99	231.8	183.36	231.46	169.62	180.03	185.6	188.57	-	-
MSTRG.1684.2	1.53	2.23	1.51	3.6	3.54	2.8	30.48	28.47	28.25	34.46	37.62	34.44	14.34	17.56	16.37	16.53	12.77	15.84	14.24	13.59	11.17	27.78	46.88	32.23	66.21	73.3	65.36	600.67	597.78	523.53	630.37	608.95	668.04	227.38	271.43	283.75	238.14	214.1	262.09	244.55	241.59	236.17	-	-
MSTRG.1711.1	2.39	2.57	2.29	1.19	3.03	1.15	0.98	0.7	0.88	1.88	0.56	1.27	0.24	0.73	1.95	1.03	1.49	0.93	2.18	0.91	0.97	100.1	124.68	112.9	50.57	144.97	62.15	44.61	34.02	37.83	79.43	21.12	56.78	8.67	25.99	77.98	34.2	57.74	35.5	86.46	37.28	47.47	-	-
MSTRG.1732.1	0.27	0.21	0.2	0.49	0.35	0.43	2.86	2.9	2.7	3.71	3.56	2.61	1.1	2	1.46	1.99	1.75	1.46	1.57	1.27	1.96	6.96	6.26	6.08	13.01	10.28	14.56	81.18	87.59	72.08	97.66	82.93	72.95	25.17	44.6	36.43	41.19	42.35	34.87	38.92	32.44	59.58	-	-
MSTRG.1737.1	0.07	0.08	0	0.2	0.19	0.32	2.87	2.26	1.76	2.48	2.51	3.13	1.13	0.87	1.37	0.48	0.62	1	1.53	0.39	1.01	1.09	1.33	0	3.04	3.21	6.17	46.88	39.34	27.13	37.59	33.7	50.47	14.93	11.16	19.67	5.76	8.62	13.79	21.79	5.78	17.73	-	-
MSTRG.1739.1	0.13	0.1	0.3	1.37	0.7	1.16	6	6.4	6.9	9.64	9.85	8.08	4.75	3.99	4.87	3.78	2.89	3.55	4.53	3.54	3.5	2.22	2.02	6.18	24.04	13.8	25.79	113.19	128.45	122.33	168.7	152.58	149.9	72.1	58.97	80.8	52.12	46.42	56.24	74.48	60.13	70.75	-	-
MSTRG.1824.1	3.42	3.35	3.86	0.33	0.17	0.4	0.44	0.41	0.74	0.56	0.64	0.35	0.16	0.5	0.1	0.54	1.08	0.83	1.25	1.3	0.69	72	82	96	7	4	11	10	10	16	12	12	8	3	9	2	9	21	16	25	27	17	-	-
MSTRG.1894.1	0.86	0.88	1.04	0.82	1.03	0.61	0.31	0.38	0.48	0.1	0	0.29	0.24	0.12	0.25	0.59	0.59	0.74	1.43	1.12	1.34	33	39	47	32	45	30	13	17	19	4	0	12	8	4	9	18	21	26	52	42	60	-	-
MSTRG.2020.1	0.45	0.54	0.45	1.01	1.21	1.02	1.87	1.97	1.91	1.77	1.69	1.73	0.63	0.59	0.61	0.44	0.56	0.44	0.44	0.5	0.42	211	290	245	475	641	612	945	1059	907	832	702	859	258	234	270	164	243	188	196	228	230	-	-
MSTRG.2062.1	7.49	5.81	5.18	0.52	0.71	0.52	0.59	0.64	0.29	0.58	0.59	0.41	0.12	0.25	0.2	0.07	0.24	0.31	0.17	0.28	0.15	244.42	219.99	199.27	17.35	26.52	21.87	20.8	24.37	9.71	19.05	17.15	14.49	3.42	7.02	6.25	1.7	7.31	9.14	5.41	8.87	5.59	-	-
MSTRG.2126.3	1.46	1.71	1.79	1.35	0.96	1.31	1.16	1.41	1.06	0.54	1.19	0.96	0.93	0.82	0.76	1.16	0.3	0.49	1.02	0.48	0.82	64.69	88.19	93.52	60.78	48.58	74.81	56.04	72.7	48.03	24.08	47.01	45.55	36.02	31	32.09	40.89	12.41	19.95	43.09	20.79	42.43	-	-
MSTRG.2128.2	4.78	3.44	3.01	1.43	1.24	1.96	1.05	1.21	1	0.61	2.39	2.86	0.33	0.16	0.39	1.72	0.66	0.81	0.89	0.61	1.26	229.44	191.65	170.17	69.4	68.19	121.43	54.73	67.32	49.07	29.57	102.59	146.74	13.72	6.38	18.06	65.82	29.25	35.55	40.29	28.6	70.34	-	-
MSTRG.2366.1	2.11	1.64	2.23	0.7	1.13	0.77	0.79	0.46	0.54	0.18	0.73	0	0.12	0.21	0.16	0	0.2	0.13	0.38	0.11	0.37	31.54	28.42	39.28	10.61	19.23	14.83	12.9	7.95	8.22	2.71	9.68	0	1.51	2.7	2.34	0	2.7	1.77	5.39	1.56	6.37	-	-
MSTRG.2845.1	2.35	2.15	2.14	1.05	1.43	1.55	1.23	1.21	1.09	1.44	1.3	1.34	0.96	0.67	0.67	0.62	0.53	0.41	0.73	0.3	0.38	95	101	102	43	66	81	54	57	45	59	47	58	34	23	26	20	20	15	28	12	18	-	-
MSTRG.2862.1	0.03	0.29	0.04	0.11	0.46	0.52	4.14	3.31	5.57	7.64	3.72	6.63	3.31	3.82	2.69	2.17	2.75	1.11	2.4	2.17	3.14	0.25	2.56	0.35	0.83	4.01	5.08	34.19	29.07	43.23	58.46	25.21	53.86	21.98	24.71	19.49	13.11	19.3	7.71	17.23	16.11	27.77	-	-
MSTRG.2904.1	3.31	2.14	2.36	1.71	1.63	2.09	1.03	0.64	0.77	1.35	1.58	1.35	2.74	2.48	2.21	1.25	1.92	2.04	2.4	1.9	2.16	80	60	67	42	45	65	27	18	19	33	34	35	58	51	51	24	43	45	55	45	61	-	-
MSTRG.3096.2	11.26	10.55	11.68	10.38	11.1	10.43	4.77	5.6	4.34	4.93	4.84	4.78	6.12	5.38	4.3	5.16	5.29	5.5	5.06	6.47	3.07	258.55	281.14	316.07	242.03	291.39	308.89	119.25	149.1	101.94	114.36	99.32	117.6	123.05	105.43	94.57	94.32	112.48	115.42	110.24	145.82	82.43	-	-
MSTRG.330.1	21.8	20.99	21.33	11.59	10.59	9.95	4.66	5.18	5.06	4.73	4.87	4.76	4.78	4.39	4.49	3.5	3.1	3.42	2.43	2.28	2.31	3195.29	3571.13	3685.47	1724.18	1774.1	1880.44	744.38	880.78	760	699.9	637.8	748.17	613.71	549.48	629.81	408.68	421.41	459	337.56	328	396	-	-
MSTRG.3548.1	0.29	0.58	0.28	0.25	0.32	0.09	0	0.37	0.27	0	0	0	0	0	0	0	0	0	0	0	0	8.41	19.61	9.72	7.41	10.57	3.21	0	12.59	8.06	0	0	0	0	0	0	0	0	0	0	0	0	-	-
MSTRG.456.1	5.58	4.03	5.48	3.03	1.99	0.36	0	1.18	0	0.46	1.02	1.7	1.09	1.08	0.49	0.58	1.48	0.53	2.41	0	1.61	80.1	67.13	92.72	44.21	32.63	6.68	0	19.61	0	6.62	13.13	26.07	13.74	13.28	6.77	6.66	19.68	6.95	32.87	0	26.99	-	-
MSTRG.5013.14	0.47	0.96	1.58	0.46	0.87	0.24	0.65	0.59	0.23	0.12	0.07	0.45	0.21	0.14	0.14	0	0.13	0	0.12	0.12	0.15	8.48	19.95	33.4	8.46	17.76	5.46	12.67	12.19	4.2	2.26	1.1	8.74	3.36	2.12	2.43	0	2.09	0	2.08	2.09	3.22	-	-
MSTRG.5035.1	2.1	2.63	1.99	2.12	1.14	1.94	0.55	1.38	1.32	0.35	0	0.28	0.23	0.47	0.37	0.44	0.16	0.44	0.53	0.41	0.47	42	61	47	43	26	50	12	32	27	7	0	6	4	8	7	7	3	8	10	8	11	-	-
MSTRG.5263.2	0.3	0.74	0.9	0.58	0.76	0.23	0	0	0.28	0.25	0	0	0	1.05	0.84	0.64	0	0	0	0	0.81	8.75	25.25	31.2	17.42	25.5	8.79	0	0	8.31	7.32	0	0	0	26.25	23.56	14.93	0	0	0	0	27.9	-	-
MSTRG.5406.1	3.45	2.75	1.81	2.61	2.26	2.65	1.71	1.18	1.43	1.15	1.88	1.57	1.86	1.28	1.14	0.94	1.19	1.47	2.49	2.12	1.72	76.08	70.25	46.88	58.43	56.95	75.29	40.9	30.21	32.31	25.67	36.93	36.96	35.87	24.05	24	16.56	24.27	29.55	51.91	45.91	44.22	-	-
MSTRG.5724.1	0.48	0.37	0.5	0.63	0.64	0.91	8.26	7.76	7.28	8.61	9.41	8.43	3.1	4.27	3.13	3.47	2.75	2.7	2.81	3.06	2.57	9.44	8.39	11.54	12.53	14.39	22.97	176.2	176.25	146	170.47	164.95	176.97	53.25	71.51	58.81	54.1	49.91	48.44	52.29	58.89	58.89	-	-
MSTRG.6058.1	0	0.23	0.17	0.49	0.77	0.54	1.96	3.48	4.21	3.21	4.29	4.13	1.29	2.64	1.85	0.75	0.9	1.25	0.83	0.58	0.44	0	3.21	2.36	5.91	10.42	8.24	25.29	47.79	50.99	38.34	45.37	52.37	13.42	26.68	20.94	7.09	9.83	13.58	9.32	6.76	6.1	-	-
MSTRG.6071.4	1.04	1.08	1.07	1.4	1.68	1.37	2.46	2.31	2.45	1.94	1.97	1.96	1.23	1.27	1.58	1.49	1.64	1.65	1.43	1.6	1.5	114	138	139	156	212	195	295	295	276	216	194	231	119	119	167	131	167	166	149	173	193	-	-
MSTRG.6079.3	3.76	2.68	1.99	2.42	2.17	2.22	1.71	1.43	1.56	1.98	1.75	1.43	1.1	1.49	1.58	1.34	1.74	0.86	0.84	1.38	0.69	158.98	131.4	99.15	103.85	104.97	121.08	78.65	70.12	67.62	84.6	66.32	64.72	40.62	53.71	63.8	45.22	68.32	33.36	33.77	57.42	34.22	-	-
MSTRG.6136.1	1.88	0.85	1.56	2.82	3.84	3.82	28.01	27.75	24.22	33.07	31.18	34.22	13.31	12.81	12.88	12.28	11.79	12.14	11.03	12.56	10.39	24.42	12.84	23.87	37.3	57.1	64.06	397.04	419.12	322.92	435.13	363.02	477.44	151.83	142.38	160.63	127.26	142.25	144.57	136.19	160.61	158.11	-	-
MSTRG.6165.1	4.5	5.39	4.23	1.75	2.22	2.2	2.89	2.31	2.25	1.9	1.88	2.13	2.5	1.77	2.11	1.69	1.43	2.41	0.89	0.79	1.1	122.43	170.21	135.6	48.41	69	77	85.62	72.9	62.77	52.37	45.7	62.01	59.7	41	54.87	36.69	36	60	23	21	35	-	-
MSTRG.6194.1	0	0	0.92	2.28	1.44	3.26	16.12	14.97	10.91	19.98	22.18	18.99	2.61	11.21	8.17	6.71	4.58	4.82	6.97	4.31	4.61	0	0	10.75	22.86	16.25	41.47	173.27	171.32	110.21	199.31	195.77	200.84	22.59	94.47	77.19	52.73	41.88	43.46	65.23	41.77	53.11	-	-
MSTRG.6194.2	0.43	1.03	0	2.03	0.85	0.47	6.11	6.96	7.32	3.01	0.46	4.59	5.03	0	0.9	0.96	5.44	5.02	1.72	2.6	2.21	4.15	11.56	0	20.03	9.41	5.82	64.53	78.35	72.79	29.54	3.96	47.77	42.79	0	8.37	7.41	48.89	44.59	15.88	24.82	25.01	-	-
MSTRG.6202.1	0.03	0.02	0	0.25	0.2	0.22	2.21	1.34	1.57	1.71	1.93	2.33	0.62	0.98	0.99	0.87	0.59	0.66	1.15	1.08	0.81	1	1	0	9.02	8	10	84	54.01	56.03	60.09	60.02	87.04	19	29.06	33	24	19.2	21	38.02	37	33	-	-
MSTRG.6206.1	0.01	0.02	0.02	0.03	0.05	0.04	0.46	0.47	0.47	1.9	1.49	1.65	1.03	1.02	0.99	0.35	0.53	0.68	0.37	0.63	0.69	5.73	10.2	10.19	13.8	25	22.7	215.19	234.11	207.39	827.75	574.7	762.01	389.74	373.89	407.58	121.33	212.99	266.71	151.04	265.31	347.65	-	-
MSTRG.6206.2	0.02	0.01	0.02	0.05	0	0.02	0.6	0.47	0.52	1.59	2.31	1.8	0.67	0.52	0.73	0.69	0.52	0.48	0.55	0.46	0.32	5.27	2.8	6.81	17.2	0	10.3	228.91	187.89	183.61	557.25	718.3	670.54	203.26	154.14	242.53	189.67	169.01	152.29	181.96	157.69	128.35	-	-
MSTRG.6207.1	0	0.06	0.12	0	0.09	0.08	1.09	1.11	0.8	2.58	2.28	2.91	1.08	0.72	1.59	1.07	1.03	0.74	0.68	0.73	1.25	0	2	4	0	3	3	35	38	24	77	60	92	28	18	45	25	28	20	19	21	43	-	-
MSTRG.6277.1	0.69	0.99	0.99	2.67	2.63	2.47	6.38	5.98	6.57	7.08	7.24	7.4	7.56	8.42	8.14	5.33	5.3	5.2	2.02	2.04	2.45	89	148	149	347	386	409	890	889	862	917	830	1017	849	922	999	544	630	609	246	257	367	-	-
MSTRG.6303.2	0.6	1.04	0.32	1.1	1.87	1.61	11.02	8.55	9.24	9.56	10.85	11.09	4.02	5.73	6.96	6.16	6.7	5.16	7.38	6.04	6.38	8.34	16.8	5.21	15.66	29.91	28.93	167.63	138.5	132.09	134.91	135.57	166.04	49.22	68.38	93.07	68.51	86.68	65.92	97.8	82.89	104.13	-	-
MSTRG.6580.1	0.25	0.13	0	0.65	0.39	0.4	2.9	2.99	3.42	2.83	3.58	3.37	2.53	1.41	1.05	0.7	1.45	1.48	0.77	1.19	0.66	5	3	0	13.22	9	10.22	63.19	69.42	69.97	57.14	64.04	72.25	44.32	24.01	20.14	11.08	26.85	27.13	14.63	23.29	15.46	-	-
MSTRG.6818.2	18.78	15.09	15	14.45	15.71	15.99	8.34	6.58	7.44	6.57	5.49	7.12	9.52	10.6	9.36	9.47	10.84	10.38	10.79	10.18	11.15	501.92	468.16	472.43	391.91	479.66	550.61	242.48	203.85	203.56	177.36	131.16	203.72	222.85	241.72	239.53	201.34	268.37	253.45	273.54	267.19	348.19	-	-
MSTRG.6935.1	2.62	3.18	1.05	0.82	1.49	0.08	0.65	0.15	0.58	0.25	0	0.26	0.14	0	0.19	0	0	0	0	0	0.28	20.95	29.47	9.94	6.65	13.61	0.84	5.66	1.41	4.75	2	0	2.26	1	0	1.49	0	0	0	0	0.01	2.64	-	-
MSTRG.7263.1	0.4	0.26	0.58	0.7	1.1	1.24	4.56	6.68	4.87	5.72	5.43	5.94	3.22	3.24	4.44	2.36	3.49	2.94	2.61	3.22	3.41	7.07	5.41	12.05	12.59	22.15	28.29	87.58	136.76	88.07	102.02	85.66	112.35	49.74	48.79	75.02	33.13	57.03	47.44	43.73	55.78	70.27	-	-
MSTRG.7423.2	2.7	2.38	3.39	1.32	1.62	1.39	1.15	0.86	1.13	1.78	2.4	1.48	1.56	1.45	1.24	1.27	1.43	1.97	1.49	1.54	1.92	65.08	66.44	96.11	32.23	44.66	43.28	30.24	24.04	27.8	43.35	51.64	38.13	32.85	29.89	28.63	24.37	31.95	43.33	33.97	36.33	53.98	-	-
MSTRG.7430.1	2.6	3.16	2.51	4.82	3.84	3.87	7.15	6.06	6.09	5.04	5.49	4.74	4.48	4.52	5.2	5.28	3.71	3.28	5.56	6.35	5.7	81.93	115.44	93.04	153.82	138.27	157.12	244.89	221.25	196.34	160.39	154.44	159.83	123.44	121.52	156.57	132.15	108.05	94.47	165.84	196.33	209.41	-	-
MSTRG.7777.2	1.41	1.36	1.42	2.59	2.54	2.61	1.96	2.06	1.92	2.67	2.89	2.99	2.79	3.05	2.94	2.21	2.1	1.93	1.1	1.22	1.04	147.38	165.39	175.29	275.55	304.18	351.87	223.01	249.45	205.49	281.85	270.82	335.51	255.66	272.58	294.97	184.47	203.53	184.91	109.21	125.54	127.01	-	-
MSTRG.796.1	0.47	0.27	0.25	0.37	0.21	0.45	0.69	0.82	0.43	1.01	1.37	1.08	0.71	0.36	0.37	0.56	0.31	0.32	0.52	0.27	0.46	61.95	41.25	38.44	50.1	32.5	76.66	100.39	126.91	59.05	136.03	162.51	153.64	82.83	41.35	47.34	59.07	38.43	38.43	65.07	35.46	71.11	-	-
MSTRG.8165.1	0.22	0.31	0.23	0.67	0.43	0.48	4.31	3.01	3.45	4.45	4.96	4.5	1.56	3.25	2.57	3	3.53	2.27	2.72	2.21	3.09	3.09	5	3.78	9.55	6.82	8.75	65.82	48.89	49.56	63	62.24	67.55	19.12	38.85	34.45	33.44	45.82	29.05	36.22	30.5	50.56	-	-
MSTRG.8356.2	10.81	14.78	12.84	17.38	21.88	18.3	28.39	28.54	32.12	21.32	20.04	21.67	19.61	15.34	13.09	15.17	16.57	23.29	29.82	23.89	21.72	327.12	519.08	457.72	533.73	756.67	713.82	935.07	1001.11	994.87	651.54	542.14	702.6	519.61	396.2	379.18	365.14	464.27	644.21	855.56	709.61	767.66	-	-
MSTRG.8440.1	2.22	2.42	2.09	0.69	1.54	1.09	0.97	1.01	1.03	0.35	0.92	0.44	1.2	1.23	0.49	0.88	0.76	1.66	0.37	0.12	1.1	19	24	21	6	15	12	9	10	9	3	7	4	9	9	4	6	6	13	3	1	11	-	-
MSTRG.879.1	0.06	0.07	0.08	0.22	0.42	0.18	1.52	1.12	1.63	1.51	1.58	1.63	1.27	1.12	1.15	1.17	0.88	0.73	1.08	1.04	1.41	13.95	18.49	21.86	53.67	117.98	58.18	405.82	317.19	409.57	373.93	345.25	428.04	272.35	234.83	268.78	228.19	200.3	163.69	249.95	250.11	402.2	-	-
MSTRG.885.1	0.47	0.28	0.36	1.38	1.67	1.88	8.46	10.76	9.39	13.66	12.43	14.01	8.03	9.12	8.22	8.9	9.18	9.02	8.56	10.75	8.85	10	7	9	30	41	51.95	197.8	267.82	206.38	296.32	238.59	322.25	151.06	167.09	169.08	152.09	182.68	177.09	174.29	226.61	222.02	-	-
MSTRG.8851.1	1.57	1.59	1.96	1.66	1.28	1.79	0.93	0.6	0.75	0.63	0.5	0.5	0.27	0.32	0.3	0.26	0.41	0.24	0.6	0.46	0.29	108	127	159	116	101	159	70	48	53	44	31	37	16	19	20	14	26	15	39	31	23	-	-
MSTRG.9.2	7.36	7.91	6.88	5.99	5.32	5.69	3.37	3.87	4.09	4.11	3.04	3.14	2.61	2.26	4.03	2.81	3.2	3.27	3.27	3.24	2.77	241.14	300.64	265.52	199.2	199.32	240.23	120.15	146.95	137.1	136.11	88.99	110.03	74.94	63.28	126.46	73.11	97.05	98.01	101.72	104.11	106.07	-	-
MSTRG.9165.1	0.3	0.05	0.35	0.18	0.16	0.23	0	0	0	0.12	0.07	0.17	0.07	0	0	0.07	0	0	0	0	0	14.56	2.9	20.26	8.66	8.69	14.58	0	0	0	5.83	2.89	8.69	2.89	0	0	2.9	0	0	0	0	0	-	-
MSTRG.9489.1	5.09	4.84	4.82	4.3	3.63	3.19	2.2	2.24	1.83	0.52	0.44	0.54	0.31	0.25	0.24	0.66	0.58	0.53	0.61	0.68	0.5	282.93	312	315.7	242.28	230.64	228.56	133.37	144.24	104.33	29.01	22.01	32	15.04	12	12.94	29.02	30	27.03	32	37	32.24	-	-
MSTRG.9718.1	0.35	0.28	0.36	0.85	0.71	0.76	4.04	3.94	3.91	3.29	3.5	3.37	1.56	1.53	1.56	1.03	1.06	1.14	0.77	0.89	0.85	161.67	149.82	196.55	401.95	375.28	456.27	2038.97	2121.4	1858.88	1543.7	1450.77	1675.63	633.29	605.4	691	381.39	453.57	481.81	338.87	405.9	458.88	-	-
MSTRG.9795.1	1.54	1.97	1.23	2.04	1.82	1.86	16.39	14.73	16.67	16.5	14.25	16.06	7.32	8.78	8.52	6.16	5.77	8.04	7.7	7.03	6.69	22.11	32.73	20.82	29.65	29.75	34.4	255.83	244.84	244.62	238.92	182.59	246.62	91.96	107.43	116.96	70.26	76.66	105.41	104.65	99	112.08	-	-
MSTRG.9876.1	0.07	0.06	0.11	0.21	0.23	0.34	1.45	1.65	1.66	1.92	2.09	2.03	0.61	0.93	0.71	0.69	0.48	0.63	0.85	0.72	0.59	6	6	10	17	21	35	127	154	137	156	150	175	43	64	55	44	36	46	65	57	55	-	-
MSTRG.9932.3	1.91	1.9	2.86	1.21	2.13	1.93	1.59	1.2	1.51	0.99	1.13	1.95	1.35	0.91	0.49	1.75	1.18	1.28	0.98	1.1	1.42	26.38	30.5	46.54	16.96	33.68	34.38	23.87	19.17	21.33	13.85	13.89	28.91	16.35	10.72	6.47	19.26	15.08	16.12	12.88	14.87	22.9	-	-
