# Supplementary material for: Integrative analysis of RNA-seq and Ribo-seq reveals that lncRNA regulates chicken myogenesis through encoding peptide
Source: J Anim Sci Biotechnol. 2026 May 29;17:103. doi: 10.1186/s40104-026-01421-y (PMC13220464; doi:10.1186/s40104-026-01421-y)
Supplement: Supplementary file 6 — Additional file 6: Table S4. 3545 differentially translated genes were obtained by D1 vs. D2. [file 40104_2026_1421_MOESM6_ESM.xlsx]

## Sheet: Table S4 G1-vs-D2.filter.annot
Table S4. 3545 differentially translated genes were obtained by D1 vs. D2.
id	G1-1_count	G1-2_count	G1-3_count	D2-1_count	D2-2_count	D2-3_count	G1-1_fpkm	G1-2_fpkm	G1-3_fpkm	D2-1_fpkm	D2-2_fpkm	D2-3_fpkm	G1_mean	D2_mean	log2(fc)	PValue	FDR	Symbol	Description	KEGG_A_class	KEGG_B_class	Pathway	K_ID	GO Component	GO Function	GO Process
ENSGALG00000002955	674	755	702	7561	8456	5781	44.82	42.41	46.65	1123.84	905.96	1360.62	44.6266666666667	1130.14	4.66245164201888	0	0	ADAMTSL2	ADAMTS like 2 [Source:NCBI gene;Acc:417147]	-	-	-	-	GO:0005576//extracellular region;GO:0031012//extracellular matrix	GO:0008233//peptidase activity;GO:0050436//microfibril binding	GO:0006508//proteolysis;GO:0030198//extracellular matrix organization;GO:0030512//negative regulation of transforming growth factor beta receptor signaling pathway;GO:0060481//lobar bronchus epithelium development
ENSGALG00000003578	17014	19558	16494	41635	61942	25225	443.46	428.02	427.61	2415.4	2574.33	2305.07	433.03	2431.6	2.48936704151856	0	0	FN1	fibronectin 1 [Source:NCBI gene;Acc:396133]	Human Diseases;Environmental Information Processing;Human Diseases;Human Diseases;Cellular Processes;Cellular Processes;Human Diseases;Human Diseases;Human Diseases;Environmental Information Processing;Human Diseases;Human Diseases	Cancers;Signal transduction;Infectious diseases;Cancers;Cellular community - eukaryotes;Cell motility;Infectious diseases;Infectious disease: bacterial;Endocrine and metabolic diseases;Signaling molecules and interaction;Cancers;Infectious diseases	ko05200//Pathways in cancer;ko04151//PI3K-Akt signaling pathway;ko05165//Human papillomavirus infection;ko05205//Proteoglycans in cancer;ko04510//Focal adhesion;ko04810//Regulation of actin cytoskeleton;ko05146//Amoebiasis;ko05135//Yersinia infection;ko04933//AGE-RAGE signaling pathway in diabetic complications;ko04512//ECM-receptor interaction;ko05222//Small cell lung cancer;ko05100//Bacterial i…	K05717;K05717;K05717;K05717;K05717;K05717;K05717;K05717;K05717;K05717;K05717;K05717	GO:0005576//extracellular region;GO:0005577//fibrinogen complex;GO:0005604//basement membrane;GO:0005614//interstitial matrix;GO:0005615//extracellular space;GO:0005623//cell;GO:0005737//cytoplasm;GO:0005793//endoplasmic reticulum-Golgi intermediate compartment;GO:0005886//plasma membrane;GO:0009986//cell surface;GO:0016324//apical plasma membrane;GO:0031012//extracellular matrix;GO:0045178//basa…	GO:0002020//protease binding;GO:0005102//signaling receptor binding;GO:0005178//integrin binding;GO:0005515//protein binding;GO:0008022//protein C-terminus binding;GO:0016504//peptidase activator activity;GO:0019899//enzyme binding;GO:0042802//identical protein binding;GO:0043394//proteoglycan binding;GO:0051087//chaperone binding;GO:0097718//disordered domain specific binding	GO:0001932//regulation of protein phosphorylation;GO:0006929//substrate-dependent cell migration;GO:0007044//cell-substrate junction assembly;GO:0007155//cell adhesion;GO:0007160//cell-matrix adhesion;GO:0007161//calcium-independent cell-matrix adhesion;GO:0008283//cell proliferation;GO:0008284//positive regulation of cell proliferation;GO:0010628//positive regulation of gene expression;GO:001095…
ENSGALG00000003580	1767	1984	1725	8069	12183	5237	166.61	158.23	162.25	1687.96	1830.31	1735.69	162.363333333333	1751.32	3.43114494689542	0	0	MMP2	matrix metallopeptidase 2 [Source:NCBI gene;Acc:386583]	Human Diseases;Human Diseases;Human Diseases;Organismal Systems;Organismal Systems;Organismal Systems;Human Diseases;Organismal Systems;Human Diseases;Human Diseases	Cancers;Cancers;Cardiovascular diseases;Endocrine system;Immune system;Endocrine system;Endocrine and metabolic diseases;Endocrine system;Drug resistance;Cancers	ko05200//Pathways in cancer;ko05205//Proteoglycans in cancer;ko05418//Fluid shear stress and atherosclerosis;ko04926//Relaxin signaling pathway;ko04670//Leukocyte transendothelial migration;ko04915//Estrogen signaling pathway;ko04933//AGE-RAGE signaling pathway in diabetic complications;ko04912//GnRH signaling pathway;ko01522//Endocrine resistance;ko05219//Bladder cancer	K01398;K01398;K01398;K01398;K01398;K01398;K01398;K01398;K01398;K01398	GO:0005576//extracellular region;GO:0005604//basement membrane;GO:0005615//extracellular space;GO:0005623//cell;GO:0005886//plasma membrane;GO:0030017//sarcomere;GO:0031012//extracellular matrix;GO:0062023//collagen-containing extracellular matrix	GO:0004175//endopeptidase activity;GO:0004222//metalloendopeptidase activity;GO:0008233//peptidase activity;GO:0008237//metallopeptidase activity;GO:0008270//zinc ion binding;GO:0016787//hydrolase activity;GO:0046872//metal ion binding	GO:0001666//response to hypoxia;GO:0001933//negative regulation of protein phosphorylation;GO:0001955//blood vessel maturation;GO:0001957//intramembranous ossification;GO:0006508//proteolysis;GO:0030198//extracellular matrix organization;GO:0030574//collagen catabolic process;GO:0034614//cellular response to reactive oxygen species;GO:0035987//endodermal cell differentiation;GO:0043408//regulatio…
ENSGALG00000006775	7791	9139	7615	298	337	193	699.3	693.84	681.8	59.35	48.2	60.89	691.646666666667	56.1466666666667	-3.62276	0	0	TGM2	transglutaminase 2 [Source:NCBI gene;Acc:396432]	-	-	-	-	GO:0005739//mitochondrion;GO:0005783//endoplasmic reticulum;GO:0005829//cytosol;GO:0005886//plasma membrane;GO:0031226//intrinsic component of plasma membrane	GO:0003810//protein-glutamine gamma-glutamyltransferase activity;GO:0046872//metal ion binding	GO:0018149//peptide cross-linking;GO:0032471//negative regulation of endoplasmic reticulum calcium ion concentration;GO:0043065//positive regulation of apoptotic process;GO:0043277//apoptotic cell clearance;GO:0045785//positive regulation of cell adhesion;GO:0051561//positive regulation of mitochondrial calcium ion concentration;GO:0060445//branching involved in salivary gland morphogenesis;GO:00…
ENSGALG00000009641	10631	11986	10704	39700	59986	22689	491.6	468.82	493.74	4072.94	4419.76	3687.88	484.72	4060.19333333333	3.06632490974852	0	0	COL1A2	collagen type I alpha 2 chain [Source:NCBI gene;Acc:396243]	Environmental Information Processing;Human Diseases;Human Diseases;Cellular Processes;Human Diseases;Organismal Systems;Organismal Systems;Human Diseases;Environmental Information Processing;Organismal Systems	Signal transduction;Infectious diseases;Cancers;Cellular community - eukaryotes;Infectious diseases;Immune system;Endocrine system;Endocrine and metabolic diseases;Signaling molecules and interaction;Digestive system	ko04151//PI3K-Akt signaling pathway;ko05165//Human papillomavirus infection;ko05205//Proteoglycans in cancer;ko04510//Focal adhesion;ko05146//Amoebiasis;ko04611//Platelet activation;ko04926//Relaxin signaling pathway;ko04933//AGE-RAGE signaling pathway in diabetic complications;ko04512//ECM-receptor interaction;ko04974//Protein digestion and absorption	K06236;K06236;K06236;K06236;K06236;K06236;K06236;K06236;K06236;K06236	GO:0005581//collagen trimer;GO:0005584//collagen type I trimer;GO:0005615//extracellular space;GO:0005783//endoplasmic reticulum	GO:0002020//protease binding;GO:0005201//extracellular matrix structural constituent;GO:0030674//protein binding, bridging;GO:0042802//identical protein binding;GO:0046332//SMAD binding;GO:0048407//platelet-derived growth factor binding	GO:0001501//skeletal system development;GO:0001568//blood vessel development;GO:0007179//transforming growth factor beta receptor signaling pathway;GO:0007266//Rho protein signal transduction;GO:0008217//regulation of blood pressure;GO:0030199//collagen fibril organization;GO:0030282//bone mineralization;GO:0032963//collagen metabolic process;GO:0043589//skin morphogenesis;GO:0070208//protein het…
ENSGALG00000011200	1515	1579	1333	4685	6650	2997	80.72	71.96	70.9	551.29	566.8	559.45	74.5266666666667	559.18	2.90748412205729	0	0	THBS2	thrombospondin 2 [Source:NCBI gene;Acc:414837]	Environmental Information Processing;Human Diseases;Cellular Processes;Cellular Processes;Environmental Information Processing;Human Diseases	Signal transduction;Infectious diseases;Transport and catabolism;Cellular community - eukaryotes;Signaling molecules and interaction;Infectious diseases	ko04151//PI3K-Akt signaling pathway;ko05165//Human papillomavirus infection;ko04145//Phagosome;ko04510//Focal adhesion;ko04512//ECM-receptor interaction;ko05144//Malaria	K04659;K04659;K04659;K04659;K04659;K04659	GO:0005576//extracellular region;GO:0005604//basement membrane;GO:0031012//extracellular matrix;GO:0031091//platelet alpha granule;GO:0062023//collagen-containing extracellular matrix	GO:0005509//calcium ion binding;GO:0005515//protein binding	GO:0007155//cell adhesion;GO:0016525//negative regulation of angiogenesis
ENSGALG00000030904	3219	3595	3119	7191	9911	5028	44.75	42.24	43.23	221.84	219.67	246.03	43.4066666666667	229.18	2.40049260607762	0	0	LRP1	LDL receptor related protein 1 [Source:NCBI gene;Acc:396170]	Human Diseases;Human Diseases;Organismal Systems	Neurodegenerative diseases;Infectious diseases;Digestive system	ko05010//Alzheimer disease;ko05144//Malaria;ko04979//Cholesterol metabolism	K04550;K04550;K04550	GO:0005769//early endosome;GO:0016020//membrane;GO:0016021//integral component of membrane;GO:0016323//basolateral plasma membrane;GO:0043235//receptor complex	GO:0005509//calcium ion binding;GO:0005515//protein binding;GO:0016964//alpha-2 macroglobulin receptor activity;GO:0032050//clathrin heavy chain binding;GO:0034185//apolipoprotein binding;GO:0038024//cargo receptor activity;GO:0044877//protein-containing complex binding	GO:0006898//receptor-mediated endocytosis;GO:0006909//phagocytosis;GO:0010942//positive regulation of cell death;GO:0032092//positive regulation of protein binding;GO:0045807//positive regulation of endocytosis;GO:0150093//amyloid-beta clearance by transcytosis;GO:0150094//amyloid-beta clearance by cellular catabolic process;GO:1903078//positive regulation of protein localization to plasma membra…
ENSGALG00000033212	32306	38403	32831	3939	5309	2363	2778.16	2793.31	2816.33	751.52	727.44	714.28	2795.93333333333	731.08	-1.93523	0	0	HSP90AA1	heat shock protein 90 alpha family class A member 1 [Source:NCBI gene;Acc:423463]	Human Diseases;Environmental Information Processing;Human Diseases;Genetic Information Processing;Organismal Systems;Cellular Processes;Human Diseases;Organismal Systems;Organismal Systems;Human Diseases;Organismal Systems;Organismal Systems;Organismal Systems	Cancers;Signal transduction;Infectious diseases;Folding, sorting and degradation;Immune system;Cell growth and death;Cardiovascular diseases;Endocrine system;Immune system;Cancers;Immune system;Endocrine system;Immune system	ko05200//Pathways in cancer;ko04151//PI3K-Akt signaling pathway;ko05132//Salmonella infection;ko04141//Protein processing in endoplasmic reticulum;ko04621//NOD-like receptor signaling pathway;ko04217//Necroptosis;ko05418//Fluid shear stress and atherosclerosis;ko04915//Estrogen signaling pathway;ko04659//Th17 cell differentiation;ko05215//Prostate cancer;ko04657//IL-17 signaling pathway;ko04914//…	K04079;K04079;K04079;K04079;K04079;K04079;K04079;K04079;K04079;K04079;K04079;K04079;K04079	GO:0005634//nucleus;GO:0005737//cytoplasm;GO:0005829//cytosol;GO:0005886//plasma membrane;GO:0009986//cell surface;GO:0032991//protein-containing complex;GO:0043025//neuronal cell body;GO:0043209//myelin sheath;GO:0044294//dendritic growth cone;GO:0044295//axonal growth cone;GO:0048471//perinuclear region of cytoplasm	GO:0005524//ATP binding;GO:0016887//ATPase activity;GO:0030235//nitric-oxide synthase regulator activity;GO:0030911//TPR domain binding;GO:0031072//heat shock protein binding;GO:0031625//ubiquitin protein ligase binding;GO:0042802//identical protein binding;GO:0042803//protein homodimerization activity;GO:0042826//histone deacetylase binding;GO:0044183//protein binding involved in protein folding…	GO:0001934//positive regulation of protein phosphorylation;GO:0006457//protein folding;GO:0007004//telomere maintenance via telomerase;GO:0021955//central nervous system neuron axonogenesis;GO:0030010//establishment of cell polarity;GO:0031396//regulation of protein ubiquitination;GO:0032273//positive regulation of protein polymerization;GO:0033138//positive regulation of peptidyl-serine phosphor…
ENSGALG00000035584	3010	3602	3085	8677	12211	5069	130.39	131.81	132.93	831.46	840.33	770.76	131.71	814.183333333333	2.62798880374279	0	0	COL3A1	collagen type III alpha 1 chain [Source:NCBI gene;Acc:396340]	Human Diseases;Organismal Systems;Organismal Systems;Human Diseases;Organismal Systems	Infectious diseases;Immune system;Endocrine system;Endocrine and metabolic diseases;Digestive system	ko05146//Amoebiasis;ko04611//Platelet activation;ko04926//Relaxin signaling pathway;ko04933//AGE-RAGE signaling pathway in diabetic complications;ko04974//Protein digestion and absorption	K19720;K19720;K19720;K19720;K19720	GO:0005586//collagen type III trimer;GO:0005615//extracellular space;GO:0031012//extracellular matrix	GO:0005201//extracellular matrix structural constituent;GO:0005515//protein binding	GO:0030198//extracellular matrix organization
ENSGALG00000041555	18491	20405	18049	58427	83051	34017	802.49	749.02	781.36	5625.62	5742.93	5189.29	777.623333333333	5519.28	2.82733666296281	0	0	COL1A1	collagen type I alpha 1 chain [Source:NCBI gene;Acc:395532]	Environmental Information Processing;Human Diseases;Human Diseases;Cellular Processes;Human Diseases;Organismal Systems;Organismal Systems;Human Diseases;Environmental Information Processing;Organismal Systems	Signal transduction;Infectious diseases;Cancers;Cellular community - eukaryotes;Infectious diseases;Immune system;Endocrine system;Endocrine and metabolic diseases;Signaling molecules and interaction;Digestive system	ko04151//PI3K-Akt signaling pathway;ko05165//Human papillomavirus infection;ko05205//Proteoglycans in cancer;ko04510//Focal adhesion;ko05146//Amoebiasis;ko04611//Platelet activation;ko04926//Relaxin signaling pathway;ko04933//AGE-RAGE signaling pathway in diabetic complications;ko04512//ECM-receptor interaction;ko04974//Protein digestion and absorption	K06236;K06236;K06236;K06236;K06236;K06236;K06236;K06236;K06236;K06236	GO:0005581//collagen trimer;GO:0005584//collagen type I trimer;GO:0005615//extracellular space;GO:0005737//cytoplasm;GO:0031012//extracellular matrix	GO:0002020//protease binding;GO:0005201//extracellular matrix structural constituent;GO:0005515//protein binding;GO:0042802//identical protein binding;GO:0048407//platelet-derived growth factor binding	GO:0001501//skeletal system development;GO:0001568//blood vessel development;GO:0001649//osteoblast differentiation;GO:0001957//intramembranous ossification;GO:0001958//endochondral ossification;GO:0007601//visual perception;GO:0007605//sensory perception of sound;GO:0010718//positive regulation of epithelial to mesenchymal transition;GO:0010812//negative regulation of cell-substrate adhesion;GO:…
ENSGALG00000048409	606	799	613	3554	4960	2453	90.79	101.62	92.38	1181.4	1180.87	1287.65	94.93	1216.64	3.6798944488323	0	0	TXNIP	thioredoxin interacting protein [Source:HGNC Symbol;Acc:HGNC:16952]	Organismal Systems	Immune system	ko04621//NOD-like receptor signaling pathway	K20910	GO:0005737//cytoplasm	GO:0004857//enzyme inhibitor activity;GO:0031625//ubiquitin protein ligase binding	GO:0000122//negative regulation of transcription by RNA polymerase II;GO:0006606//protein import into nucleus;GO:0006979//response to oxidative stress;GO:0030216//keratinocyte differentiation;GO:0043086//negative regulation of catalytic activity;GO:0048008//platelet-derived growth factor receptor signaling pathway;GO:0051782//negative regulation of cell division;GO:0071228//cellular response to t…
ENSGALG00000033635	70	83	63	1527	1680	1034	7.34	7.36	6.65	356.37	280.76	388.6	7.11666666666667	341.91	5.58627114432064	1.01323485878954e-278	1.06997601088175e-275	PTGS2	prostaglandin-endoperoxide synthase 2 [Source:NCBI gene;Acc:396451]	Metabolism;Human Diseases;Human Diseases;Human Diseases;Human Diseases;Environmental Information Processing;Human Diseases;Human Diseases;Organismal Systems;Human Diseases;Organismal Systems;Organismal Systems;Environmental Information Processing;Human Diseases;Organismal Systems;Organismal Systems;Environmental Information Processing;Organismal Systems;Metabolism;Organismal Systems;Human Diseases	Global and overview maps;Cancers;Infectious diseases;Neurodegenerative diseases;Infectious diseases;Signal transduction;Infectious diseases;Cancers;Endocrine system;Infectious diseases;Nervous system;Nervous system;Signal transduction;Cancers;Immune system;Immune system;Signal transduction;Endocrine system;Lipid metabolism;Endocrine system;Cancers	ko01100//Metabolic pathways;ko05200//Pathways in cancer;ko05165//Human papillomavirus infection;ko05010//Alzheimer disease;ko05163//Human cytomegalovirus infection;ko04064//NF-kappa B signaling pathway;ko05167//Kaposi sarcoma-associated herpesvirus infection;ko05206//MicroRNAs in cancer;ko04921//Oxytocin signaling pathway;ko05140//Leishmaniasis;ko04723//Retrograde endocannabinoid signaling;ko0472…	K11987;K11987;K11987;K11987;K11987;K11987;K11987;K11987;K11987;K11987;K11987;K11987;K11987;K11987;K11987;K11987;K11987;K11987;K11987;K11987;K11987	GO:0005637//nuclear inner membrane;GO:0005640//nuclear outer membrane;GO:0005737//cytoplasm;GO:0005783//endoplasmic reticulum;GO:0005789//endoplasmic reticulum membrane;GO:0016020//membrane;GO:0031090//organelle membrane;GO:0043005//neuron projection;GO:0043231//intracellular membrane-bounded organelle	GO:0004601//peroxidase activity;GO:0004666//prostaglandin-endoperoxide synthase activity;GO:0016491//oxidoreductase activity;GO:0019899//enzyme binding;GO:0020037//heme binding;GO:0042803//protein homodimerization activity;GO:0046872//metal ion binding;GO:0051213//dioxygenase activity	GO:0001516//prostaglandin biosynthetic process;GO:0006629//lipid metabolic process;GO:0006631//fatty acid metabolic process;GO:0006633//fatty acid biosynthetic process;GO:0006693//prostaglandin metabolic process;GO:0006954//inflammatory response;GO:0006979//response to oxidative stress;GO:0008217//regulation of blood pressure;GO:0019371//cyclooxygenase pathway;GO:0031394//positive regulation of p…
ENSGALG00000016691	12217	14628	12439	1069	1658	704	2514.1	2546.19	2553.63	488.09	543.66	509.26	2537.97333333333	513.67	-2.30476	4.16459066070267e-278	4.05951483480186e-275	SLC25A6	solute carrier family 25 member 6 [Source:NCBI gene;Acc:374072]	Human Diseases;Environmental Information Processing;Human Diseases;Human Diseases;Environmental Information Processing;Cellular Processes;Human Diseases;Cellular Processes;Human Diseases	Neurodegenerative diseases;Signal transduction;Neurodegenerative diseases;Infectious diseases;Signal transduction;Cell growth and death;Infectious diseases;Cell growth and death;Neurodegenerative diseases	ko05010//Alzheimer disease;ko04020//Calcium signaling pathway;ko05016//Huntington disease;ko05166//HTLV-I infection;ko04022//cGMP - PKG signaling pathway;ko04218//Cellular senescence;ko05164//Influenza A;ko04217//Necroptosis;ko05012//Parkinson disease	K05863;K05863;K05863;K05863;K05863;K05863;K05863;K05863;K05863	GO:0005739//mitochondrion;GO:0005743//mitochondrial inner membrane;GO:0016020//membrane;GO:0016021//integral component of membrane	GO:0005471//ATP:ADP antiporter activity;GO:0022857//transmembrane transporter activity	GO:0015866//ADP transport;GO:0015867//ATP transport;GO:0055085//transmembrane transport
ENSGALG00000002546	5221	6474	5293	10785	15249	6551	179.7	188.45	181.73	823.48	836.21	792.46	183.293333333333	817.383333333333	2.15685851297189	1.07399293995637e-276	9.72117038223368e-274	COL5A1	collagen type V alpha 1 chain [Source:NCBI gene;Acc:395568]	Organismal Systems	Digestive system	ko04974//Protein digestion and absorption	K19721	GO:0005581//collagen trimer;GO:0005588//collagen type V trimer;GO:0005604//basement membrane;GO:0005615//extracellular space;GO:0031012//extracellular matrix;GO:0062023//collagen-containing extracellular matrix	GO:0005201//extracellular matrix structural constituent;GO:0008201//heparin binding;GO:0043394//proteoglycan binding;GO:0048407//platelet-derived growth factor binding	GO:0001568//blood vessel development;GO:0003007//heart morphogenesis;GO:0007155//cell adhesion;GO:0016477//cell migration;GO:0030198//extracellular matrix organization;GO:0030199//collagen fibril organization;GO:0032964//collagen biosynthetic process;GO:0035313//wound healing, spreading of epidermal cells;GO:0035989//tendon development;GO:0043588//skin development;GO:0045112//integrin biosyntheti…
ENSGALG00000033677	7585	8486	7717	550	794	406	1085.76	1027.65	1102.15	174.71	181.13	204.33	1071.85333333333	186.723333333333	-2.52113	8.12085322308786e-261	6.86049680286462e-258	AHCY	adenosylhomocysteinase [Source:NCBI gene;Acc:419146]	Metabolism;Metabolism	Global and overview maps;Amino acid metabolism	ko01100//Metabolic pathways;ko00270//Cysteine and methionine metabolism	K01251;K01251	GO:0005829//cytosol	GO:0004013//adenosylhomocysteinase activity	GO:0033353//S-adenosylmethionine cycle
ENSGALG00000004184	13607	16179	13457	34509	51780	19938	2800.25	2816.22	2762.43	15756.2	16978.5	14422.9	2792.96666666667	15719.1733333333	2.49265508804503	2.66340506451868e-251	2.1094168110988e-248	SPARC	secreted protein acidic and cysteine rich [Source:NCBI gene;Acc:386571]	-	-	-	-	GO:0005615//extracellular space;GO:0005737//cytoplasm;GO:0009986//cell surface;GO:0016363//nuclear matrix;GO:0031012//extracellular matrix;GO:0031091//platelet alpha granule;GO:0031092//platelet alpha granule membrane;GO:0043231//intracellular membrane-bounded organelle;GO:0062023//collagen-containing extracellular matrix	GO:0005509//calcium ion binding;GO:0005515//protein binding;GO:0005518//collagen binding;GO:0050840//extracellular matrix binding	GO:0001937//negative regulation of endothelial cell proliferation;GO:0010595//positive regulation of endothelial cell migration;GO:0016525//negative regulation of angiogenesis;GO:0022604//regulation of cell morphogenesis;GO:0042127//regulation of cell proliferation;GO:0043473//pigmentation;GO:0048856//anatomical structure development;GO:0060348//bone development;GO:0071363//cellular response to g…
ENSGALG00000032930	14387	16291	14522	1505	2328	1012	1302.42	1247.43	1311.45	302.29	335.74	322.03	1287.1	320.02	-2.00789	3.99746697299617e-226	2.97975891069455e-223	NCL	nucleolin [Source:NCBI gene;Acc:396201]	Human Diseases	Infectious diseases	ko05130//Pathogenic Escherichia coli infection	K11294	GO:0005634//nucleus;GO:0005681//spliceosomal complex;GO:1990904//ribonucleoprotein complex	GO:0003676//nucleic acid binding;GO:0003723//RNA binding	GO:0048026//positive regulation of mRNA splicing, via spliceosome;GO:0051252//regulation of RNA metabolic process
ENSGALG00000003923	13749	16352	13396	25773	38338	15657	288.94	290.67	280.91	1202.11	1283.86	1156.72	286.84	1214.23	2.0817235956114	6.03111788758652e-224	4.24590699286091e-221	COL6A3	collagen type VI alpha 3 chain [Source:NCBI gene;Acc:396548]	Environmental Information Processing;Human Diseases;Cellular Processes;Environmental Information Processing;Organismal Systems	Signal transduction;Infectious diseases;Cellular community - eukaryotes;Signaling molecules and interaction;Digestive system	ko04151//PI3K-Akt signaling pathway;ko05165//Human papillomavirus infection;ko04510//Focal adhesion;ko04512//ECM-receptor interaction;ko04974//Protein digestion and absorption	K06238;K06238;K06238;K06238;K06238	GO:0005581//collagen trimer;GO:0005615//extracellular space;GO:0031012//extracellular matrix;GO:0042383//sarcolemma;GO:0062023//collagen-containing extracellular matrix	GO:0004867//serine-type endopeptidase inhibitor activity;GO:0005515//protein binding	GO:0003429//growth plate cartilage chondrocyte morphogenesis;GO:0010951//negative regulation of endopeptidase activity
ENSGALG00000027874	54	52	57	1067	1302	803	12.96	10.56	13.65	568.16	497.9	677.44	12.39	581.166666666667	5.55170386568967	1.39177627658689e-223	9.28241525100475e-221	CHAC1	ChaC glutathione specific gamma-glutamylcyclotransferase 1 [Source:NCBI gene;Acc:423209]	Metabolism;Metabolism	Global and overview maps;Metabolism of other amino acids	ko01100//Metabolic pathways;ko00480//Glutathione metabolism	K07232;K07232	GO:0005737//cytoplasm;GO:0005802//trans-Golgi network;GO:0005829//cytosol	GO:0003839//gamma-glutamylcyclotransferase activity;GO:0005112//Notch binding;GO:0016829//lyase activity;GO:0061928//glutathione specific gamma-glutamylcyclotransferase activity	GO:0006751//glutathione catabolic process;GO:0010955//negative regulation of protein processing;GO:0022008//neurogenesis;GO:0045746//negative regulation of Notch signaling pathway;GO:0070059//intrinsic apoptotic signaling pathway in response to endoplasmic reticulum stress
ENSGALG00000011214	4391	4967	4372	8747	12964	5271	671.03	642.03	666.47	2965.61	3156.64	2831.15	659.843333333333	2984.46666666667	2.17727770948303	5.71798042649569e-208	3.62291239822767e-205	SERPINH1	serpin family H member 1 [Source:NCBI gene;Acc:396228]	-	-	-	-	GO:0005615//extracellular space;GO:0005737//cytoplasm;GO:0005783//endoplasmic reticulum;GO:0005788//endoplasmic reticulum lumen;GO:0005793//endoplasmic reticulum-Golgi intermediate compartment;GO:0045121//membrane raft	GO:0004867//serine-type endopeptidase inhibitor activity;GO:0005518//collagen binding;GO:0051082//unfolded protein binding	GO:0003433//chondrocyte development involved in endochondral bone morphogenesis;GO:0010951//negative regulation of endopeptidase activity;GO:0030199//collagen fibril organization;GO:0032964//collagen biosynthetic process;GO:0051604//protein maturation
ENSGALG00000017184	292	289	256	1258	1771	845	66.81	55.92	58.42	638.5	645.55	679.49	60.3833333333333	654.513333333333	3.43820027707442	9.44765884790163e-206	5.70098728193379e-203	MMP7	matrix metallopeptidase 7 [Source:NCBI gene;Acc:418983]	Human Diseases;Environmental Information Processing	Infectious diseases;Signal transduction	ko05166//HTLV-I infection;ko04310//Wnt signaling pathway	K01397;K01397	GO:0031012//extracellular matrix	GO:0004222//metalloendopeptidase activity;GO:0008233//peptidase activity;GO:0008237//metallopeptidase activity;GO:0008270//zinc ion binding;GO:0016787//hydrolase activity;GO:0046872//metal ion binding	GO:0006508//proteolysis;GO:0030198//extracellular matrix organization;GO:0030574//collagen catabolic process
ENSGALG00000002197	21867	24837	22254	2759	3404	1888	3357.8	3225.91	3408.84	939.93	832.85	1019.16	3330.85	930.646666666667	-1.83958	9.3069295844051e-205	5.36079144061734e-202	NPM1	nucleophosmin [Source:NCBI gene;Acc:396203]	-	-	-	-	GO:0005654//nucleoplasm;GO:0005730//nucleolus;GO:0005737//cytoplasm;GO:0005813//centrosome;GO:1990904//ribonucleoprotein complex	GO:0003676//nucleic acid binding;GO:0003682//chromatin binding;GO:0003723//RNA binding;GO:0042393//histone binding	GO:0000055//ribosomal large subunit export from nucleus;GO:0000056//ribosomal small subunit export from nucleus;GO:0006338//chromatin remodeling;GO:0006407//rRNA export from nucleus;GO:0010824//regulation of centrosome duplication;GO:0042273//ribosomal large subunit biogenesis;GO:0042274//ribosomal small subunit biogenesis;GO:0045944//positive regulation of transcription by RNA polymerase II
ENSGALG00000010077	9089	10720	8709	1108	1588	735	2102	2097	2009.12	568.51	585.16	597.49	2069.37333333333	583.72	-1.82585	1.48299425575135e-202	8.17065356907872e-200	RPS3A	ribosomal protein S3A [Source:NCBI gene;Acc:422477]	Genetic Information Processing	Translation	ko03010//Ribosome	K02984	GO:0005634//nucleus;GO:0005730//nucleolus;GO:0005737//cytoplasm;GO:0005783//endoplasmic reticulum;GO:0005829//cytosol;GO:0005840//ribosome;GO:0022627//cytosolic small ribosomal subunit;GO:0045202//synapse;GO:1990904//ribonucleoprotein complex	GO:0003735//structural constituent of ribosome;GO:0048027//mRNA 5'-UTR binding	GO:0006412//translation;GO:0043066//negative regulation of apoptotic process
ENSGALG00000006343	7536	9426	7569	14394	20758	8494	1234.86	1306.4	1237.17	5232.65	5419.46	4892.32	1259.47666666667	5181.47666666667	2.0405389148666	2.01455227719509e-198	1.06368360235901e-195	ACTA2	actin, alpha 2, smooth muscle, aorta [Source:NCBI gene;Acc:423787]	Environmental Information Processing;Organismal Systems;Organismal Systems	Signal transduction;Circulatory system;Endocrine system	ko04371//Apelin signaling pathway;ko04270//Vascular smooth muscle contraction;ko04926//Relaxin signaling pathway	K12313;K12313;K12313	GO:0005737//cytoplasm;GO:0005856//cytoskeleton;GO:0015629//actin cytoskeleton;GO:0030485//smooth muscle contractile fiber;GO:0032982//myosin filament;GO:0032991//protein-containing complex	GO:0000166//nucleotide binding;GO:0005524//ATP binding;GO:0019901//protein kinase binding	GO:0008217//regulation of blood pressure;GO:0009615//response to virus;GO:0014829//vascular smooth muscle contraction;GO:0072144//glomerular mesangial cell development
ENSGALG00000041459	322	305	302	1536	1879	908	91.86	73.59	85.94	972.01	854.08	910.51	83.7966666666667	912.2	3.44438540873736	7.61641205152503e-198	3.86060694067701e-195	DDIT4	DNA damage inducible transcript 4 [Source:HGNC Symbol;Acc:HGNC:24944]	Environmental Information Processing;Human Diseases;Environmental Information Processing;Cellular Processes	Signal transduction;Cancers;Signal transduction;Transport and catabolism	ko04151//PI3K-Akt signaling pathway;ko05206//MicroRNAs in cancer;ko04150//mTOR signaling pathway;ko04140//Autophagy - animal	K08270;K08270;K08270;K08270	GO:0005737//cytoplasm;GO:0005739//mitochondrion;GO:0005829//cytosol	GO:0071889//14-3-3 protein binding	GO:0001666//response to hypoxia;GO:0006915//apoptotic process;GO:0009968//negative regulation of signal transduction;GO:0032006//regulation of TOR signaling;GO:0032007//negative regulation of TOR signaling;GO:0032984//protein-containing complex disassembly;GO:0042771//intrinsic apoptotic signaling pathway in response to DNA damage by p53 class mediator;GO:0045820//negative regulation of glycolyti…
ENSGALG00000000461	455	518	404	1685	2509	1025	20.65	19.87	18.29	169.66	181.43	163.51	19.6033333333333	171.533333333333	3.12931806145923	2.25639163784334e-197	1.09973057056734e-194	MRC2	mannose receptor C type 2 [Source:NCBI gene;Acc:419950]	Human Diseases;Cellular Processes	Infectious diseases;Transport and catabolism	ko05152//Tuberculosis;ko04145//Phagosome	K06560;K06560	GO:0016020//membrane;GO:0016021//integral component of membrane	GO:0005518//collagen binding;GO:0030246//carbohydrate binding;GO:0038023//signaling receptor activity	GO:0030574//collagen catabolic process
ENSGALG00000038775	174	227	212	1374	1633	730	14	15.64	17.01	245.21	210.01	208.62	15.55	221.28	3.83088657613253	7.94061327791429e-195	3.72679449843444e-192	SPON1	spondin 1 [Source:NCBI gene;Acc:395657]	-	-	-	-	GO:0031012//extracellular matrix	GO:0050693//LBD domain binding	GO:0007155//cell adhesion;GO:0010954//positive regulation of protein processing;GO:0032092//positive regulation of protein binding;GO:1902430//negative regulation of amyloid-beta formation;GO:1902993//positive regulation of amyloid precursor protein catabolic process
ENSGALG00000017046	15757	19126	15930	2422	3260	1397	1220.4	1251.11	1227.98	416.21	400.7	375.98	1233.16333333333	397.63	-1.63287	1.87773639238909e-188	8.49809841584092e-186	POSTN	periostin [Source:NCBI gene;Acc:395429]	-	-	-	-	GO:0005615//extracellular space;GO:0005802//trans-Golgi network;GO:0031012//extracellular matrix;GO:0062023//collagen-containing extracellular matrix	GO:0005515//protein binding;GO:0008201//heparin binding;GO:0046872//metal ion binding;GO:0050839//cell adhesion molecule binding	GO:0007155//cell adhesion;GO:0008593//regulation of Notch signaling pathway;GO:0009888//tissue development;GO:0030198//extracellular matrix organization;GO:0071307//cellular response to vitamin K
ENSGALG00000031112	2584	3135	2765	5471	8017	3274	108.95	111.8	116.29	511.74	538.52	485.2	112.346666666667	511.82	2.1876792032816	3.43153701042684e-188	1.4994633446941e-185	COL5A2	collagen type V alpha 2 chain [Source:NCBI gene;Acc:423986]	Organismal Systems	Digestive system	ko04974//Protein digestion and absorption	K19721	GO:0005581//collagen trimer;GO:0005588//collagen type V trimer;GO:0005615//extracellular space;GO:0031012//extracellular matrix	GO:0005201//extracellular matrix structural constituent;GO:0005515//protein binding;GO:0046332//SMAD binding	GO:0001501//skeletal system development;GO:0030198//extracellular matrix organization;GO:0030199//collagen fibril organization;GO:0043588//skin development;GO:0048592//eye morphogenesis;GO:0071230//cellular response to amino acid stimulus;GO:1903225//negative regulation of endodermal cell differentiation
ENSGALG00000005079	10303	12333	10123	1306	1932	926	602.78	610.3	589.9	169.39	180.95	191.14	600.993333333333	180.493333333333	-1.7354	9.21283664054986e-186	3.89150219696826e-183	VCL	vinculin [Source:NCBI gene;Acc:396422]	Human Diseases;Cellular Processes;Cellular Processes;Human Diseases;Organismal Systems;Human Diseases;Cellular Processes	Infectious diseases;Cellular community - eukaryotes;Cell motility;Infectious diseases;Immune system;Infectious diseases;Cellular community - eukaryotes	ko05131//Shigellosis;ko04510//Focal adhesion;ko04810//Regulation of actin cytoskeleton;ko05146//Amoebiasis;ko04670//Leukocyte transendothelial migration;ko05100//Bacterial invasion of epithelial cells;ko04520//Adherens junction	K05700;K05700;K05700;K05700;K05700;K05700;K05700	GO:0001725//stress fiber;GO:0002102//podosome;GO:0005623//cell;GO:0005737//cytoplasm;GO:0005743//mitochondrial inner membrane;GO:0005856//cytoskeleton;GO:0005886//plasma membrane;GO:0005903//brush border;GO:0005911//cell-cell junction;GO:0005912//adherens junction;GO:0005915//zonula adherens;GO:0005916//fascia adherens;GO:0005925//focal adhesion;GO:0005927//muscle tendon junction;GO:0015629//acti…	GO:0002162//dystroglycan binding;GO:0003779//actin binding;GO:0005198//structural molecule activity;GO:0005515//protein binding;GO:0008013//beta-catenin binding;GO:0017166//vinculin binding;GO:0031625//ubiquitin protein ligase binding;GO:0042803//protein homodimerization activity;GO:0045294//alpha-catenin binding;GO:0045296//cadherin binding;GO:0051015//actin filament binding;GO:0051371//muscle a…	GO:0002009//morphogenesis of an epithelium;GO:0007155//cell adhesion;GO:0030032//lamellipodium assembly;GO:0030334//regulation of cell migration;GO:0034333//adherens junction assembly;GO:0034394//protein localization to cell surface;GO:0043297//apical junction assembly;GO:0048675//axon extension;GO:0051893//regulation of focal adhesion assembly;GO:0090136//epithelial cell-cell adhesion;GO:1903140…
ENSGALG00000028627	16804	19948	16526	1972	2735	1065	4793.75	4813.3	4702.94	1248.11	1243.17	1067.94	4769.99666666667	1186.40666666667	-2.00739	1.41138980840523e-185	5.7693973071326e-183	TIMP3	TIMP metallopeptidase inhibitor 3 [Source:NCBI gene;Acc:396483]	Human Diseases;Human Diseases	Cancers;Cancers	ko05205//Proteoglycans in cancer;ko05206//MicroRNAs in cancer	K16866;K16866	GO:0005576//extracellular region;GO:0005604//basement membrane;GO:0005615//extracellular space;GO:0031012//extracellular matrix	GO:0002020//protease binding;GO:0004857//enzyme inhibitor activity;GO:0005515//protein binding;GO:0008191//metalloendopeptidase inhibitor activity;GO:0008270//zinc ion binding;GO:0030414//peptidase inhibitor activity;GO:0046872//metal ion binding	GO:0009725//response to hormone;GO:0010033//response to organic substance;GO:0010466//negative regulation of peptidase activity;GO:0010951//negative regulation of endopeptidase activity;GO:0034097//response to cytokine;GO:0051045//negative regulation of membrane protein ectodomain proteolysis;GO:0070373//negative regulation of ERK1 and ERK2 cascade;GO:0071310//cellular response to organic substan…
ENSGALG00000006300	4607	5337	4517	8994	13432	5314	974.55	946.27	965.13	4171.95	4449.25	3926.16	961.983333333333	4182.45333333333	2.12026563898317	1.20003011944537e-181	4.75211927300368e-179	LDHA	lactate dehydrogenase A [Source:NCBI gene;Acc:396221]	Metabolism;Environmental Information Processing;Organismal Systems;Human Diseases;Metabolism;Metabolism;Metabolism;Metabolism	Global and overview maps;Signal transduction;Endocrine system;Cancers;Carbohydrate metabolism;Amino acid metabolism;Carbohydrate metabolism;Carbohydrate metabolism	ko01100//Metabolic pathways;ko04066//HIF-1 signaling pathway;ko04922//Glucagon signaling pathway;ko05230//Central carbon metabolism in cancer;ko00010//Glycolysis / Gluconeogenesis;ko00270//Cysteine and methionine metabolism;ko00620//Pyruvate metabolism;ko00640//Propanoate metabolism	K00016;K00016;K00016;K00016;K00016;K00016;K00016;K00016	GO:0005737//cytoplasm	GO:0003824//catalytic activity;GO:0004459//L-lactate dehydrogenase activity;GO:0016491//oxidoreductase activity;GO:0016616//oxidoreductase activity, acting on the CH-OH group of donors, NAD or NADP as acceptor;GO:0042802//identical protein binding	GO:0005975//carbohydrate metabolic process;GO:0019752//carboxylic acid metabolic process;GO:0055114//oxidation-reduction process
ENSGALG00000015082	12213	14984	12303	1832	2521	1079	2987.7	3100.4	3002.22	994.02	982.58	927.81	3030.10666666667	968.136666666667	-1.64609	8.54216480730574e-180	3.2801912860054e-177	RPS6	ribosomal protein S6 [Source:NCBI gene;Acc:396148]	Environmental Information Processing;Human Diseases;Organismal Systems;Environmental Information Processing;Organismal Systems;Environmental Information Processing;Genetic Information Processing;Environmental Information Processing;Human Diseases	Signal transduction;Cancers;Environmental adaptation;Signal transduction;Endocrine system;Signal transduction;Translation;Signal transduction;Drug resistance	ko04151//PI3K-Akt signaling pathway;ko05205//Proteoglycans in cancer;ko04714//Thermogenesis;ko04150//mTOR signaling pathway;ko04910//Insulin signaling pathway;ko04371//Apelin signaling pathway;ko03010//Ribosome;ko04066//HIF-1 signaling pathway;ko01521//EGFR tyrosine kinase inhibitor resistance	K02991;K02991;K02991;K02991;K02991;K02991;K02991;K02991;K02991	GO:0005634//nucleus;GO:0005730//nucleolus;GO:0005737//cytoplasm;GO:0005783//endoplasmic reticulum;GO:0005829//cytosol;GO:0005840//ribosome;GO:0005844//polysome;GO:0015935//small ribosomal subunit;GO:0022627//cytosolic small ribosomal subunit;GO:0030425//dendrite;GO:0036464//cytoplasmic ribonucleoprotein granule;GO:0044297//cell body;GO:0048471//perinuclear region of cytoplasm;GO:1990904//ribonucl…	GO:0003735//structural constituent of ribosome;GO:0019901//protein kinase binding	GO:0000082//G1/S transition of mitotic cell cycle;GO:0000278//mitotic cell cycle;GO:0002309//T cell proliferation involved in immune response;GO:0006364//rRNA processing;GO:0006412//translation;GO:0006924//activation-induced cell death of T cells;GO:0007093//mitotic cell cycle checkpoint;GO:0007369//gastrulation;GO:0022605//mammalian oogenesis stage;GO:0031929//TOR signaling;GO:0033077//T cell di…
ENSGALG00000009844	95967	114237	98279	17797	24834	10679	15724.9	15832.5	16063.7	6469.95	6483.59	6150.86	15873.7	6368.13333333333	-1.3177	2.69192796354096e-179	1.00329738688209e-176	ACTC1	actin alpha cardiac muscle 1 [Source:NCBI gene;Acc:423298]	Human Diseases;Organismal Systems;Human Diseases;Organismal Systems	Cardiovascular diseases;Circulatory system;Cardiovascular diseases;Circulatory system	ko05414//Dilated cardiomyopathy (DCM);ko04261//Adrenergic signaling in cardiomyocytes;ko05410//Hypertrophic cardiomyopathy (HCM);ko04260//Cardiac muscle contraction	K12314;K12314;K12314;K12314	GO:0005737//cytoplasm;GO:0005856//cytoskeleton;GO:0005884//actin filament;GO:0015629//actin cytoskeleton;GO:0030017//sarcomere	GO:0000166//nucleotide binding;GO:0005524//ATP binding;GO:0017022//myosin binding	GO:0007015//actin filament organization;GO:0033275//actin-myosin filament sliding;GO:0060047//heart contraction
ENSGALG00000008590	8605	9858	8000	1075	1429	721	2329.41	2256.97	2160.15	645.59	616.32	685.94	2248.84333333333	649.283333333333	-1.79226	4.14998086164578e-179	1.5025302136793e-176	EEF1B2	eukaryotic translation elongation factor 1 beta 2 [Source:NCBI gene;Acc:395723]	-	-	-	-	GO:0005737//cytoplasm;GO:0005783//endoplasmic reticulum;GO:0005829//cytosol;GO:0005853//eukaryotic translation elongation factor 1 complex	GO:0003746//translation elongation factor activity;GO:0005085//guanyl-nucleotide exchange factor activity	GO:0006412//translation;GO:0006414//translational elongation
ENSGALG00000000122	15742	18441	15579	2410	3489	1498	3051.67	3023.81	3012.58	1036.61	1077.7	1020.78	3029.35333333333	1045.03	-1.53547	5.70765378404578e-179	2.00909413198412e-176	GNB2L1	receptor for activated C kinase 1 [Source:NCBI gene;Acc:417044]	Human Diseases	Infectious diseases	ko05162//Measles	K14753	GO:0001891//phagocytic cup;GO:0005623//cell;GO:0005634//nucleus;GO:0005654//nucleoplasm;GO:0005737//cytoplasm;GO:0005739//mitochondrion;GO:0005829//cytosol;GO:0005840//ribosome;GO:0005886//plasma membrane;GO:0016020//membrane;GO:0022627//cytosolic small ribosomal subunit;GO:0030425//dendrite;GO:0030496//midbody;GO:0042995//cell projection;GO:0043005//neuron projection;GO:0043025//neuronal cell bo…	GO:0005080//protein kinase C binding;GO:0005515//protein binding;GO:0008200//ion channel inhibitor activity;GO:0008656//cysteine-type endopeptidase activator activity involved in apoptotic process;GO:0019899//enzyme binding;GO:0019903//protein phosphatase binding;GO:0030292//protein tyrosine kinase inhibitor activity;GO:0030332//cyclin binding;GO:0030971//receptor tyrosine kinase binding;GO:00355…	GO:0001934//positive regulation of protein phosphorylation;GO:0006412//translation;GO:0006919//activation of cysteine-type endopeptidase activity involved in apoptotic process;GO:0007165//signal transduction;GO:0010629//negative regulation of gene expression;GO:0016567//protein ubiquitination;GO:0030178//negative regulation of Wnt signaling pathway;GO:0030308//negative regulation of cell growth;G…
ENSGALG00000005922	8950	10656	9488	1129	1687	794	1847.88	1860.95	1954.13	517.34	554.96	576.23	1887.65333333333	549.51	-1.78038	1.77136912435929e-175	6.06669987672458e-173	RPL5	ribosomal protein L5 [Source:NCBI gene;Acc:395269]	Genetic Information Processing	Translation	ko03010//Ribosome	K02932	GO:0005634//nucleus;GO:0005654//nucleoplasm;GO:0005730//nucleolus;GO:0005737//cytoplasm;GO:0005783//endoplasmic reticulum;GO:0005829//cytosol;GO:0005840//ribosome;GO:0022625//cytosolic large ribosomal subunit;GO:0032991//protein-containing complex;GO:0045202//synapse;GO:1990904//ribonucleoprotein complex	GO:0003723//RNA binding;GO:0003730//mRNA 3'-UTR binding;GO:0003735//structural constituent of ribosome;GO:0008097//5S rRNA binding;GO:0019843//rRNA binding;GO:0031625//ubiquitin protein ligase binding;GO:0048027//mRNA 5'-UTR binding;GO:1990948//ubiquitin ligase inhibitor activity	GO:0000027//ribosomal large subunit assembly;GO:0006364//rRNA processing;GO:0006412//translation;GO:0010628//positive regulation of gene expression;GO:0042273//ribosomal large subunit biogenesis;GO:0045727//positive regulation of translation;GO:0050821//protein stabilization;GO:1901796//regulation of signal transduction by p53 class mediator;GO:1904667//negative regulation of ubiquitin protein li…
ENSGALG00000004518	7268	8837	7282	1068	1380	669	1110.76	1142.29	1110.07	361.99	336.02	359.36	1121.04	352.456666666667	-1.66932	2.80238134073061e-170	9.34520430256269e-168	-	betaine--homocysteine S-methyltransferase 2 [Source:NCBI gene;Acc:416371]	Metabolism;Metabolism;Metabolism	Global and overview maps;Amino acid metabolism;Amino acid metabolism	ko01100//Metabolic pathways;ko00270//Cysteine and methionine metabolism;ko00260//Glycine, serine and threonine metabolism	K00544;K00544;K00544	-	GO:0008168//methyltransferase activity;GO:0008270//zinc ion binding;GO:0016740//transferase activity;GO:0046872//metal ion binding;GO:0047150//betaine-homocysteine S-methyltransferase activity	GO:0009086//methionine biosynthetic process;GO:0032259//methylation
ENSGALG00000017330	7480	8981	7342	968	1418	628	1873.09	1902.32	1833.99	537.79	565.77	552.83	1869.8	552.13	-1.7598	7.94627229180086e-169	2.58192724312053e-166	RPS3	ribosomal protein S3 [Source:NCBI gene;Acc:419069]	Human Diseases;Human Diseases;Genetic Information Processing	Infectious diseases;Infectious diseases;Translation	ko05130//Pathogenic Escherichia coli infection;ko05132//Salmonella infection;ko03010//Ribosome	K02985;K02985;K02985	GO:0005840//ribosome;GO:0015935//small ribosomal subunit	GO:0003723//RNA binding;GO:0003735//structural constituent of ribosome	GO:0006412//translation
ENSGALG00000035079	7900	9673	7761	1142	1402	654	1636.31	1694.65	1603.61	524.76	462.71	476.17	1644.85666666667	487.88	-1.75336	7.41217893855088e-157	2.34817828773292e-154	RPSAP58	ribosomal protein SA pseudogene 58 [Source:NCBI gene;Acc:395181]	Genetic Information Processing	Translation	ko03010//Ribosome	K02998	GO:0005634//nucleus;GO:0005737//cytoplasm;GO:0005840//ribosome;GO:0005886//plasma membrane;GO:0015935//small ribosomal subunit;GO:0016020//membrane;GO:0022627//cytosolic small ribosomal subunit;GO:0045202//synapse;GO:0098978//glutamatergic synapse	GO:0003735//structural constituent of ribosome;GO:0005055//laminin receptor activity;GO:0043236//laminin binding	GO:0000028//ribosomal small subunit assembly;GO:0002181//cytoplasmic translation;GO:0006412//translation;GO:0007155//cell adhesion
ENSGALG00000015358	8787	10653	8923	1292	1560	837	286.6	293.87	290.29	93.49	81.07	95.94	290.253333333333	90.1666666666667	-1.68665	3.36019144740454e-156	1.03854502491489e-153	MYH15	myosin, heavy chain 15 [Source:NCBI gene;Acc:395534]	Human Diseases;Environmental Information Processing;Human Diseases;Organismal Systems;Organismal Systems;Human Diseases;Organismal Systems	Cardiovascular diseases;Signal transduction;Cardiovascular diseases;Circulatory system;Endocrine system;Cardiovascular diseases;Circulatory system	ko05414//Dilated cardiomyopathy (DCM);ko04022//cGMP - PKG signaling pathway;ko05416//Viral myocarditis;ko04261//Adrenergic signaling in cardiomyocytes;ko04919//Thyroid hormone signaling pathway;ko05410//Hypertrophic cardiomyopathy (HCM);ko04260//Cardiac muscle contraction	K17751;K17751;K17751;K17751;K17751;K17751;K17751	GO:0016459//myosin complex	GO:0000166//nucleotide binding;GO:0003774//motor activity;GO:0003779//actin binding;GO:0005515//protein binding;GO:0005524//ATP binding;GO:0051015//actin filament binding	-
ENSGALG00000036790	4861	5839	5040	639	863	427	1852.82	1882.35	1916.08	540.32	524.07	572.69	1883.75	545.693333333333	-1.78745	1.53368937686091e-148	4.62735994847178e-146	RPS27A	ribosomal protein S27a [Source:NCBI gene;Acc:395796]	Genetic Information Processing	Translation	ko03010//Ribosome	K02977	GO:0005634//nucleus;GO:0005654//nucleoplasm;GO:0005737//cytoplasm;GO:0005840//ribosome;GO:0015935//small ribosomal subunit;GO:0022627//cytosolic small ribosomal subunit	GO:0003735//structural constituent of ribosome;GO:0005515//protein binding;GO:0031386//protein tag;GO:0031625//ubiquitin protein ligase binding;GO:0046872//metal ion binding	GO:0006281//DNA repair;GO:0006412//translation;GO:0016567//protein ubiquitination;GO:0019941//modification-dependent protein catabolic process
ENSGALG00000025764	871	1264	978	2633	3621	1519	96.28	118.18	107.84	645.71	637.72	590.19	107.433333333333	624.54	2.53935228760543	3.49079320639565e-148	1.02872863980106e-145	FKBP10	FK506 binding protein 10 [Source:NCBI gene;Acc:427013]	-	-	-	-	-	GO:0003755//peptidyl-prolyl cis-trans isomerase activity;GO:0005509//calcium ion binding;GO:0005528//FK506 binding;GO:0016853//isomerase activity	GO:0000413//protein peptidyl-prolyl isomerization;GO:0006457//protein folding;GO:0018208//peptidyl-proline modification
ENSGALG00000011637	5570	6620	5599	685	1039	453	622.19	625.43	623.87	169.76	184.92	177.87	623.83	177.516666666667	-1.8132	2.70928407764992e-144	7.80273814363177e-142	TCP1	t-complex 1 [Source:NCBI gene;Acc:421586]	-	-	-	-	GO:0000242//pericentriolar material;GO:0001669//acrosomal vesicle;GO:0002199//zona pellucida receptor complex;GO:0005720//nuclear heterochromatin;GO:0005737//cytoplasm;GO:0005794//Golgi apparatus;GO:0005813//centrosome;GO:0005815//microtubule organizing center;GO:0005832//chaperonin-containing T-complex;GO:0005874//microtubule;GO:0044297//cell body	GO:0000166//nucleotide binding;GO:0005524//ATP binding;GO:0031625//ubiquitin protein ligase binding;GO:0051082//unfolded protein binding	GO:0006457//protein folding;GO:0007339//binding of sperm to zona pellucida;GO:0032212//positive regulation of telomere maintenance via telomerase;GO:0044053//translocation of peptides or proteins into host cell cytoplasm;GO:0050821//protein stabilization;GO:0051973//positive regulation of telomerase activity;GO:0090666//scaRNA localization to Cajal body;GO:1901998//toxin transport;GO:1904851//pos…
ENSGALG00000008855	4054	5097	4159	448	623	257	506.09	537.98	517.44	124.11	123.22	113.03	520.503333333333	120.12	-2.11543	7.38301388024529e-143	2.07905670867707e-140	UGP2	UDP-glucose pyrophosphorylase 2 [Source:NCBI gene;Acc:373900]	Metabolism;Metabolism;Metabolism;Metabolism;Metabolism	Global and overview maps;Carbohydrate metabolism;Carbohydrate metabolism;Carbohydrate metabolism;Carbohydrate metabolism	ko01100//Metabolic pathways;ko00520//Amino sugar and nucleotide sugar metabolism;ko00052//Galactose metabolism;ko00500//Starch and sucrose metabolism;ko00040//Pentose and glucuronate interconversions	K00963;K00963;K00963;K00963;K00963	GO:0005737//cytoplasm	GO:0003983//UTP:glucose-1-phosphate uridylyltransferase activity;GO:0016740//transferase activity;GO:0016779//nucleotidyltransferase activity;GO:0042802//identical protein binding;GO:0070569//uridylyltransferase activity	GO:0005977//glycogen metabolic process;GO:0006011//UDP-glucose metabolic process
ENSGALG00000007220	1499	1663	1525	2815	3606	1967	499.4	468.62	506.8	2080.59	1914.18	2303.47	491.606666666667	2099.41333333333	2.09440984765881	2.23618868075563e-139	6.16021368750768e-137	FTH1	ferritin heavy chain 1 [Source:NCBI gene;Acc:395970]	Cellular Processes;Organismal Systems;Cellular Processes	Cell growth and death;Digestive system;Cell growth and death	ko04217//Necroptosis;ko04978//Mineral absorption;ko04216//Ferroptosis	K00522;K00522;K00522	GO:0005623//cell;GO:0005737//cytoplasm	GO:0004322//ferroxidase activity;GO:0005506//iron ion binding;GO:0008198//ferrous iron binding;GO:0008199//ferric iron binding;GO:0016491//oxidoreductase activity;GO:0046872//metal ion binding	GO:0006826//iron ion transport;GO:0006879//cellular iron ion homeostasis;GO:0006880//intracellular sequestering of iron ion;GO:0006955//immune response;GO:0008285//negative regulation of cell proliferation;GO:0055114//oxidation-reduction process
ENSGALG00000007711	6903	8637	6823	880	1243	495	1094.38	1158.19	1079.05	309.53	313.99	275.85	1110.54	299.79	-1.88924	6.13249934028181e-139	1.65342620510747e-136	RPL4	ribosomal protein L4 [Source:NCBI gene;Acc:415551]	Genetic Information Processing	Translation	ko03010//Ribosome	K02930	GO:0005634//nucleus;GO:0005791//rough endoplasmic reticulum;GO:0005840//ribosome;GO:1990904//ribonucleoprotein complex	GO:0003735//structural constituent of ribosome	GO:0006412//translation
ENSGALG00000006613	6909	8236	6874	887	1321	663	1073.91	1082.8	1065.76	305.88	327.16	362.24	1074.15666666667	331.76	-1.69499	7.29392366955345e-137	1.92559584876211e-134	CTSD	cathepsin D [Source:NCBI gene;Acc:396090]	Human Diseases;Cellular Processes;Cellular Processes;Cellular Processes;Organismal Systems;Environmental Information Processing	Infectious diseases;Cell growth and death;Transport and catabolism;Transport and catabolism;Endocrine system;Signal transduction	ko05152//Tuberculosis;ko04210//Apoptosis;ko04140//Autophagy - animal;ko04142//Lysosome;ko04915//Estrogen signaling pathway;ko04071//Sphingolipid signaling pathway	K01379;K01379;K01379;K01379;K01379;K01379	GO:0005764//lysosome	GO:0004190//aspartic-type endopeptidase activity;GO:0008233//peptidase activity;GO:0016787//hydrolase activity	GO:0006508//proteolysis;GO:0008219//cell death;GO:0012501//programmed cell death;GO:0030163//protein catabolic process
ENSGALG00000015193	965	1402	1119	2450	3598	1605	63.28	77.76	73.33	373.85	394.21	372.69	71.4566666666667	380.25	2.41180772664182	1.39492247139935e-136	3.60744031787196e-134	CCDC80	coiled-coil domain containing 80 [Source:NCBI gene;Acc:395074]	-	-	-	-	-	-	-
ENSGALG00000005135	1872	2090	1855	3275	5038	2072	274.19	264.54	272.16	1061.88	1190.68	1054.11	270.296666666667	1102.22333333333	2.02780094790503	2.5423507893955e-135	6.44333384064397e-133	SERPINE2	serpin family E member 2 [Source:NCBI gene;Acc:424805]	-	-	-	-	GO:0005576//extracellular region;GO:0005615//extracellular space;GO:0005829//cytosol;GO:0031091//platelet alpha granule;GO:0031232//extrinsic component of external side of plasma membrane;GO:0031594//neuromuscular junction;GO:0062023//collagen-containing extracellular matrix	GO:0004867//serine-type endopeptidase inhibitor activity;GO:0005102//signaling receptor binding;GO:0005539//glycosaminoglycan binding;GO:0008201//heparin binding	GO:0007596//blood coagulation;GO:0008285//negative regulation of cell proliferation;GO:0009611//response to wounding;GO:0010466//negative regulation of peptidase activity;GO:0010544//negative regulation of platelet activation;GO:0010757//negative regulation of plasminogen activation;GO:0010766//negative regulation of sodium ion transport;GO:0010951//negative regulation of endopeptidase activity;G…
ENSGALG00000012541	32	31	39	521	762	323	12.34	10.11	15.01	445.9	468.36	437.97	12.4866666666667	450.743333333333	5.17384584983034	1.64746684869087e-134	4.09347056992367e-132	MB	myoglobin [Source:NCBI gene;Acc:418056]	-	-	-	-	-	GO:0005344//oxygen carrier activity;GO:0019825//oxygen binding;GO:0020037//heme binding;GO:0046872//metal ion binding	GO:0001666//response to hypoxia;GO:0007507//heart development;GO:0015671//oxygen transport;GO:0043353//enucleate erythrocyte differentiation
ENSGALG00000010175	8274	9384	8452	1359	1675	869	714.61	686.25	727.95	260.36	230.44	263.75	709.603333333333	251.516666666667	-1.49636	8.62105495220872e-129	2.10088477604594e-126	HSP90AB1	heat shock protein 90 alpha family class B member 1 [Source:NCBI gene;Acc:396188]	Human Diseases;Environmental Information Processing;Human Diseases;Genetic Information Processing;Organismal Systems;Cellular Processes;Human Diseases;Organismal Systems;Organismal Systems;Human Diseases;Organismal Systems;Organismal Systems;Organismal Systems	Cancers;Signal transduction;Infectious diseases;Folding, sorting and degradation;Immune system;Cell growth and death;Cardiovascular diseases;Endocrine system;Immune system;Cancers;Immune system;Endocrine system;Immune system	ko05200//Pathways in cancer;ko04151//PI3K-Akt signaling pathway;ko05132//Salmonella infection;ko04141//Protein processing in endoplasmic reticulum;ko04621//NOD-like receptor signaling pathway;ko04217//Necroptosis;ko05418//Fluid shear stress and atherosclerosis;ko04915//Estrogen signaling pathway;ko04659//Th17 cell differentiation;ko05215//Prostate cancer;ko04657//IL-17 signaling pathway;ko04914//…	K04079;K04079;K04079;K04079;K04079;K04079;K04079;K04079;K04079;K04079;K04079;K04079;K04079	GO:0005576//extracellular region;GO:0005634//nucleus;GO:0005737//cytoplasm;GO:0005829//cytosol;GO:0005886//plasma membrane;GO:0008180//COP9 signalosome;GO:0009986//cell surface;GO:0032991//protein-containing complex;GO:0034751//aryl hydrocarbon receptor complex;GO:0043025//neuronal cell body;GO:0044294//dendritic growth cone;GO:0044295//axonal growth cone;GO:0048471//perinuclear region of cytopla…	GO:0003725//double-stranded RNA binding;GO:0005524//ATP binding;GO:0019887//protein kinase regulator activity;GO:0019900//kinase binding;GO:0019901//protein kinase binding;GO:0031072//heat shock protein binding;GO:0031625//ubiquitin protein ligase binding;GO:0042277//peptide binding;GO:0042802//identical protein binding;GO:0042803//protein homodimerization activity;GO:0042826//histone deacetylase…	GO:0006457//protein folding;GO:0007004//telomere maintenance via telomerase;GO:0010033//response to organic substance;GO:0019062//virion attachment to host cell;GO:0021955//central nervous system neuron axonogenesis;GO:0030010//establishment of cell polarity;GO:0030511//positive regulation of transforming growth factor beta receptor signaling pathway;GO:0031396//regulation of protein ubiquitinati…
ENSGALG00000049951	39	32	33	635	650	389	5.95	4.13	5.02	214.72	157.88	208.41	5.03333333333333	193.67	5.26594253999307	1.87044711508764e-127	4.47213317780955e-125	SPOCK2	SPARC/osteonectin, cwcv and kazal like domains proteoglycan 2 [Source:NCBI gene;Acc:100858414]	-	-	-	-	-	GO:0005509//calcium ion binding;GO:0005515//protein binding;GO:0005539//glycosaminoglycan binding;GO:0050840//extracellular matrix binding	GO:0010811//positive regulation of cell-substrate adhesion;GO:0019800//peptide cross-linking via chondroitin 4-sulfate glycosaminoglycan;GO:0030198//extracellular matrix organization;GO:1990830//cellular response to leukemia inhibitory factor
ENSGALG00000004871	8941	11284	9386	1531	2233	980	3994.24	4265.92	4186.62	1508.58	1583.27	1538.68	4148.92666666667	1543.51	-1.42652	1.74886728810556e-124	4.10400856942104e-122	RPS24	ribosomal protein S24 [Source:NCBI gene;Acc:423726]	Genetic Information Processing	Translation	ko03010//Ribosome	K02974	GO:0005840//ribosome	GO:0003735//structural constituent of ribosome	GO:0006412//translation
ENSGALG00000026471	2254	2708	2259	188	253	118	573.39	582.67	573.26	106.12	102.41	105.23	576.44	104.586666666667	-2.46247	5.97747846792351e-124	1.37721103900958e-121	CRIP2	cysteine rich protein 2 [Source:NCBI gene;Acc:424374]	-	-	-	-	GO:0005938//cell cortex	GO:0046872//metal ion binding	GO:0008284//positive regulation of cell proliferation;GO:0030097//hemopoiesis
ENSGALG00000010402	315	476	381	1231	1626	728	95.43	121.97	115.19	827.43	784.91	775.27	110.863333333333	795.87	2.84375050452967	8.97363540282325e-124	2.03060549686743e-121	HPGDS	hematopoietic prostaglandin D synthase [Source:NCBI gene;Acc:395863]	Metabolism;Metabolism;Human Diseases;Metabolism;Metabolism;Metabolism	Global and overview maps;Lipid metabolism;Cancers;Metabolism of other amino acids;Xenobiotics biodegradation and metabolism;Xenobiotics biodegradation and metabolism	ko01100//Metabolic pathways;ko00590//Arachidonic acid metabolism;ko05204//Chemical carcinogenesis;ko00480//Glutathione metabolism;ko00980//Metabolism of xenobiotics by cytochrome P450;ko00982//Drug metabolism - cytochrome P450	K04097;K04097;K04097;K04097;K04097;K04097	GO:0005654//nucleoplasm;GO:0005737//cytoplasm;GO:0005829//cytosol;GO:0043231//intracellular membrane-bounded organelle	GO:0000287//magnesium ion binding;GO:0004364//glutathione transferase activity;GO:0004667//prostaglandin-D synthase activity;GO:0005509//calcium ion binding;GO:0005515//protein binding;GO:0016740//transferase activity;GO:0016853//isomerase activity;GO:0042803//protein homodimerization activity	GO:0001516//prostaglandin biosynthetic process;GO:0006629//lipid metabolic process;GO:0006631//fatty acid metabolic process;GO:0006633//fatty acid biosynthetic process;GO:0006693//prostaglandin metabolic process;GO:0006749//glutathione metabolic process;GO:2000255//negative regulation of male germ cell proliferation
ENSGALG00000015339	5055	6387	4964	643	967	438	1926.66	2059	1887.21	543.5	587.46	586.6	1957.62333333333	572.52	-1.77371	3.86656817510608e-121	8.59599156402531e-119	RPL24	ribosomal protein L24 [Source:NCBI gene;Acc:418401]	Genetic Information Processing	Translation	ko03010//Ribosome	K02896	GO:0005737//cytoplasm;GO:0005783//endoplasmic reticulum;GO:0005829//cytosol;GO:0022625//cytosolic large ribosomal subunit;GO:0042788//polysomal ribosome;GO:0045202//synapse	GO:0003723//RNA binding;GO:0003735//structural constituent of ribosome	GO:0000027//ribosomal large subunit assembly;GO:0002181//cytoplasmic translation;GO:0006412//translation;GO:0007093//mitotic cell cycle checkpoint;GO:0010458//exit from mitosis;GO:0021554//optic nerve development;GO:0031290//retinal ganglion cell axon guidance;GO:0060041//retina development in camera-type eye;GO:1902626//assembly of large subunit precursor of preribosome
ENSGALG00000033884	23277	27396	22632	3495	5083	1938	1702.12	1694.46	1650.88	567.01	592.23	498.14	1682.48666666667	552.46	-1.60665	3.89317117460168e-120	8.50590778009525e-118	EEF2	eukaryotic translation elongation factor 2 [Source:NCBI gene;Acc:396325]	Organismal Systems;Environmental Information Processing	Endocrine system;Signal transduction	ko04921//Oxytocin signaling pathway;ko04152//AMPK signaling pathway	K03234;K03234	GO:0005737//cytoplasm;GO:0005829//cytosol;GO:0005844//polysome;GO:0005886//plasma membrane;GO:0016235//aggresome;GO:0045202//synapse;GO:1990904//ribonucleoprotein complex	GO:0003746//translation elongation factor activity;GO:0003924//GTPase activity;GO:0005525//GTP binding;GO:0019901//protein kinase binding;GO:0043022//ribosome binding	GO:0002244//hematopoietic progenitor cell differentiation;GO:0006414//translational elongation;GO:0045727//positive regulation of translation
ENSGALG00000006512	29857	35683	30422	5274	7732	3098	3026.45	3073.49	3084.86	1186.31	1243.39	1103.05	3061.6	1177.58333333333	-1.37846	5.38343563680072e-120	1.15625248117862e-117	HSPA8	heat shock 70kDa protein 8 [Source:NCBI gene;Acc:395853]	Environmental Information Processing;Cellular Processes;Genetic Information Processing;Human Diseases;Genetic Information Processing;Organismal Systems;Human Diseases;Organismal Systems;Human Diseases;Organismal Systems	Signal transduction;Transport and catabolism;Folding, sorting and degradation;Infectious diseases;Transcription;Endocrine system;Infectious diseases;Immune system;Infectious diseases;Aging	ko04010//MAPK signaling pathway;ko04144//Endocytosis;ko04141//Protein processing in endoplasmic reticulum;ko05162//Measles;ko03040//Spliceosome;ko04915//Estrogen signaling pathway;ko05145//Toxoplasmosis;ko04612//Antigen processing and presentation;ko05134//Legionellosis;ko04213//Longevity regulating pathway - multiple species	K03283;K03283;K03283;K03283;K03283;K03283;K03283;K03283;K03283;K03283	GO:0000974//Prp19 complex;GO:0005634//nucleus;GO:0005737//cytoplasm;GO:0005764//lysosome;GO:0005770//late endosome;GO:0005776//autophagosome;GO:0005829//cytosol;GO:0005886//plasma membrane;GO:0030424//axon;GO:0030425//dendrite;GO:0043195//terminal bouton;GO:0048471//perinuclear region of cytoplasm;GO:0070062//extracellular exosome;GO:0098684//photoreceptor ribbon synapse;GO:0098690//glycinergic s…	GO:0000166//nucleotide binding;GO:0001664//G protein-coupled receptor binding;GO:0001786//phosphatidylserine binding;GO:0005524//ATP binding;GO:0016887//ATPase activity;GO:0019899//enzyme binding;GO:0030674//protein binding, bridging;GO:0031072//heat shock protein binding;GO:0031625//ubiquitin protein ligase binding;GO:0042623//ATPase activity, coupled;GO:0044183//protein binding involved in prot…	GO:0006457//protein folding;GO:0006986//response to unfolded protein;GO:0007369//gastrulation;GO:0008088//axo-dendritic transport;GO:0009792//embryo development ending in birth or egg hatching;GO:0016192//vesicle-mediated transport;GO:0031647//regulation of protein stability;GO:0034620//cellular response to unfolded protein;GO:0042026//protein refolding;GO:0044788//modulation by host of viral pro…
ENSGALG00000025945	302	329	262	875	1202	606	118.03	108.62	101.98	758.05	747.94	831.84	109.543333333333	779.276666666667	2.83063393295355	7.97224191256312e-120	1.68373749193333e-117	AVD	avidin [Source:NCBI gene;Acc:396260]	-	-	-	-	GO:0005576//extracellular region	GO:0009374//biotin binding	GO:0019731//antibacterial humoral response
ENSGALG00000003015	835	957	830	2397	3596	1251	124.31	120.51	123.26	791.74	853.03	654.67	122.693333333333	766.48	2.64319128685408	6.4499744942617e-119	1.33990289821777e-116	SERPINF1	serpin family F member 1 [Source:NCBI gene;Acc:417561]	Environmental Information Processing	Signal transduction	ko04310//Wnt signaling pathway	K19614	GO:0005576//extracellular region;GO:0005615//extracellular space	GO:0004867//serine-type endopeptidase inhibitor activity	GO:0010951//negative regulation of endopeptidase activity;GO:0016525//negative regulation of angiogenesis;GO:0050769//positive regulation of neurogenesis;GO:0060770//negative regulation of epithelial cell proliferation involved in prostate gland development
ENSGALG00000015908	18858	22073	19552	24261	36151	14847	383.71	380.07	396.9	1093.39	1170.69	1060.41	386.893333333333	1108.16333333333	1.5181627627367	9.32999647106362e-119	1.90693089163416e-116	COL12A1	collagen type XII alpha 1 chain [Source:NCBI gene;Acc:395875]	Organismal Systems	Digestive system	ko04974//Protein digestion and absorption	K08132	GO:0005615//extracellular space;GO:0031012//extracellular matrix;GO:0062023//collagen-containing extracellular matrix	GO:0005515//protein binding	GO:0003429//growth plate cartilage chondrocyte morphogenesis;GO:0035987//endodermal cell differentiation
ENSGALG00000006106	140	173	154	827	1149	421	28.9	29.7	31.72	374.36	377.98	304.12	30.1066666666667	352.153333333333	3.54804884822573	2.21115709003248e-118	4.44758454680818e-116	TNFRSF6B	TNF receptor superfamily member 6b [Source:NCBI gene;Acc:395096]	Environmental Information Processing	Signaling molecules and interaction	ko04060//Cytokine-cytokine receptor interaction	K05143	-	GO:0005515//protein binding	-
ENSGALG00000053000	168	206	165	727	884	454	9.11	9.45	8.92	87.09	76.36	86.33	9.16	83.26	3.18420405504327	2.74679807332831e-118	5.43866018519005e-116	C20orf194	chromosome 4 open reading frame, human C20orf194 [Source:NCBI gene;Acc:422945]	-	-	-	-	-	-	-
ENSGALG00000016232	7584	8925	7361	1254	1709	720	1799.82	1791.59	1742.56	660.25	646.21	600.61	1777.99	635.69	-1.48385	1.53385662893324e-117	2.99031249259108e-115	RPL8	ribosomal protein L8 [Source:NCBI gene;Acc:418568]	Genetic Information Processing	Translation	ko03010//Ribosome	K02938	GO:0005840//ribosome;GO:0014069//postsynaptic density;GO:0015934//large ribosomal subunit;GO:0022625//cytosolic large ribosomal subunit;GO:0042788//polysomal ribosome;GO:0045202//synapse;GO:0098794//postsynapse	GO:0003723//RNA binding;GO:0003735//structural constituent of ribosome	GO:0002181//cytoplasmic translation;GO:0006412//translation
ENSGALG00000042011	5191	5892	5209	806	1061	475	870.72	835.88	871.62	299.94	283.43	279.9	859.406666666667	287.756666666667	-1.57849	1.83988488019516e-117	3.53257896997471e-115	HNRNPA1	heterogeneous nuclear ribonucleoprotein A1 [Source:NCBI gene;Acc:424136]	Genetic Information Processing	Transcription	ko03040//Spliceosome	K12741	GO:0005634//nucleus;GO:1990904//ribonucleoprotein complex	GO:0003676//nucleic acid binding;GO:0003723//RNA binding;GO:0003729//mRNA binding	GO:0051252//regulation of RNA metabolic process
ENSGALG00000012172	7478	8707	7657	1051	1647	684	1145.46	1127.46	1171.48	356.14	403.03	368.22	1148.13333333333	375.796666666667	-1.61127	3.8265565524021e-117	7.23733203463275e-115	RPL3	ribosomal protein L3 [Source:NCBI gene;Acc:418016]	Genetic Information Processing	Translation	ko03010//Ribosome	K02925	GO:0005730//nucleolus;GO:0005829//cytosol;GO:0005840//ribosome;GO:0022625//cytosolic large ribosomal subunit;GO:0032991//protein-containing complex	GO:0003723//RNA binding;GO:0003735//structural constituent of ribosome	GO:0000027//ribosomal large subunit assembly;GO:0006412//translation;GO:0071353//cellular response to interleukin-4
ENSGALG00000002448	5613	6625	5450	894	1167	597	659.43	658.31	638.72	233.03	218.46	246.55	652.153333333333	232.68	-1.48686	2.14784483990555e-116	4.00257203107105e-114	CCT6A	chaperonin containing TCP1 subunit 6A [Source:NCBI gene;Acc:417541]	-	-	-	-	GO:0005737//cytoplasm;GO:0005829//cytosol;GO:0005832//chaperonin-containing T-complex	GO:0000166//nucleotide binding;GO:0005524//ATP binding;GO:0051082//unfolded protein binding	GO:0006457//protein folding;GO:1901998//toxin transport
ENSGALG00000000150	6215	7039	6160	926	1296	532	1947.96	1866.09	1925.99	643.86	647.22	586.11	1913.34666666667	625.73	-1.61249	8.97721869623457e-116	1.6486857292563e-113	RPL9	ribosomal protein L9 [Source:NCBI gene;Acc:425468]	Genetic Information Processing	Translation	ko03010//Ribosome	K02940	GO:0005840//ribosome;GO:0022625//cytosolic large ribosomal subunit	GO:0003735//structural constituent of ribosome;GO:0019843//rRNA binding	GO:0002181//cytoplasmic translation;GO:0006412//translation
ENSGALG00000001793	168	197	167	728	1148	429	60.71	60.38	60.3	583.75	661.37	545.27	60.4633333333333	596.796666666667	3.30310705581832	8.05730085512219e-111	1.45860166337298e-108	MYL10	myosin, light chain 10, regulatory [Source:NCBI gene;Acc:417506]	Human Diseases;Cellular Processes;Cellular Processes;Organismal Systems	Infectious diseases;Cellular community - eukaryotes;Cell motility;Immune system	ko05131//Shigellosis;ko04510//Focal adhesion;ko04810//Regulation of actin cytoskeleton;ko04670//Leukocyte transendothelial migration	K12756;K12756;K12756;K12756	-	GO:0005509//calcium ion binding	-
ENSGALG00000034811	5230	6555	5104	812	1143	531	2643.81	2802.52	2573.8	910.62	920.28	943.47	2673.37666666667	924.79	-1.53147	2.70273742487105e-108	4.82381530253042e-106	RPLP2	ribosomal protein lateral stalk subunit P2 [Source:NCBI gene;Acc:426492]	Genetic Information Processing	Translation	ko03010//Ribosome	K02943	GO:0005840//ribosome;GO:0022625//cytosolic large ribosomal subunit	GO:0003735//structural constituent of ribosome	GO:0006414//translational elongation
ENSGALG00000000470	4592	5380	5057	524	832	324	436.21	432.29	479.21	110.44	125.93	108.19	449.236666666667	114.853333333333	-1.96768	8.5990473446403e-107	1.51343233265669e-104	LMNA	lamin A/C [Source:NCBI gene;Acc:396222]	Cellular Processes;Cellular Processes	Cell growth and death;Cell growth and death	ko04210//Apoptosis;ko04214//Apoptosis - fly	K07611;K07611	GO:0005634//nucleus;GO:0005635//nuclear envelope;GO:0005638//lamin filament;GO:0005882//intermediate filament;GO:0031965//nuclear membrane	-	-
ENSGALG00000003197	4903	6241	4809	714	1001	423	1083.54	1167.97	1062.34	348.53	352.58	329.47	1104.61666666667	343.526666666667	-1.68505	1.51273563867683e-106	2.62594328949491e-104	RPL7A	ribosomal protein L7a [Source:NCBI gene;Acc:417158]	Genetic Information Processing	Translation	ko03010//Ribosome	K02936	GO:0005730//nucleolus;GO:0016020//membrane;GO:0042788//polysomal ribosome;GO:1990904//ribonucleoprotein complex	-	GO:0042254//ribosome biogenesis
ENSGALG00000029897	3183	3480	2978	336	493	210	1608.94	1487.86	1501.59	376.81	397.06	373.12	1532.79666666667	382.33	-2.00328	7.41033560500573e-106	1.26896990252206e-103	RPL30	ribosomal protein L30 [Source:NCBI gene;Acc:425416]	Genetic Information Processing	Translation	ko03010//Ribosome	K02908	GO:0005634//nucleus;GO:0005840//ribosome;GO:0014069//postsynaptic density;GO:0022625//cytosolic large ribosomal subunit;GO:0042788//polysomal ribosome	GO:0003723//RNA binding;GO:0003735//structural constituent of ribosome	GO:0002181//cytoplasmic translation;GO:0031640//killing of cells of other organism;GO:0050829//defense response to Gram-negative bacterium;GO:0061844//antimicrobial humoral immune response mediated by antimicrobial peptide
ENSGALG00000000377	4725	5227	4794	503	838	345	417.08	390.23	422.09	98.5	117.85	107.04	409.8	107.796666666667	-1.92661	1.27291350910656e-105	2.15071466498644e-103	HNRNPM	heterogeneous nuclear ribonucleoprotein M [Source:NCBI gene;Acc:420054]	Genetic Information Processing	Transcription	ko03040//Spliceosome	K12887	GO:0005654//nucleoplasm;GO:0005681//spliceosomal complex;GO:0016363//nuclear matrix;GO:0042382//paraspeckles;GO:0071013//catalytic step 2 spliceosome	GO:0003676//nucleic acid binding;GO:0003723//RNA binding;GO:0019904//protein domain specific binding	GO:0000380//alternative mRNA splicing, via spliceosome;GO:0000398//mRNA splicing, via spliceosome
ENSGALG00000043379	5968	6860	6051	883	1306	652	2900.45	2818.43	2934.5	952.35	1011.57	1114.13	2884.46	1026.01666666667	-1.49125	3.71518654982763e-105	6.19458473150206e-103	RPL14	ribosomal protein L14 [Source:NCBI gene;Acc:374134]	Genetic Information Processing	Translation	ko03010//Ribosome	K02875	GO:0005840//ribosome;GO:0014069//postsynaptic density;GO:0022625//cytosolic large ribosomal subunit	GO:0003723//RNA binding;GO:0003735//structural constituent of ribosome	GO:0006364//rRNA processing;GO:0006412//translation;GO:0042273//ribosomal large subunit biogenesis
ENSGALG00000006756	328	417	321	853	1256	584	42.38	45.57	41.37	244.5	258.55	265.21	43.1066666666667	256.086666666667	2.57064922809811	5.7820202898592e-105	9.51555339131115e-103	-	lipopolysaccharide binding protein [Source:NCBI gene;Acc:419293]	Human Diseases;Environmental Information Processing;Organismal Systems	Infectious diseases;Signal transduction;Immune system	ko05152//Tuberculosis;ko04064//NF-kappa B signaling pathway;ko04620//Toll-like receptor signaling pathway	K05399;K05399;K05399	GO:0005615//extracellular space	GO:0001530//lipopolysaccharide binding;GO:0008289//lipid binding	GO:0006953//acute-phase response;GO:0031663//lipopolysaccharide-mediated signaling pathway;GO:0045087//innate immune response;GO:0050829//defense response to Gram-negative bacterium
ENSGALG00000005930	13074	15882	13180	3017	4041	1874	1300.35	1336.07	1307.65	665.74	640.39	655.05	1314.69	653.726666666667	-1.00796	1.33844810000937e-104	2.17446337478446e-102	PLS3	plastin 3 [Source:NCBI gene;Acc:422222]	-	-	-	-	GO:0005737//cytoplasm;GO:0005829//cytosol;GO:0005884//actin filament;GO:0005886//plasma membrane;GO:0032432//actin filament bundle	GO:0003779//actin binding;GO:0005509//calcium ion binding;GO:0005515//protein binding;GO:0051015//actin filament binding	GO:0051017//actin filament bundle assembly;GO:0051639//actin filament network formation;GO:0060348//bone development
ENSGALG00000012659	2247	2798	2404	3034	4436	2053	248.4	261.6	265.07	744.05	781.28	797.71	258.356666666667	774.346666666667	1.58361547830792	2.09928544847844e-104	3.36736015229352e-102	CKAP4	cytoskeleton associated protein 4 [Source:NCBI gene;Acc:418073]	Genetic Information Processing	Folding, sorting and degradation	ko04141//Protein processing in endoplasmic reticulum	K13999	GO:0005783//endoplasmic reticulum;GO:0005791//rough endoplasmic reticulum;GO:0005811//lipid droplet;GO:0005829//cytosol;GO:0016020//membrane;GO:0016021//integral component of membrane;GO:0016607//nuclear speck;GO:0036464//cytoplasmic ribonucleoprotein granule	-	-
ENSGALG00000052983	277	352	299	836	1135	497	63.73	70.55	64.3	428.29	437.87	385.14	66.1933333333333	417.1	2.65563548390769	1.22405662453236e-103	1.93890569325925e-101	-	-	Metabolism;Metabolism;Metabolism;Metabolism;Metabolism;Human Diseases;Metabolism	Global and overview maps;Global and overview maps;Global and overview maps;Amino acid metabolism;Carbohydrate metabolism;Drug resistance;Metabolism of cofactors and vitamins	ko01100//Metabolic pathways;ko01200//Carbon metabolism;ko01230//Biosynthesis of amino acids;ko00260//Glycine, serine and threonine metabolism;ko00630//Glyoxylate and dicarboxylate metabolism;ko01523//Antifolate resistance;ko00670//One carbon pool by folate	K00600;K00600;K00600;K00600;K00600;K00600;K00600	-	GO:0003824//catalytic activity;GO:0004372//glycine hydroxymethyltransferase activity;GO:0030170//pyridoxal phosphate binding	GO:0019264//glycine biosynthetic process from serine;GO:0035999//tetrahydrofolate interconversion
ENSGALG00000030076	19	26	13	364	545	270	1.17	1.35	0.8	49.58	53.31	58.27	1.10666666666667	53.72	5.60116665880167	4.61777668739108e-102	7.22425508427405e-100	PCSK6	proprotein convertase subtilisin/kexin type 6 [Source:NCBI gene;Acc:395454]	-	-	-	-	GO:0005615//extracellular space;GO:0009986//cell surface;GO:0016020//membrane;GO:0062023//collagen-containing extracellular matrix	GO:0004175//endopeptidase activity;GO:0004252//serine-type endopeptidase activity;GO:0008201//heparin binding;GO:0008233//peptidase activity;GO:0008236//serine-type peptidase activity;GO:0016787//hydrolase activity;GO:0048406//nerve growth factor binding	GO:0006508//proteolysis;GO:0007354//zygotic determination of anterior/posterior axis, embryo;GO:0007368//determination of left/right symmetry;GO:0009100//glycoprotein metabolic process;GO:0016485//protein processing;GO:0016486//peptide hormone processing;GO:0032902//nerve growth factor production;GO:0032940//secretion by cell
ENSGALG00000033061	59	55	50	465	562	265	6.77	5.37	5.75	117.81	101.42	102.41	5.96333333333333	107.213333333333	4.16822154253782	6.50955214540702e-101	1.00596396081217e-98	CAMK2B	calcium/calmodulin dependent protein kinase II beta [Source:NCBI gene;Acc:374174]	Human Diseases;Environmental Information Processing;Human Diseases;Environmental Information Processing;Human Diseases;Organismal Systems;Environmental Information Processing;Organismal Systems;Organismal Systems;Human Diseases;Cellular Processes;Organismal Systems;Organismal Systems;Organismal Systems;Organismal Systems;Organismal Systems;Cellular Processes;Environmental Information Processing;O…	Cancers;Signal transduction;Infectious diseases;Signal transduction;Cancers;Endocrine system;Signal transduction;Sensory system;Development;Endocrine and metabolic diseases;Cell growth and death;Circulatory system;Nervous system;Nervous system;Nervous system;Sensory system;Cell growth and death;Signal transduction;Endocrine system;Endocrine system;Environmental adaptation;Endocrine system;Signal …	ko05200//Pathways in cancer;ko04020//Calcium signaling pathway;ko05152//Tuberculosis;ko04024//cAMP signaling pathway;ko05205//Proteoglycans in cancer;ko04921//Oxytocin signaling pathway;ko04310//Wnt signaling pathway;ko04740//Olfactory transduction;ko04360//Axon guidance;ko04934//Cushing syndrome;ko04217//Necroptosis;ko04261//Adrenergic signaling in cardiomyocytes;ko04728//Dopaminergic synapse;ko…	K04515;K04515;K04515;K04515;K04515;K04515;K04515;K04515;K04515;K04515;K04515;K04515;K04515;K04515;K04515;K04515;K04515;K04515;K04515;K04515;K04515;K04515;K04515;K04515;K04515;K04515;K04515;K04515;K04515;K04515	GO:0005737//cytoplasm;GO:0043005//neuron projection	GO:0004672//protein kinase activity;GO:0004683//calmodulin-dependent protein kinase activity;GO:0005516//calmodulin binding;GO:0005524//ATP binding	GO:0006468//protein phosphorylation
ENSGALG00000007114	1797	2111	1669	3300	5279	1956	415.59	412.94	385.03	1693.21	1945.16	1590.07	404.52	1742.81333333333	2.10713511742806	3.58052041429551e-100	5.46654875782563e-98	APOA1	apolipoprotein A1 [Source:NCBI gene;Acc:396536]	Human Diseases;Organismal Systems;Organismal Systems;Organismal Systems;Organismal Systems	Infectious diseases;Endocrine system;Digestive system;Digestive system;Digestive system	ko05143//African trypanosomiasis;ko03320//PPAR signaling pathway;ko04979//Cholesterol metabolism;ko04975//Fat digestion and absorption;ko04977//Vitamin digestion and absorption	K08757;K08757;K08757;K08757;K08757	GO:0005576//extracellular region;GO:0005615//extracellular space;GO:0030139//endocytic vesicle;GO:0031410//cytoplasmic vesicle;GO:0034361//very-low-density lipoprotein particle;GO:0034364//high-density lipoprotein particle;GO:0034366//spherical high-density lipoprotein particle;GO:0042627//chylomicron	GO:0001540//amyloid-beta binding;GO:0005102//signaling receptor binding;GO:0005319//lipid transporter activity;GO:0005515//protein binding;GO:0005543//phospholipid binding;GO:0008035//high-density lipoprotein particle binding;GO:0008289//lipid binding;GO:0015485//cholesterol binding;GO:0019899//enzyme binding;GO:0031072//heat shock protein binding;GO:0031210//phosphatidylcholine binding;GO:003419…	GO:0001932//regulation of protein phosphorylation;GO:0001935//endothelial cell proliferation;GO:0002740//negative regulation of cytokine secretion involved in immune response;GO:0006629//lipid metabolic process;GO:0006644//phospholipid metabolic process;GO:0006656//phosphatidylcholine biosynthetic process;GO:0006695//cholesterol biosynthetic process;GO:0006869//lipid transport;GO:0007186//G prote…
ENSGALG00000004818	6547	8499	6745	1205	1674	752	1347.28	1479.36	1384.59	550.19	548.95	543.99	1403.74333333333	547.71	-1.3578	6.22157022710972e-99	9.38568308546838e-97	RPL6	ribosomal protein L6 [Source:NCBI gene;Acc:373957]	Genetic Information Processing	Translation	ko03010//Ribosome	K02934	GO:0005634//nucleus;GO:0005840//ribosome;GO:0014069//postsynaptic density;GO:0022625//cytosolic large ribosomal subunit;GO:0036464//cytoplasmic ribonucleoprotein granule;GO:0042788//polysomal ribosome;GO:0045202//synapse	GO:0003723//RNA binding;GO:0003735//structural constituent of ribosome	GO:0000027//ribosomal large subunit assembly;GO:0002181//cytoplasmic translation;GO:0006412//translation
ENSGALG00000002932	7627	9246	7360	1507	1973	916	2960.15	3035.32	2849.59	1297.63	1220.12	1249.65	2948.35333333333	1255.8	-1.2313	8.92464950326476e-99	1.33050774712201e-96	NME2	NME/NM23 nucleoside diphosphate kinase 2 [Source:NCBI gene;Acc:395916]	Metabolism;Metabolism;Metabolism;Metabolism	Global and overview maps;Nucleotide metabolism;Nucleotide metabolism;Xenobiotics biodegradation and metabolism	ko01100//Metabolic pathways;ko00230//Purine metabolism;ko00240//Pyrimidine metabolism;ko00983//Drug metabolism - other enzymes	K00940;K00940;K00940;K00940	GO:0001726//ruffle;GO:0005615//extracellular space;GO:0005737//cytoplasm;GO:0005739//mitochondrion;GO:0005886//plasma membrane;GO:0016020//membrane;GO:0030027//lamellipodium;GO:0071944//cell periphery	GO:0000166//nucleotide binding;GO:0003677//DNA binding;GO:0003713//transcription coactivator activity;GO:0004550//nucleoside diphosphate kinase activity;GO:0005524//ATP binding;GO:0016301//kinase activity;GO:0016740//transferase activity;GO:0019003//GDP binding;GO:0046872//metal ion binding;GO:0051880//G-quadruplex DNA binding	GO:0006163//purine nucleotide metabolic process;GO:0006165//nucleoside diphosphate phosphorylation;GO:0006183//GTP biosynthetic process;GO:0006220//pyrimidine nucleotide metabolic process;GO:0006228//UTP biosynthetic process;GO:0006241//CTP biosynthetic process;GO:0007229//integrin-mediated signaling pathway;GO:0009117//nucleotide metabolic process;GO:0009142//nucleoside triphosphate biosynthetic…
ENSGALG00000001926	7039	8220	6858	1237	1661	689	2184.68	2157.98	2123.15	851.78	821.39	751.67	2155.27	808.28	-1.41494	2.63336339913252e-98	3.88023034811713e-96	HSPB1	heat shock protein family B (small) member 1 [Source:NCBI gene;Acc:396227]	Environmental Information Processing;Human Diseases;Environmental Information Processing	Signal transduction;Infectious diseases;Signal transduction	ko04010//MAPK signaling pathway;ko05146//Amoebiasis;ko04370//VEGF signaling pathway	K04455;K04455;K04455	GO:0005634//nucleus;GO:0005737//cytoplasm;GO:0005886//plasma membrane;GO:0030018//Z disc;GO:0043292//contractile fiber;GO:1904115//axon cytoplasm	GO:0005080//protein kinase C binding;GO:0008426//protein kinase C inhibitor activity;GO:0019901//protein kinase binding;GO:0042802//identical protein binding;GO:0042803//protein homodimerization activity;GO:0044183//protein binding involved in protein folding	GO:0001932//regulation of protein phosphorylation;GO:0006469//negative regulation of protein kinase activity;GO:0009615//response to virus;GO:0032731//positive regulation of interleukin-1 beta production;GO:0035556//intracellular signal transduction;GO:0035924//cellular response to vascular endothelial growth factor stimulus;GO:0038033//positive regulation of endothelial cell chemotaxis by VEGF-a…
ENSGALG00000041834	1095	1116	997	1765	2327	1113	57.03	49.16	51.8	203.94	193.1	203.75	52.6633333333333	200.263333333333	1.9270275540522	6.14934214745261e-97	8.95683490718614e-95	AEBP1	AE binding protein 1 [Source:NCBI gene;Acc:100859431]	-	-	-	-	-	GO:0000977//RNA polymerase II regulatory region sequence-specific DNA binding;GO:0001227//DNA-binding transcription repressor activity, RNA polymerase II-specific;GO:0003714//transcription corepressor activity;GO:0004180//carboxypeptidase activity;GO:0004181//metallocarboxypeptidase activity;GO:0005518//collagen binding;GO:0008270//zinc ion binding	GO:0000122//negative regulation of transcription by RNA polymerase II;GO:0006355//regulation of transcription, DNA-templated;GO:0006508//proteolysis;GO:1904026//regulation of collagen fibril organization
ENSGALG00000015617	3559	4211	3574	416	656	324	1471.1	1472.33	1473.75	381.52	432.07	470.78	1472.39333333333	428.123333333333	-1.78206	1.0610322061934e-94	1.5278863769185e-92	RPS23	ribosomal protein S23 [Source:NCBI gene;Acc:427323]	Genetic Information Processing	Translation	ko03010//Ribosome	K02973	GO:0005783//endoplasmic reticulum;GO:0005829//cytosol;GO:0005840//ribosome;GO:0015935//small ribosomal subunit;GO:0022627//cytosolic small ribosomal subunit;GO:0042788//polysomal ribosome;GO:0045202//synapse	GO:0003735//structural constituent of ribosome	GO:0002181//cytoplasmic translation;GO:0006412//translation;GO:0034063//stress granule assembly;GO:1990145//maintenance of translational fidelity
ENSGALG00000049865	3413	4052	3430	495	720	327	1375.05	1380.8	1378.47	442.45	462.2	463.08	1378.10666666667	455.91	-1.59587	1.54250686239943e-94	2.19625246745232e-92	RPL18A	ribosomal protein L18a [Source:NCBI gene;Acc:417823]	Genetic Information Processing	Translation	ko03010//Ribosome	K02882	GO:0005840//ribosome;GO:0014069//postsynaptic density;GO:0022625//cytosolic large ribosomal subunit;GO:0042788//polysomal ribosome	GO:0003735//structural constituent of ribosome	GO:0002181//cytoplasmic translation;GO:0006412//translation
ENSGALG00000008094	6243	7638	6169	898	1445	647	679.39	703.1	669.7	216.83	250.57	247.51	684.063333333333	238.303333333333	-1.52133	1.66612200113374e-94	2.3458997775963e-92	HSPD1	heat shock protein family D (Hsp60) member 1 [Source:NCBI gene;Acc:424059]	Human Diseases;Genetic Information Processing;Organismal Systems;Human Diseases;Human Diseases	Infectious diseases;Folding, sorting and degradation;Aging;Infectious diseases;Endocrine and metabolic diseases	ko05152//Tuberculosis;ko03018//RNA degradation;ko04212//Longevity regulating pathway - worm;ko05134//Legionellosis;ko04940//Type I diabetes mellitus	K04077;K04077;K04077;K04077;K04077	GO:0005615//extracellular space;GO:0005737//cytoplasm;GO:0005739//mitochondrion;GO:0005759//mitochondrial matrix;GO:0005769//early endosome;GO:0005829//cytosol;GO:0005886//plasma membrane;GO:0005905//clathrin-coated pit;GO:0009986//cell surface;GO:0016020//membrane;GO:0030135//coated vesicle;GO:0030141//secretory granule;GO:0032991//protein-containing complex;GO:0043025//neuronal cell body;GO:004…	GO:0000166//nucleotide binding;GO:0001530//lipopolysaccharide binding;GO:0002039//p53 binding;GO:0003725//double-stranded RNA binding;GO:0005515//protein binding;GO:0005524//ATP binding;GO:0008035//high-density lipoprotein particle binding;GO:0016853//isomerase activity;GO:0019899//enzyme binding;GO:0031625//ubiquitin protein ligase binding;GO:0034185//apolipoprotein binding;GO:0034186//apolipopr…	GO:0002368//B cell cytokine production;GO:0002755//MyD88-dependent toll-like receptor signaling pathway;GO:0002842//positive regulation of T cell mediated immune response to tumor cell;GO:0006457//protein folding;GO:0006458//'de novo' protein folding;GO:0006919//activation of cysteine-type endopeptidase activity involved in apoptotic process;GO:0006986//response to unfolded protein;GO:0008637//ap…
ENSGALG00000000402	2073	2433	1996	3332	4922	1892	168.01	166.81	161.38	599.22	635.74	539.07	165.4	591.343333333333	1.83803676641283	7.17680177285876e-93	9.99389363358969e-91	LOXL2	lysyl oxidase like 2 [Source:NCBI gene;Acc:419533]	-	-	-	-	GO:0000785//chromatin;GO:0005615//extracellular space;GO:0005634//nucleus;GO:0005654//nucleoplasm;GO:0005783//endoplasmic reticulum;GO:0016020//membrane	GO:0004720//protein-lysine 6-oxidase activity;GO:0005044//scavenger receptor activity;GO:0005507//copper ion binding;GO:0005509//calcium ion binding;GO:0016641//oxidoreductase activity, acting on the CH-NH2 group of donors, oxygen as acceptor;GO:0070492//oligosaccharide binding	GO:0000122//negative regulation of transcription by RNA polymerase II;GO:0001666//response to hypoxia;GO:0001837//epithelial to mesenchymal transition;GO:0001935//endothelial cell proliferation;GO:0002040//sprouting angiogenesis;GO:0006464//cellular protein modification process;GO:0006897//endocytosis;GO:0010718//positive regulation of epithelial to mesenchymal transition;GO:0018057//peptidyl-lys…
ENSGALG00000004986	245	207	220	787	1012	507	25.93	18.47	23.24	184.69	169.44	188.57	22.5466666666667	180.9	3.00420634381977	1.39600634087425e-92	1.92284699473462e-90	CERCAM	cerebral endothelial cell adhesion molecule [Source:NCBI gene;Acc:427768]	-	-	-	-	-	-	GO:0007155//cell adhesion
ENSGALG00000030280	5862	6925	5830	778	992	604	574.92	574.47	570.37	169.29	155.02	208.23	573.253333333333	177.513333333333	-1.69125	2.07474538509907e-92	2.8270079053737e-90	PABPC1	poly(A) binding protein cytoplasmic 1 [Source:NCBI gene;Acc:430997]	Genetic Information Processing;Genetic Information Processing;Genetic Information Processing	Translation;Translation;Folding, sorting and degradation	ko03013//RNA transport;ko03015//mRNA surveillance pathway;ko03018//RNA degradation	K13126;K13126;K13126	GO:0005737//cytoplasm	GO:0003676//nucleic acid binding;GO:0003723//RNA binding	-
ENSGALG00000008454	2428	2771	2445	284	326	149	286.85	276.9	288.14	74.44	61.37	61.88	283.963333333333	65.8966666666667	-2.10743	2.74675704624198e-92	3.70286226489131e-90	NOP58	NOP58 ribonucleoprotein [Source:NCBI gene;Acc:424087]	Genetic Information Processing	Translation	ko03008//Ribosome biogenesis in eukaryotes	K14565	GO:0001650//fibrillar center;GO:0005654//nucleoplasm;GO:0005730//nucleolus;GO:0005732//small nucleolar ribonucleoprotein complex;GO:0005829//cytosol;GO:0015030//Cajal body;GO:0031428//box C/D snoRNP complex;GO:0032040//small-subunit processome;GO:0070761//pre-snoRNP complex	GO:0001094//TFIID-class transcription factor complex binding;GO:0030515//snoRNA binding;GO:0051117//ATPase binding	GO:0048254//snoRNA localization
ENSGALG00000006216	3852	4730	4033	504	814	354	790.16	820.67	825.21	229.37	266.05	255.25	812.013333333333	250.223333333333	-1.69829	6.87222562943256e-92	9.16682559749151e-90	MYOD1	myogenic differentiation 1 [Source:NCBI gene;Acc:374048]	Human Diseases	Neurodegenerative disease	ko05017//Spinocerebellar ataxia	K09064	GO:0000790//nuclear chromatin;GO:0005634//nucleus;GO:0005654//nucleoplasm;GO:0005667//transcription factor complex;GO:0005737//cytoplasm;GO:0030016//myofibril	GO:0000977//RNA polymerase II regulatory region sequence-specific DNA binding;GO:0000978//RNA polymerase II proximal promoter sequence-specific DNA binding;GO:0000981//DNA-binding transcription factor activity, RNA polymerase II-specific;GO:0000987//proximal promoter sequence-specific DNA binding;GO:0001228//DNA-binding transcription activator activity, RNA polymerase II-specific;GO:0003677//DNA …	GO:0000381//regulation of alternative mRNA splicing, via spliceosome;GO:0006355//regulation of transcription, DNA-templated;GO:0006357//regulation of transcription by RNA polymerase II;GO:0007517//muscle organ development;GO:0007518//myoblast fate determination;GO:0007519//skeletal muscle tissue development;GO:0007520//myoblast fusion;GO:0009267//cellular response to starvation;GO:0010468//regula…
ENSGALG00000000313	2593	3229	2740	3773	5664	2272	859.25	905.14	905.77	2773.95	2991.07	2646.92	890.053333333333	2803.98	1.65551236681082	7.96514301045831e-91	1.0513988773805e-88	TNNI1	troponin I type 1 (skeletal, slow) [Source:NCBI gene;Acc:421161]	-	-	-	-	GO:0005861//troponin complex	-	GO:0003009//skeletal muscle contraction;GO:0006936//muscle contraction;GO:0014883//transition between fast and slow fiber;GO:0055010//ventricular cardiac muscle tissue morphogenesis;GO:0060048//cardiac muscle contraction
ENSGALG00000039080	3605	4444	3663	479	757	338	557.65	579.75	564.49	161.91	187.14	184.36	567.296666666667	177.803333333333	-1.67382	1.23527725977057e-90	1.61375602431058e-88	CD44	CD44 molecule (Indian blood group) [Source:NCBI gene;Acc:395666]	Human Diseases;Human Diseases;Human Diseases;Organismal Systems;Human Diseases;Environmental Information Processing	Infectious diseases;Infectious diseases;Cancers;Immune system;Cancers;Signaling molecules and interaction	ko05169//Epstein-Barr virus infection;ko05131//Shigellosis;ko05205//Proteoglycans in cancer;ko04640//Hematopoietic cell lineage;ko05206//MicroRNAs in cancer;ko04512//ECM-receptor interaction	K06256;K06256;K06256;K06256;K06256;K06256	GO:0005886//plasma membrane;GO:0016020//membrane;GO:0016021//integral component of membrane;GO:0016323//basolateral plasma membrane;GO:0035692//macrophage migration inhibitory factor receptor complex	GO:0004888//transmembrane signaling receptor activity;GO:0004896//cytokine receptor activity;GO:0005540//hyaluronic acid binding	GO:0006954//inflammatory response;GO:0007155//cell adhesion;GO:0019221//cytokine-mediated signaling pathway;GO:0070374//positive regulation of ERK1 and ERK2 cascade
ENSGALG00000006507	353	416	364	895	1070	568	53.18	53.01	54.7	299.13	256.83	300.77	53.63	285.576666666667	2.41276594883586	5.09151372021089e-90	6.58363896556248e-88	CLMP	CXADR like membrane protein [Source:NCBI gene;Acc:419747]	-	-	-	-	GO:0005881//cytoplasmic microtubule;GO:0005923//bicellular tight junction;GO:0016020//membrane;GO:0016021//integral component of membrane	-	GO:0048565//digestive tract development
ENSGALG00000028872	8689	10375	8633	1637	2471	1062	3021.49	3051.57	2994.66	1262.65	1369.09	1298.13	3022.57333333333	1309.95666666667	-1.20626	1.82667197023667e-89	2.33814012190294e-87	TPT1	tumor protein, translationally-controlled 1 [Source:NCBI gene;Acc:396363]	-	-	-	-	GO:0000922//spindle pole;GO:0005615//extracellular space;GO:0005654//nucleoplasm;GO:0005737//cytoplasm;GO:0005771//multivesicular body;GO:0005829//cytosol;GO:0005881//cytoplasmic microtubule	GO:0005509//calcium ion binding;GO:0008134//transcription factor binding	GO:0019827//stem cell population maintenance;GO:2000384//negative regulation of ectoderm development
ENSGALG00000039977	41	47	63	451	644	250	1.35	1.28	2.03	32.54	33.37	28.58	1.55333333333333	31.4966666666667	4.34175979512148	1.96774744343306e-89	2.49352956031837e-87	MYH1B	Gallus gallus myosin, heavy chain 1G, skeletal muscle (similar to human myosin, heavy chain 1, skeletal muscle, adult) (MYH1G), mRNA. [Source:RefSeq mRNA;Acc:NM_001319016]	Human Diseases;Human Diseases;Cellular Processes	Infectious diseases;Infectious diseases;Cellular community - eukaryotes	ko05130//Pathogenic Escherichia coli infection;ko05132//Salmonella infection;ko04530//Tight junction	K10352;K10352;K10352	GO:0016459//myosin complex	GO:0000166//nucleotide binding;GO:0003774//motor activity;GO:0003779//actin binding;GO:0005515//protein binding;GO:0005524//ATP binding;GO:0051015//actin filament binding	-
ENSGALG00000001328	2912	3441	2978	3905	5873	2375	652.89	653.7	667.13	1940.71	2095.21	1866.44	657.906666666667	1967.45333333333	1.58037457942082	2.00676745363166e-89	2.51779773984361e-87	BSG	basigin (Ok blood group) [Source:NCBI gene;Acc:770363]	-	-	-	-	GO:0002080//acrosomal membrane;GO:0005886//plasma membrane;GO:0016020//membrane;GO:0016021//integral component of membrane;GO:0030424//axon;GO:0042470//melanosome;GO:0043231//intracellular membrane-bounded organelle	GO:0098632//cell-cell adhesion mediator activity	GO:0007156//homophilic cell adhesion via plasma membrane adhesion molecules;GO:0007411//axon guidance;GO:0070593//dendrite self-avoidance
ENSGALG00000023294	8381	9813	8211	1535	2162	868	1476.15	1461.76	1442.6	599.79	606.7	537.34	1460.17	581.276666666667	-1.32884	2.05391246009488e-88	2.55168418571788e-86	RPLP0	ribosomal protein lateral stalk subunit P0 [Source:NCBI gene;Acc:395835]	Genetic Information Processing	Translation	ko03010//Ribosome	K02941	GO:0005634//nucleus;GO:0005737//cytoplasm;GO:0005783//endoplasmic reticulum;GO:0005829//cytosol;GO:0014069//postsynaptic density;GO:0022625//cytosolic large ribosomal subunit;GO:0030425//dendrite;GO:0036464//cytoplasmic ribonucleoprotein granule;GO:0098794//postsynapse;GO:1990904//ribonucleoprotein complex	GO:0003735//structural constituent of ribosome	GO:0042254//ribosome biogenesis;GO:0071353//cellular response to interleukin-4
ENSGALG00000004144	1980	2293	1993	145	228	129	183.19	179.43	183.89	29.8	33.64	41.84	182.17	35.0933333333333	-2.37602	2.23105556072781e-87	2.74484816170318e-85	-	DExD-box helicase 21 [Source:NCBI gene;Acc:768898]	-	-	-	-	GO:0005634//nucleus;GO:0005730//nucleolus	GO:0003676//nucleic acid binding;GO:0003723//RNA binding;GO:0003724//RNA helicase activity;GO:0004386//helicase activity;GO:0005524//ATP binding	-
ENSGALG00000027035	5032	6160	5352	941	1103	544	1872.92	1939.29	1987.06	777.04	654.12	711.71	1933.09	714.29	-1.43633	2.8399805404393e-87	3.4604070585045e-85	RPL21	ribosomal protein L21 [Source:NCBI gene;Acc:418933]	Genetic Information Processing	Translation	ko03010//Ribosome	K02889	GO:0005840//ribosome;GO:0022625//cytosolic large ribosomal subunit	GO:0003735//structural constituent of ribosome	GO:0006412//translation
ENSGALG00000006453	119	127	123	514	653	298	9.86	8.9	10.17	94.43	86.21	86.78	9.64333333333333	89.14	3.20846913840421	7.91455007053236e-87	9.55173128512248e-85	TF	transferrin (ovotransferrin) [Source:NCBI gene;Acc:396241]	Environmental Information Processing;Organismal Systems;Cellular Processes	Signal transduction;Digestive system;Cell growth and death	ko04066//HIF-1 signaling pathway;ko04978//Mineral absorption;ko04216//Ferroptosis	K14736;K14736;K14736	GO:0005576//extracellular region;GO:0005615//extracellular space;GO:0005623//cell	GO:0046872//metal ion binding	GO:0006508//proteolysis;GO:0006811//ion transport;GO:0055072//iron ion homeostasis
ENSGALG00000003966	3410	4120	3179	501	640	285	1307.5	1336.16	1215.82	426.19	391	384.14	1286.49333333333	400.443333333333	-1.68377	4.05939367430815e-86	4.85289024913518e-84	RPL23A	ribosomal protein L23a [Source:NCBI gene;Acc:417574]	Genetic Information Processing	Translation	ko03010//Ribosome	K02893	GO:0005634//nucleus;GO:0005840//ribosome;GO:0022625//cytosolic large ribosomal subunit	GO:0003735//structural constituent of ribosome;GO:1904841//TORC2 complex binding	GO:0000027//ribosomal large subunit assembly;GO:0006412//translation
ENSGALG00000037603	396	459	405	1035	1202	562	51.9	50.88	52.95	300.98	251	258.91	51.91	270.296666666667	2.38045932763873	4.75530636380056e-86	5.63170488243745e-84	SESN2	sestrin-2-like [Source:NCBI gene;Acc:100858796]	Environmental Information Processing;Organismal Systems;Cellular Processes	Signal transduction;Aging;Cell growth and death	ko04150//mTOR signaling pathway;ko04211//Longevity regulating pathway - mammal;ko04115//p53 signaling pathway	K20394;K20394;K20394	GO:0005634//nucleus;GO:0005737//cytoplasm;GO:0005739//mitochondrion;GO:0031588//nucleotide-activated protein kinase complex;GO:0031932//TORC2 complex;GO:0061700//GATOR2 complex;GO:1990316//Atg1/ULK1 kinase complex	GO:0005092//GDP-dissociation inhibitor activity;GO:0016684//oxidoreductase activity, acting on peroxide as acceptor;GO:0032542//sulfiredoxin activity;GO:0070728//leucine binding	GO:0001932//regulation of protein phosphorylation;GO:0006111//regulation of gluconeogenesis;GO:0006635//fatty acid beta-oxidation;GO:0007005//mitochondrion organization;GO:0009749//response to glucose;GO:0016239//positive regulation of macroautophagy;GO:0030308//negative regulation of cell growth;GO:0030330//DNA damage response, signal transduction by p53 class mediator;GO:0032042//mitochondrial …
ENSGALG00000003922	2293	2695	2269	154	152	46	93.15	92.61	91.95	14.05	10.5	7.01	92.57	10.52	-3.13741	6.9107915481197e-86	8.10866208312711e-84	TOP2A	topoisomerase (DNA) II alpha [Source:NCBI gene;Acc:395570]	Human Diseases	Drug resistance	ko01524//Platinum drug resistance	K03164	GO:0000228//nuclear chromosome;GO:0000793//condensed chromosome;GO:0005634//nucleus;GO:0005654//nucleoplasm;GO:0005730//nucleolus;GO:0005814//centriole;GO:0009330//DNA topoisomerase complex (ATP-hydrolyzing);GO:0019035//viral integration complex;GO:0032991//protein-containing complex;GO:1990904//ribonucleoprotein complex	GO:0000166//nucleotide binding;GO:0000287//magnesium ion binding;GO:0003677//DNA binding;GO:0003682//chromatin binding;GO:0003916//DNA topoisomerase activity;GO:0003918//DNA topoisomerase type II (ATP-hydrolyzing) activity;GO:0005080//protein kinase C binding;GO:0005524//ATP binding;GO:0008022//protein C-terminus binding;GO:0008094//DNA-dependent ATPase activity;GO:0008144//drug binding;GO:000830…	GO:0000712//resolution of meiotic recombination intermediates;GO:0000819//sister chromatid segregation;GO:0002244//hematopoietic progenitor cell differentiation;GO:0006259//DNA metabolic process;GO:0006265//DNA topological change;GO:0006266//DNA ligation;GO:0006974//cellular response to DNA damage stimulus;GO:0007059//chromosome segregation;GO:0007143//female meiotic nuclear division;GO:0030261//…
ENSGALG00000016205	1414	1768	1490	113	158	76	286.22	299.02	302.32	51.33	49.41	52.43	295.853333333333	51.0566666666667	-2.53471	1.95847842613336e-85	2.27686592806991e-83	PDXK	pyridoxal (pyridoxine, vitamin B6) kinase [Source:NCBI gene;Acc:418549]	Metabolism;Metabolism	Global and overview maps;Metabolism of cofactors and vitamins	ko01100//Metabolic pathways;ko00750//Vitamin B6 metabolism	K00868;K00868	GO:0005654//nucleoplasm	GO:0000287//magnesium ion binding;GO:0005524//ATP binding;GO:0008270//zinc ion binding;GO:0008478//pyridoxal kinase activity;GO:0030170//pyridoxal phosphate binding;GO:0030955//potassium ion binding;GO:0031402//sodium ion binding;GO:0031403//lithium ion binding;GO:0042803//protein homodimerization activity	GO:0009443//pyridoxal 5'-phosphate salvage;GO:0016310//phosphorylation
ENSGALG00000036949	52	50	40	476	540	432	3.25	2.64	2.49	65.89	52.77	94.88	2.79333333333333	71.18	4.67141228453159	2.92350208255101e-85	3.36787439909876e-83	ASAP3	ArfGAP with SH3 domain, ankyrin repeat and PH domain 3 [Source:NCBI gene;Acc:429809]	Cellular Processes;Organismal Systems	Transport and catabolism;Immune system	ko04144//Endocytosis;ko04666//Fc gamma R-mediated phagocytosis	K12488;K12488	GO:0001726//ruffle;GO:0005654//nucleoplasm;GO:0005829//cytosol;GO:0005925//focal adhesion;GO:0043231//intracellular membrane-bounded organelle	GO:0005096//GTPase activator activity;GO:0005515//protein binding;GO:0046872//metal ion binding	GO:0016477//cell migration;GO:0043547//positive regulation of GTPase activity;GO:0051492//regulation of stress fiber assembly
ENSGALG00000007924	1712	2083	1703	132	220	98	283.68	292.19	279.24	48.61	58.19	57.18	285.036666666667	54.66	-2.38259	3.53643510113337e-85	4.0372707749155e-83	STK17B	serine/threonine kinase 17b [Source:NCBI gene;Acc:424049]	-	-	-	-	GO:0005634//nucleus	GO:0004672//protein kinase activity;GO:0004674//protein serine/threonine kinase activity;GO:0005524//ATP binding	GO:0006468//protein phosphorylation;GO:0035556//intracellular signal transduction;GO:2000271//positive regulation of fibroblast apoptotic process
ENSGALG00000011229	5924	6408	5807	1085	1461	691	854.71	784.02	831.28	347.5	336.38	351.62	823.336666666667	345.166666666667	-1.25419	6.19986270563261e-85	7.01470180408718e-83	SERBP1	SERPINE1 mRNA binding protein 1 [Source:NCBI gene;Acc:424706]	-	-	-	-	GO:0005634//nucleus;GO:0005737//cytoplasm;GO:0005829//cytosol	GO:0003723//RNA binding;GO:0003730//mRNA 3'-UTR binding;GO:0032183//SUMO binding	GO:0030578//PML body organization
ENSGALG00000043642	1124	1370	1095	48	72	38	63.97	65.87	62.29	5.98	6.45	7.64	64.0433333333333	6.69	-3.25897	1.43516510663051e-84	1.60941701161255e-82	ANLN	anillin actin binding protein [Source:NCBI gene;Acc:420738]	-	-	-	-	GO:0005654//nucleoplasm;GO:0005826//actomyosin contractile ring;GO:0015629//actin cytoskeleton;GO:0030496//midbody;GO:0032059//bleb;GO:0099738//cell cortex region	GO:0003779//actin binding;GO:0017049//GTP-Rho binding	GO:0000281//mitotic cytokinesis;GO:0000915//actomyosin contractile ring assembly;GO:0002244//hematopoietic progenitor cell differentiation;GO:0030865//cortical cytoskeleton organization;GO:0031106//septin ring organization;GO:0090521//glomerular visceral epithelial cell migration;GO:1904172//positive regulation of bleb assembly;GO:1904498//protein localization to mitotic actomyosin contractile ri…
ENSGALG00000003584	1454	1826	1478	112	131	48	177.73	188	180.1	30.37	24.75	20.62	181.943333333333	25.2466666666667	-2.84932	2.04518616090673e-84	2.27338587991316e-82	KPNA2	karyopherin subunit alpha 2 [Source:NCBI gene;Acc:417420]	Human Diseases	Infectious diseases	ko05164//Influenza A	K15043	GO:0005634//nucleus;GO:0005643//nuclear pore;GO:0005654//nucleoplasm;GO:0005737//cytoplasm;GO:0005829//cytosol;GO:0043657//host cell;GO:0098892//extrinsic component of postsynaptic specialization membrane;GO:0098978//glutamatergic synapse	GO:0005515//protein binding;GO:0008139//nuclear localization sequence binding;GO:0042826//histone deacetylase binding;GO:0061608//nuclear import signal receptor activity;GO:0140142//nucleocytoplasmic carrier activity	GO:0006606//protein import into nucleus;GO:0006607//NLS-bearing protein import into nucleus;GO:0015031//protein transport;GO:0075506//entry of viral genome into host nucleus through nuclear pore complex via importin;GO:0099527//postsynapse to nucleus signaling pathway;GO:1903902//positive regulation of viral life cycle
ENSGALG00000012109	2151	2626	2045	251	314	158	355.21	366.78	336.86	91.96	82.62	91.71	352.95	88.7633333333333	-1.99143	2.22565633930203e-84	2.45247975057698e-82	EIF3M	eukaryotic translation initiation factor 3 subunit M [Source:NCBI gene;Acc:421602]	-	-	-	-	GO:0005737//cytoplasm;GO:0005852//eukaryotic translation initiation factor 3 complex;GO:0016282//eukaryotic 43S preinitiation complex;GO:0033290//eukaryotic 48S preinitiation complex;GO:0071541//eukaryotic translation initiation factor 3 complex, eIF3m	GO:0003743//translation initiation factor activity;GO:0031369//translation initiation factor binding	GO:0001732//formation of cytoplasmic translation initiation complex;GO:0002183//cytoplasmic translational initiation;GO:0006412//translation;GO:0006413//translational initiation
ENSGALG00000014233	320	352	318	934	1237	477	28.66	26.74	28.5	186.76	177.52	150.87	27.9666666666667	171.716666666667	2.61824985777456	2.48013792181341e-84	2.70933687458789e-82	FBLN1	fibulin 1 [Source:NCBI gene;Acc:373979]	-	-	-	-	GO:0005576//extracellular region;GO:0005604//basement membrane;GO:0005615//extracellular space;GO:0031012//extracellular matrix;GO:0062023//collagen-containing extracellular matrix;GO:0071953//elastic fiber	GO:0001968//fibronectin binding;GO:0005201//extracellular matrix structural constituent;GO:0005509//calcium ion binding;GO:0005515//protein binding;GO:0008022//protein C-terminus binding;GO:0016504//peptidase activator activity;GO:0042802//identical protein binding;GO:0044877//protein-containing complex binding;GO:0070051//fibrinogen binding	GO:0001933//negative regulation of protein phosphorylation;GO:0007162//negative regulation of cell adhesion;GO:0010952//positive regulation of peptidase activity;GO:0030198//extracellular matrix organization;GO:0070373//negative regulation of ERK1 and ERK2 cascade;GO:0072378//blood coagulation, fibrin clot formation;GO:1900025//negative regulation of substrate adhesion-dependent cell spreading;GO…
ENSGALG00000005490	4360	5332	4410	673	1050	469	933.56	965.67	941.89	319.7	358.22	352.96	947.04	343.626666666667	-1.46258	3.01822561023629e-84	3.26897050708669e-82	RPS2	ribosomal protein S2 [Source:NCBI gene;Acc:416544]	Genetic Information Processing	Translation	ko03010//Ribosome	K02981	GO:0005654//nucleoplasm;GO:0005840//ribosome;GO:0015935//small ribosomal subunit;GO:0022627//cytosolic small ribosomal subunit;GO:0045202//synapse;GO:1990904//ribonucleoprotein complex	GO:0003723//RNA binding;GO:0003729//mRNA binding;GO:0003735//structural constituent of ribosome;GO:0017134//fibroblast growth factor binding;GO:0019899//enzyme binding	GO:0006412//translation;GO:0051443//positive regulation of ubiquitin-protein transferase activity;GO:0071353//cellular response to interleukin-4
ENSGALG00000035016	1762	2107	1922	176	253	109	773.64	782.65	841.91	171.04	177.01	168.48	799.4	172.176666666667	-2.21503	3.32957674549329e-84	3.57562682363483e-82	ID2	inhibitor of DNA binding 2, HLH protein [Source:NCBI gene;Acc:395852]	Human Diseases;Environmental Information Processing;Cellular Processes;Environmental Information Processing	Cancers;Signal transduction;Cellular community - eukaryotes;Signal transduction	ko05202//Transcriptional misregulation in cancers;ko04390//Hippo signaling pathway;ko04550//Signaling pathways regulating pluripotency of stem cells;ko04350//TGF-beta signaling pathway	K17693;K17693;K17693;K17693	GO:0005634//nucleus;GO:0005737//cytoplasm;GO:0005829//cytosol;GO:0032991//protein-containing complex	GO:0003700//DNA-binding transcription factor activity;GO:0003713//transcription coactivator activity;GO:0043425//bHLH transcription factor binding;GO:0044325//ion channel binding;GO:0046983//protein dimerization activity	GO:0000122//negative regulation of transcription by RNA polymerase II;GO:0001656//metanephros development;GO:0001779//natural killer cell differentiation;GO:0001966//thigmotaxis;GO:0002521//leukocyte differentiation;GO:0003139//secondary heart field specification;GO:0003149//membranous septum morphogenesis;GO:0003166//bundle of His development;GO:0003253//cardiac neural crest cell migration invol…
ENSGALG00000003085	1244	1579	1179	34	74	40	251.93	270.47	238.18	15.28	23.88	28.47	253.526666666667	22.5433333333333	-3.49136	2.22446121320495e-81	2.34903104114443e-79	CDK1	cyclin dependent kinase 1 [Source:NCBI gene;Acc:396252]	Human Diseases;Human Diseases;Cellular Processes;Cellular Processes;Cellular Processes;Cellular Processes;Organismal Systems;Cellular Processes	Infectious disease: viral;Cancers;Cell growth and death;Cell growth and death;Cell growth and death;Cellular community - eukaryotes;Endocrine system;Cell growth and death	ko05170//Human immunodeficiency virus 1 infection;ko05203//Viral carcinogenesis;ko04218//Cellular senescence;ko04110//Cell cycle;ko04114//Oocyte meiosis;ko04540//Gap junction;ko04914//Progesterone-mediated oocyte maturation;ko04115//p53 signaling pathway	K02087;K02087;K02087;K02087;K02087;K02087;K02087;K02087	GO:0000307//cyclin-dependent protein kinase holoenzyme complex;GO:0005634//nucleus;GO:0005654//nucleoplasm;GO:0005737//cytoplasm;GO:0005759//mitochondrial matrix;GO:0005813//centrosome;GO:0005829//cytosol;GO:0005876//spindle microtubule;GO:0030496//midbody;GO:0072686//mitotic spindle;GO:0097125//cyclin B1-CDK1 complex	GO:0000166//nucleotide binding;GO:0003682//chromatin binding;GO:0004672//protein kinase activity;GO:0004674//protein serine/threonine kinase activity;GO:0004693//cyclin-dependent protein serine/threonine kinase activity;GO:0005524//ATP binding;GO:0008353//RNA polymerase II CTD heptapeptide repeat kinase activity;GO:0016301//kinase activity;GO:0030332//cyclin binding;GO:0030544//Hsp70 protein bind…	GO:0000086//G2/M transition of mitotic cell cycle;GO:0006468//protein phosphorylation;GO:0007095//mitotic G2 DNA damage checkpoint;GO:0008283//cell proliferation;GO:0010971//positive regulation of G2/M transition of mitotic cell cycle;GO:0016572//histone phosphorylation;GO:0018105//peptidyl-serine phosphorylation;GO:0018107//peptidyl-threonine phosphorylation;GO:0030855//epithelial cell different…
ENSGALG00000012783	32	24	10	350	665	263	1.76	1.11	0.55	42.16	57.91	49.58	1.14	49.8833333333333	5.45145214349956	5.60270188405714e-81	5.86755688221257e-79	MYBPC1	myosin binding protein C, slow type [Source:NCBI gene;Acc:418099]	-	-	-	-	-	GO:0005515//protein binding	GO:0006936//muscle contraction
ENSGALG00000037625	770	1095	820	1844	3141	1118	16.2	19.48	17.21	86.06	105.28	82.67	17.63	91.3366666666667	2.3731616648368	1.86910354344883e-80	1.94141640185111e-78	FBN3	fibrillin 3 [Source:NCBI gene;Acc:395079]	-	-	-	-	-	GO:0005509//calcium ion binding	-
ENSGALG00000050173	42	56	72	433	559	354	4.04	4.57	6.92	92.65	85.9	120.01	5.17666666666667	99.52	4.26489115646446	2.42527735419282e-80	2.48316827670545e-78	TCEA3	transcription elongation factor A3 [Source:NCBI gene;Acc:100858897]	-	-	-	-	GO:0005634//nucleus	GO:0003676//nucleic acid binding;GO:0008270//zinc ion binding;GO:0046872//metal ion binding	GO:0006351//transcription, DNA-templated;GO:0006355//regulation of transcription, DNA-templated
ENSGALG00000015821	4693	6014	4794	778	1169	478	530.49	575.84	540.71	195.32	210.41	190.69	549.013333333333	198.806666666667	-1.46548	2.42986794753374e-80	2.48316827670545e-78	CCT8	chaperonin containing TCP1 subunit 8 [Source:NCBI gene;Acc:418486]	-	-	-	-	GO:0002199//zona pellucida receptor complex;GO:0005654//nucleoplasm;GO:0005737//cytoplasm;GO:0005813//centrosome;GO:0005829//cytosol;GO:0005832//chaperonin-containing T-complex;GO:0005874//microtubule;GO:0044297//cell body;GO:0045111//intermediate filament cytoskeleton	GO:0000166//nucleotide binding;GO:0005524//ATP binding;GO:0051082//unfolded protein binding	GO:0006457//protein folding;GO:0007339//binding of sperm to zona pellucida;GO:0032212//positive regulation of telomere maintenance via telomerase;GO:0046931//pore complex assembly;GO:0050821//protein stabilization;GO:1901998//toxin transport;GO:1904851//positive regulation of establishment of protein localization to telomere
ENSGALG00000006751	1054	1248	1051	1980	2925	1073	389.92	390.6	387.97	1625.48	1724.52	1395.62	389.496666666667	1581.87333333333	2.02195119551778	9.19545339029534e-80	9.3219828289458e-78	THY1	Thy-1 cell surface antigen [Source:NCBI gene;Acc:378897]	Organismal Systems	Immune system	ko04670//Leukocyte transendothelial migration	K06514	GO:0005623//cell;GO:0005783//endoplasmic reticulum;GO:0009897//external side of plasma membrane;GO:0009986//cell surface;GO:0016324//apical plasma membrane;GO:0030425//dendrite;GO:0031362//anchored component of external side of plasma membrane;GO:0045121//membrane raft	GO:0005096//GTPase activator activity;GO:0005178//integrin binding;GO:0019901//protein kinase binding;GO:0034235//GPI anchor binding	GO:0001525//angiogenesis;GO:0001952//regulation of cell-matrix adhesion;GO:0002693//positive regulation of cellular extravasation;GO:0006469//negative regulation of protein kinase activity;GO:0007010//cytoskeleton organization;GO:0007155//cell adhesion;GO:0007229//integrin-mediated signaling pathway;GO:0007267//cell-cell signaling;GO:0030334//regulation of cell migration;GO:0030336//negative regu…
ENSGALG00000006702	431	483	348	1091	1384	575	56.49	53.54	45.5	317.24	289.01	264.9	51.8433333333333	290.383333333333	2.4857282654177	1.21292167495636e-79	1.21985265595611e-77	MFGE8	milk fat globule-EGF factor 8 protein [Source:NCBI gene;Acc:415494]	-	-	-	-	GO:0005615//extracellular space;GO:0009897//external side of plasma membrane;GO:0019897//extrinsic component of plasma membrane	GO:0001786//phosphatidylserine binding;GO:0005178//integrin binding;GO:0005509//calcium ion binding;GO:0008429//phosphatidylethanolamine binding	GO:0006910//phagocytosis, recognition;GO:0006911//phagocytosis, engulfment;GO:0043277//apoptotic cell clearance;GO:0050766//positive regulation of phagocytosis
ENSGALG00000010926	7571	8907	7439	1277	1655	630	1750.94	1742.32	1716.23	655.14	610.01	512.14	1736.49666666667	592.43	-1.55146	7.24240934422443e-79	7.22644182756e-77	SPP1	secreted phosphoprotein 1 [Source:NCBI gene;Acc:395210]	Environmental Information Processing;Human Diseases;Cellular Processes;Environmental Information Processing;Organismal Systems;Environmental Information Processing;Organismal Systems	Signal transduction;Infectious diseases;Cellular community - eukaryotes;Signal transduction;Immune system;Signaling molecules and interaction;Endocrine system	ko04151//PI3K-Akt signaling pathway;ko05165//Human papillomavirus infection;ko04510//Focal adhesion;ko04371//Apelin signaling pathway;ko04620//Toll-like receptor signaling pathway;ko04512//ECM-receptor interaction;ko04929//GnRH secretion	K06250;K06250;K06250;K06250;K06250;K06250;K06250	GO:0005615//extracellular space;GO:0005623//cell;GO:0005794//Golgi apparatus	GO:0005178//integrin binding;GO:0008201//heparin binding;GO:0050840//extracellular matrix binding	GO:0001503//ossification;GO:0001649//osteoblast differentiation;GO:0006710//androgen catabolic process;GO:0007155//cell adhesion;GO:0033280//response to vitamin D;GO:0045780//positive regulation of bone resorption;GO:0045893//positive regulation of transcription, DNA-templated;GO:0071394//cellular response to testosterone stimulus;GO:2000866//positive regulation of estradiol secretion
ENSGALG00000034661	2389	2701	2240	110	190	130	1179.43	1127.88	1103.21	120.48	149.46	225.6	1136.84	165.18	-2.78292	7.73911565989355e-78	7.66172450329461e-76	ID1	inhibitor of DNA binding 1, HLH protein [Source:NCBI gene;Acc:395282]	Environmental Information Processing;Environmental Information Processing;Cellular Processes;Environmental Information Processing	Signal transduction;Signal transduction;Cellular community - eukaryotes;Signal transduction	ko04015//Rap1 signaling pathway;ko04390//Hippo signaling pathway;ko04550//Signaling pathways regulating pluripotency of stem cells;ko04350//TGF-beta signaling pathway	K04680;K04680;K04680;K04680	GO:0005634//nucleus;GO:0005737//cytoplasm	GO:0046983//protein dimerization activity	GO:0000122//negative regulation of transcription by RNA polymerase II;GO:0010628//positive regulation of gene expression;GO:0030154//cell differentiation;GO:0032922//circadian regulation of gene expression;GO:0045665//negative regulation of neuron differentiation;GO:0045892//negative regulation of transcription, DNA-templated;GO:0060317//cardiac epithelial to mesenchymal transition
ENSGALG00000051431	2592	2824	2594	336	466	234	1170.49	1078.64	1168.46	336.63	335.29	371.43	1139.19666666667	347.783333333333	-1.71176	1.53526490492466e-77	1.50812999032599e-75	-	ribosomal protein S15a [Source:NCBI gene;Acc:427675]	Genetic Information Processing	Translation	ko03010//Ribosome	K02957	GO:0005840//ribosome	GO:0003735//structural constituent of ribosome	GO:0006412//translation
ENSGALG00000037483	3568	3914	3650	406	694	296	831.15	771.34	848.21	209.84	257.61	242.39	816.9	236.613333333333	-1.78763	2.5094688228263e-77	2.44615299406576e-75	ANP32B	acidic (leucine-rich) nuclear phosphoprotein 32 family, member B [Source:NCBI gene;Acc:420087]	-	-	-	-	GO:0005634//nucleus;GO:0032991//protein-containing complex;GO:0062023//collagen-containing extracellular matrix	GO:0005515//protein binding;GO:0042393//histone binding;GO:0044877//protein-containing complex binding	GO:0042981//regulation of apoptotic process
ENSGALG00000026490	4164	4956	4440	638	995	394	1688.15	1699.67	1795.73	573.91	642.8	561.53	1727.85	592.746666666667	-1.54349	3.75334702858116e-77	3.63071859131149e-75	RPS16	ribosomal protein S16 [Source:NCBI gene;Acc:417871]	Genetic Information Processing	Translation	ko03010//Ribosome	K02960	GO:0005840//ribosome;GO:0015935//small ribosomal subunit;GO:0022627//cytosolic small ribosomal subunit	GO:0003723//RNA binding;GO:0003735//structural constituent of ribosome	GO:0000462//maturation of SSU-rRNA from tricistronic rRNA transcript (SSU-rRNA, 5.8S rRNA, LSU-rRNA);GO:0006412//translation;GO:1990830//cellular response to leukemia inhibitory factor
ENSGALG00000034655	727	855	624	1229	1644	847	56.87	56.81	48.88	213.5	206.01	233.27	54.1866666666667	217.593333333333	2.00562454919387	3.84133298958139e-77	3.68767966999814e-75	ALDH18A1	aldehyde dehydrogenase 18 family member A1 [Source:NCBI gene;Acc:423976]	Metabolism;Metabolism;Metabolism	Global and overview maps;Global and overview maps;Amino acid metabolism	ko01100//Metabolic pathways;ko01230//Biosynthesis of amino acids;ko00330//Arginine and proline metabolism	K12657;K12657;K12657	GO:0005737//cytoplasm;GO:0005739//mitochondrion	GO:0000166//nucleotide binding;GO:0003824//catalytic activity;GO:0004349//glutamate 5-kinase activity;GO:0004350//glutamate-5-semialdehyde dehydrogenase activity;GO:0005524//ATP binding;GO:0016301//kinase activity;GO:0016491//oxidoreductase activity;GO:0016620//oxidoreductase activity, acting on the aldehyde or oxo group of donors, NAD or NADP as acceptor;GO:0016740//transferase activity;GO:00428…	GO:0006536//glutamate metabolic process;GO:0006561//proline biosynthetic process;GO:0006592//ornithine biosynthetic process;GO:0008652//cellular amino acid biosynthetic process;GO:0016310//phosphorylation;GO:0019240//citrulline biosynthetic process;GO:0055114//oxidation-reduction process;GO:0055129//L-proline biosynthetic process
ENSGALG00000002569	8177	10176	8308	982	1733	578	2291.53	2412.01	2322.48	610.56	773.82	569.37	2342.00666666667	651.25	-1.84646	1.16345580828858e-75	1.10851969944608e-73	RAN	RAN, member RAS oncogene family [Source:NCBI gene;Acc:396193]	Genetic Information Processing;Human Diseases;Genetic Information Processing	Translation;Infectious diseases;Translation	ko03013//RNA transport;ko05166//HTLV-I infection;ko03008//Ribosome biogenesis in eukaryotes	K07936;K07936;K07936	GO:0000785//chromatin;GO:0005634//nucleus;GO:0005635//nuclear envelope;GO:0005654//nucleoplasm;GO:0005730//nucleolus;GO:0005737//cytoplasm;GO:0005814//centriole;GO:0005829//cytosol;GO:0030496//midbody;GO:0032991//protein-containing complex;GO:0042565//RNA nuclear export complex;GO:0055037//recycling endosome	GO:0000166//nucleotide binding;GO:0000287//magnesium ion binding;GO:0003924//GTPase activity;GO:0005525//GTP binding;GO:0019003//GDP binding;GO:0046872//metal ion binding;GO:0046982//protein heterodimerization activity;GO:0070883//pre-miRNA binding	GO:0000054//ribosomal subunit export from nucleus;GO:0000055//ribosomal large subunit export from nucleus;GO:0000056//ribosomal small subunit export from nucleus;GO:0000070//mitotic sister chromatid segregation;GO:0006606//protein import into nucleus;GO:0006611//protein export from nucleus;GO:0006913//nucleocytoplasmic transport;GO:0015031//protein transport;GO:0032092//positive regulation of pro…
ENSGALG00000003283	41	87	83	461	770	313	3.38	6.06	6.82	84.12	100.97	90.57	5.42	91.8866666666667	4.08349077588413	1.21960883518295e-75	1.15334948951032e-73	-	cartilage oligomeric matrix protein [Source:NCBI gene;Acc:420120]	Environmental Information Processing;Human Diseases;Cellular Processes;Cellular Processes;Environmental Information Processing;Human Diseases	Signal transduction;Infectious diseases;Transport and catabolism;Cellular community - eukaryotes;Signaling molecules and interaction;Infectious diseases	ko04151//PI3K-Akt signaling pathway;ko05165//Human papillomavirus infection;ko04145//Phagosome;ko04510//Focal adhesion;ko04512//ECM-receptor interaction;ko05144//Malaria	K04659;K04659;K04659;K04659;K04659;K04659	GO:0005576//extracellular region;GO:0062023//collagen-containing extracellular matrix	GO:0005509//calcium ion binding;GO:0008201//heparin binding	GO:0007155//cell adhesion
ENSGALG00000039264	33	35	22	304	433	178	7.16	6.43	4.76	146.39	149.74	135.8	6.11666666666667	143.976666666667	4.5569455552361	1.23998665472092e-75	1.16393413989804e-73	SLA	Src like adaptor [Source:NCBI gene;Acc:378908]	-	-	-	-	GO:0031234//extrinsic component of cytoplasmic side of plasma membrane	GO:0004715//non-membrane spanning protein tyrosine kinase activity;GO:0005070//SH3/SH2 adaptor activity;GO:0005102//signaling receptor binding;GO:0005515//protein binding	GO:0007169//transmembrane receptor protein tyrosine kinase signaling pathway;GO:0009966//regulation of signal transduction;GO:0009967//positive regulation of signal transduction;GO:0030154//cell differentiation;GO:0038083//peptidyl-tyrosine autophosphorylation;GO:0042127//regulation of cell proliferation
ENSGALG00000004107	3194	3677	3178	3390	4916	2171	775.37	755	769.57	1825.77	1901.54	1852.52	766.646666666667	1859.94333333333	1.27862494315425	2.7953689443205e-75	2.60462612223745e-73	ITM2A	integral membrane protein 2A [Source:NCBI gene;Acc:422145]	-	-	-	-	GO:0005794//Golgi apparatus;GO:0005886//plasma membrane;GO:0016020//membrane;GO:0016021//integral component of membrane	GO:0001540//amyloid-beta binding	GO:0002317//plasma cell differentiation;GO:0002377//immunoglobulin production;GO:0042985//negative regulation of amyloid precursor protein biosynthetic process
ENSGALG00000008609	550	613	561	948	1484	702	33.09	31.19	33.67	126.55	142.28	148.41	32.65	139.08	2.09076007529384	3.41003953958261e-75	3.15416212011612e-73	PTK7	protein tyrosine kinase 7 (inactive) [Source:NCBI gene;Acc:421257]	-	-	-	-	GO:0005886//plasma membrane;GO:0005911//cell-cell junction;GO:0016020//membrane;GO:0016021//integral component of membrane	GO:0004672//protein kinase activity;GO:0004713//protein tyrosine kinase activity;GO:0005524//ATP binding	GO:0001736//establishment of planar polarity;GO:0001843//neural tube closure;GO:0003281//ventricular septum development;GO:0003401//axis elongation;GO:0006468//protein phosphorylation;GO:0007507//heart development;GO:0010976//positive regulation of neuron projection development;GO:0016477//cell migration;GO:0018108//peptidyl-tyrosine phosphorylation;GO:0031532//actin cytoskeleton reorganization;G…
ENSGALG00000014948	4452	5211	4635	813	1200	544	300.66	297.64	312.19	121.8	129.11	129.13	303.496666666667	126.68	-1.26049	3.7813337488635e-75	3.4722508163477e-73	HMGCR	3-hydroxy-3-methylglutaryl-CoA reductase [Source:NCBI gene;Acc:395145]	Metabolism;Environmental Information Processing;Organismal Systems;Metabolism	Global and overview maps;Signal transduction;Digestive system;Metabolism of terpenoids and polyketides	ko01100//Metabolic pathways;ko04152//AMPK signaling pathway;ko04976//Bile secretion;ko00900//Terpenoid backbone biosynthesis	K00021;K00021;K00021;K00021	GO:0005778//peroxisomal membrane;GO:0005783//endoplasmic reticulum;GO:0005789//endoplasmic reticulum membrane;GO:0016020//membrane;GO:0016021//integral component of membrane	GO:0004420//hydroxymethylglutaryl-CoA reductase (NADPH) activity;GO:0005515//protein binding;GO:0016491//oxidoreductase activity;GO:0016616//oxidoreductase activity, acting on the CH-OH group of donors, NAD or NADP as acceptor;GO:0042282//hydroxymethylglutaryl-CoA reductase activity;GO:0050661//NADP binding;GO:0050662//coenzyme binding;GO:0070402//NADPH binding	GO:0006695//cholesterol biosynthetic process;GO:0008299//isoprenoid biosynthetic process;GO:0008542//visual learning;GO:0015936//coenzyme A metabolic process;GO:0016126//sterol biosynthetic process;GO:0042177//negative regulation of protein catabolic process;GO:0043407//negative regulation of MAP kinase activity;GO:0050709//negative regulation of protein secretion;GO:0055114//oxidation-reduction …
ENSGALG00000036142	662	826	743	1407	1913	750	55.07	58.11	61.65	259.65	253.54	219.29	58.2766666666667	244.16	2.06683660228889	4.18281377982016e-75	3.8132817422936e-73	LOXL3	lysyl oxidase like 3 [Source:NCBI gene;Acc:425986]	-	-	-	-	GO:0005576//extracellular region;GO:0005615//extracellular space;GO:0005634//nucleus;GO:0005737//cytoplasm;GO:0016020//membrane	GO:0001968//fibronectin binding;GO:0004720//protein-lysine 6-oxidase activity;GO:0005044//scavenger receptor activity;GO:0005507//copper ion binding;GO:0016641//oxidoreductase activity, acting on the CH-NH2 group of donors, oxygen as acceptor	GO:0001837//epithelial to mesenchymal transition;GO:0006897//endocytosis;GO:0006954//inflammatory response;GO:0018057//peptidyl-lysine oxidation;GO:0021510//spinal cord development;GO:0030199//collagen fibril organization;GO:0030324//lung development;GO:0045892//negative regulation of transcription, DNA-templated;GO:0055114//oxidation-reduction process;GO:0060021//roof of mouth development;GO:006…
ENSGALG00000032723	16	11	6	328	365	210	1.48	0.86	0.55	67.32	53.36	68.24	0.963333333333333	62.9733333333333	6.03056213764989	6.72958867609599e-75	6.09123912167774e-73	ANKRD13B	ankyrin repeat domain 13B [Source:NCBI gene;Acc:100859164]	-	-	-	-	GO:0005737//cytoplasm;GO:0005769//early endosome;GO:0005770//late endosome;GO:0005886//plasma membrane;GO:0043231//intracellular membrane-bounded organelle;GO:0048471//perinuclear region of cytoplasm	GO:0005515//protein binding;GO:0140036//ubiquitin-dependent protein binding	GO:0002091//negative regulation of receptor internalization
ENSGALG00000006723	1839	2237	1695	182	206	122	399.15	410.65	366.97	87.44	71.24	93.08	392.256666666667	83.92	-2.22471	1.0909443801517e-74	9.80457247183145e-73	-	isopentenyl-diphosphate delta isomerase 2 [Source:NCBI gene;Acc:420459]	Metabolism;Metabolism	Global and overview maps;Metabolism of terpenoids and polyketides	ko01100//Metabolic pathways;ko00900//Terpenoid backbone biosynthesis	K01823;K01823	GO:0005737//cytoplasm	GO:0004452//isopentenyl-diphosphate delta-isomerase activity;GO:0016787//hydrolase activity	GO:0008299//isoprenoid biosynthetic process;GO:0009240//isopentenyl diphosphate biosynthetic process
ENSGALG00000004160	7061	8850	6856	1486	2074	947	929.26	985.18	900.09	433.88	434.91	438.08	938.176666666667	435.623333333333	-1.10678	1.18300122467742e-74	1.0557036281065e-72	G3BP1	G3BP stress granule assembly factor 1 [Source:NCBI gene;Acc:416265]	-	-	-	-	GO:0005737//cytoplasm;GO:0005829//cytosol;GO:0010494//cytoplasmic stress granule;GO:1990904//ribonucleoprotein complex	GO:0003676//nucleic acid binding;GO:0003723//RNA binding;GO:0003729//mRNA binding	GO:0032606//type I interferon production;GO:0034063//stress granule assembly;GO:0051607//defense response to virus;GO:0062029//positive regulation of stress granule assembly;GO:0090090//negative regulation of canonical Wnt signaling pathway
ENSGALG00000032031	86	86	69	388	615	237	8.82	7.46	7.06	89.05	101.28	85.4	7.78	91.91	3.5623797779643	2.3350970396886e-74	2.06925522286251e-72	MMP16	matrix metallopeptidase 16 [Source:NCBI gene;Acc:396116]	Human Diseases;Organismal Systems	Cancers;Endocrine system	ko05206//MicroRNAs in cancer;ko04928//Parathyroid hormone synthesis, secretion and action	K07996;K07996	GO:0005615//extracellular space;GO:0005887//integral component of plasma membrane;GO:0016020//membrane;GO:0016021//integral component of membrane;GO:0031012//extracellular matrix	GO:0004222//metalloendopeptidase activity;GO:0008233//peptidase activity;GO:0008237//metallopeptidase activity;GO:0008270//zinc ion binding;GO:0016787//hydrolase activity;GO:0046872//metal ion binding;GO:0070006//metalloaminopeptidase activity	GO:0001501//skeletal system development;GO:0001503//ossification;GO:0001958//endochondral ossification;GO:0006508//proteolysis;GO:0016485//protein processing;GO:0030198//extracellular matrix organization;GO:0030574//collagen catabolic process;GO:0035988//chondrocyte proliferation;GO:0048701//embryonic cranial skeleton morphogenesis;GO:0060348//bone development;GO:0097094//craniofacial suture morp…
ENSGALG00000006110	840	1154	911	29	28	13	89.54	103.38	96.86	7.11	4.63	4.79	96.5933333333333	5.51	-4.1318	2.45737183067938e-74	2.16248721099786e-72	PLK1	polo like kinase 1 [Source:NCBI gene;Acc:416575]	Environmental Information Processing;Cellular Processes;Cellular Processes;Organismal Systems	Signal transduction;Cell growth and death;Cell growth and death;Endocrine system	ko04068//FoxO signaling pathway;ko04110//Cell cycle;ko04114//Oocyte meiosis;ko04914//Progesterone-mediated oocyte maturation	K06631;K06631;K06631;K06631	GO:0000776//kinetochore;GO:0000780//condensed nuclear chromosome, centromeric region;GO:0000785//chromatin;GO:0000795//synaptonemal complex;GO:0000922//spindle pole;GO:0000942//condensed nuclear chromosome outer kinetochore;GO:0005623//cell;GO:0005634//nucleus;GO:0005737//cytoplasm;GO:0005813//centrosome;GO:0005814//centriole;GO:0005819//spindle;GO:0005876//spindle microtubule;GO:0015630//microtu…	GO:0000166//nucleotide binding;GO:0000287//magnesium ion binding;GO:0004672//protein kinase activity;GO:0004674//protein serine/threonine kinase activity;GO:0005515//protein binding;GO:0005524//ATP binding;GO:0008017//microtubule binding;GO:0010997//anaphase-promoting complex binding;GO:0016301//kinase activity;GO:0016740//transferase activity;GO:0019901//protein kinase binding;GO:0042802//identi…	GO:0000070//mitotic sister chromatid segregation;GO:0000086//G2/M transition of mitotic cell cycle;GO:0000122//negative regulation of transcription by RNA polymerase II;GO:0000132//establishment of mitotic spindle orientation;GO:0000278//mitotic cell cycle;GO:0000281//mitotic cytokinesis;GO:0001578//microtubule bundle formation;GO:0006468//protein phosphorylation;GO:0007094//mitotic spindle assem…
ENSGALG00000047719	92	68	78	698	632	561	9.19	5.75	7.78	154.75	100.62	197.05	7.57333333333333	150.806666666667	4.31562796758435	5.35477163439891e-74	4.67970111386917e-72	-	-	-	-	-	-	-	-	-
ENSGALG00000019060	8	5	1	449	629	252	1.03	0.54	0.13	127.66	128.44	113.52	0.566666666666667	123.206666666667	7.76436426596704	1.01602909707443e-73	8.8185758343337e-72	MMP27	matrix metallopeptidase 27 [Source:NCBI gene;Acc:395850]	-	-	-	-	GO:0031012//extracellular matrix;GO:0042406//extrinsic component of endoplasmic reticulum membrane	GO:0004222//metalloendopeptidase activity;GO:0008233//peptidase activity;GO:0008237//metallopeptidase activity;GO:0008270//zinc ion binding;GO:0016787//hydrolase activity;GO:0046872//metal ion binding	GO:0006508//proteolysis;GO:0030198//extracellular matrix organization;GO:0030574//collagen catabolic process
ENSGALG00000008806	4337	5000	4491	681	1073	496	1568.45	1529.26	1619.93	546.08	618.21	630.44	1572.54666666667	598.243333333333	-1.3943	3.74900197118853e-73	3.23179271965313e-71	RPL12	ribosomal protein L12 [Source:NCBI gene;Acc:417264]	Genetic Information Processing	Translation	ko03010//Ribosome	K02870	GO:0005634//nucleus;GO:0005730//nucleolus;GO:0005737//cytoplasm;GO:0005840//ribosome;GO:0014069//postsynaptic density;GO:0015934//large ribosomal subunit;GO:0022625//cytosolic large ribosomal subunit	GO:0003735//structural constituent of ribosome;GO:0019843//rRNA binding;GO:0070180//large ribosomal subunit rRNA binding	GO:0000027//ribosomal large subunit assembly;GO:0006412//translation
ENSGALG00000000172	3752	4491	3764	611	947	418	1002.77	1015.27	1003.43	362.31	403.41	393.1	1007.15666666667	386.273333333333	-1.38259	2.01083146672875e-72	1.72170650989099e-70	MYOG	myogenin [Source:NCBI gene;Acc:374004]	-	-	-	-	GO:0005634//nucleus;GO:0005654//nucleoplasm;GO:0005667//transcription factor complex;GO:0032993//protein-DNA complex	GO:0000977//RNA polymerase II regulatory region sequence-specific DNA binding;GO:0000978//RNA polymerase II proximal promoter sequence-specific DNA binding;GO:0000981//DNA-binding transcription factor activity, RNA polymerase II-specific;GO:0000987//proximal promoter sequence-specific DNA binding;GO:0001228//DNA-binding transcription activator activity, RNA polymerase II-specific;GO:0003677//DNA …	GO:0001503//ossification;GO:0006355//regulation of transcription, DNA-templated;GO:0007275//multicellular organism development;GO:0007517//muscle organ development;GO:0007519//skeletal muscle tissue development;GO:0008285//negative regulation of cell proliferation;GO:0009408//response to heat;GO:0010831//positive regulation of myotube differentiation;GO:0014737//positive regulation of muscle atro…
ENSGALG00000046226	42	65	34	323	454	215	5.38	6.94	4.35	91.84	92.7	93.46	5.55666666666667	92.6666666666667	4.05975887351182	5.95533786921311e-72	5.06483499856836e-70	SCARB1	scavenger receptor class B member 1 [Source:NCBI gene;Acc:416814]	Cellular Processes;Human Diseases;Human Diseases;Organismal Systems;Organismal Systems;Organismal Systems;Organismal Systems;Organismal Systems;Organismal Systems;Organismal Systems	Transport and catabolism;Endocrine and metabolic diseases;Infectious diseases;Endocrine system;Digestive system;Endocrine system;Endocrine system;Digestive system;Digestive system;Digestive system	ko04145//Phagosome;ko04934//Cushing syndrome;ko05160//Hepatitis C;ko04925//Aldosterone synthesis and secretion;ko04976//Bile secretion;ko04927//Cortisol synthesis and secretion;ko04913//Ovarian Steroidogenesis;ko04979//Cholesterol metabolism;ko04975//Fat digestion and absorption;ko04977//Vitamin digestion and absorption	K13885;K13885;K13885;K13885;K13885;K13885;K13885;K13885;K13885;K13885	GO:0005737//cytoplasm;GO:0005886//plasma membrane;GO:0005887//integral component of plasma membrane;GO:0005901//caveola;GO:0009986//cell surface;GO:0016020//membrane;GO:0016021//integral component of membrane;GO:0043231//intracellular membrane-bounded organelle	GO:0001530//lipopolysaccharide binding;GO:0001540//amyloid-beta binding;GO:0001875//lipopolysaccharide receptor activity;GO:0008035//high-density lipoprotein particle binding;GO:0030169//low-density lipoprotein particle binding;GO:0034185//apolipoprotein binding;GO:0034186//apolipoprotein A-I binding;GO:0070506//high-density lipoprotein particle receptor activity	GO:0001935//endothelial cell proliferation;GO:0006707//cholesterol catabolic process;GO:0010867//positive regulation of triglyceride biosynthetic process;GO:0010886//positive regulation of cholesterol storage;GO:0010899//regulation of phosphatidylcholine catabolic process;GO:0015914//phospholipid transport;GO:0015920//lipopolysaccharide transport;GO:0030301//cholesterol transport;GO:0031663//lipo…
ENSGALG00000047771	44	64	23	416	516	342	10.85	13.35	5.66	227.53	202.68	296.36	9.95333333333333	242.19	4.60481572766934	2.24245511657277e-71	1.89442608248068e-69	PGF	placental growth factor [Source:NCBI gene;Acc:771832]	Human Diseases;Environmental Information Processing;Environmental Information Processing;Environmental Information Processing;Environmental Information Processing;Cellular Processes	Cancers;Signal transduction;Signal transduction;Signal transduction;Signal transduction;Cellular community - eukaryotes	ko05200//Pathways in cancer;ko04151//PI3K-Akt signaling pathway;ko04010//MAPK signaling pathway;ko04014//Ras signaling pathway;ko04015//Rap1 signaling pathway;ko04510//Focal adhesion	K16859;K16859;K16859;K16859;K16859;K16859	GO:0016020//membrane	GO:0008083//growth factor activity	GO:0007165//signal transduction
ENSGALG00000014957	4241	5175	4289	757	1143	481	447.01	461.37	450.99	177.02	191.95	178.21	453.123333333333	182.393333333333	-1.31285	2.6715157050951e-71	2.2419501334414e-69	WDR1	WD repeat domain 1 [Source:NCBI gene;Acc:422842]	-	-	-	-	GO:0005886//plasma membrane;GO:0005911//cell-cell junction;GO:0030054//cell junction;GO:0030864//cortical actin cytoskeleton;GO:0042643//actomyosin, actin portion	GO:0005515//protein binding;GO:0051015//actin filament binding	GO:0002446//neutrophil mediated immunity;GO:0008360//regulation of cell shape;GO:0030036//actin cytoskeleton organization;GO:0030042//actin filament depolymerization;GO:0030043//actin filament fragmentation;GO:0030220//platelet formation;GO:0030834//regulation of actin filament depolymerization;GO:0030836//positive regulation of actin filament depolymerization;GO:0030865//cortical cytoskeleton or…
ENSGALG00000011514	4692	5460	4641	774	1064	591	808.43	795.66	797.71	295.99	292.11	357.94	800.6	315.346666666667	-1.34414	4.15803775387353e-71	3.46649042217667e-69	SLC25A3	solute carrier family 25 member 3 [Source:NCBI gene;Acc:417924]	-	-	-	-	GO:0005739//mitochondrion;GO:0016020//membrane;GO:0016021//integral component of membrane	GO:0044877//protein-containing complex binding	-
ENSGALG00000030918	7170	8311	6944	1615	1966	968	2506.4	2457.44	2421.07	1240.44	1095.27	1184.22	2461.63666666667	1173.31	-1.06903	5.48964211736842e-71	4.54671535367926e-69	RBM3	RNA binding motif (RNP1, RRM) protein 3 [Source:NCBI gene;Acc:425789]	-	-	-	-	GO:0005634//nucleus;GO:0005654//nucleoplasm;GO:0005681//spliceosomal complex;GO:0005737//cytoplasm;GO:0010494//cytoplasmic stress granule;GO:1990904//ribonucleoprotein complex	GO:0003676//nucleic acid binding;GO:0003723//RNA binding;GO:0008266//poly(U) RNA binding;GO:0030371//translation repressor activity	GO:0017148//negative regulation of translation;GO:0030308//negative regulation of cell growth;GO:0034063//stress granule assembly;GO:0048026//positive regulation of mRNA splicing, via spliceosome;GO:0051252//regulation of RNA metabolic process;GO:0070417//cellular response to cold;GO:1902806//regulation of cell cycle G1/S phase transition
ENSGALG00000013041	4851	5823	4985	676	1030	347	558.6	567.15	572.92	172.69	188.97	140.44	566.223333333333	167.366666666667	-1.75836	6.79486679459164e-71	5.59120467669255e-69	CCT5	chaperonin containing TCP1 subunit 5 [Source:NCBI gene;Acc:420930]	-	-	-	-	GO:0005737//cytoplasm;GO:0005813//centrosome;GO:0005832//chaperonin-containing T-complex;GO:0005874//microtubule;GO:0044297//cell body	GO:0000166//nucleotide binding;GO:0003730//mRNA 3'-UTR binding;GO:0005524//ATP binding;GO:0031681//G-protein beta-subunit binding;GO:0048027//mRNA 5'-UTR binding;GO:0048487//beta-tubulin binding;GO:0051082//unfolded protein binding	GO:0006457//protein folding;GO:0007339//binding of sperm to zona pellucida;GO:0009615//response to virus;GO:0032212//positive regulation of telomere maintenance via telomerase;GO:0050821//protein stabilization;GO:1901998//toxin transport;GO:1904851//positive regulation of establishment of protein localization to telomere
ENSGALG00000004465	164	151	160	529	690	412	11.84	9.22	11.53	84.75	79.39	104.58	10.8633333333333	89.5733333333333	3.04360244349594	1.04312693071603e-70	8.528067397441e-69	PALD1	phosphatase domain containing, paladin 1 [Source:NCBI gene;Acc:373898]	-	-	-	-	GO:0005737//cytoplasm;GO:0005829//cytosol	GO:0004725//protein tyrosine phosphatase activity	GO:0035335//peptidyl-tyrosine dephosphorylation
ENSGALG00000009626	42712	51688	43958	9815	14355	5749	2288.3	2342.22	2349.19	1166.64	1225.35	1082.64	2326.57	1158.21	-1.00631	1.56045432906929e-70	1.26756905499782e-68	THBS1	thrombospondin 1 [Source:NCBI gene;Acc:373987]	Environmental Information Processing;Human Diseases;Cellular Processes;Human Diseases;Environmental Information Processing;Cellular Processes;Human Diseases;Environmental Information Processing;Environmental Information Processing;Cellular Processes;Human Diseases;Human Diseases	Signal transduction;Infectious diseases;Transport and catabolism;Cancers;Signal transduction;Cellular community - eukaryotes;Cancers;Signal transduction;Signaling molecules and interaction;Cell growth and death;Infectious diseases;Cancers	ko04151//PI3K-Akt signaling pathway;ko05165//Human papillomavirus infection;ko04145//Phagosome;ko05205//Proteoglycans in cancer;ko04015//Rap1 signaling pathway;ko04510//Focal adhesion;ko05206//MicroRNAs in cancer;ko04350//TGF-beta signaling pathway;ko04512//ECM-receptor interaction;ko04115//p53 signaling pathway;ko05144//Malaria;ko05219//Bladder cancer	K16857;K16857;K16857;K16857;K16857;K16857;K16857;K16857;K16857;K16857;K16857;K16857	GO:0005576//extracellular region;GO:0005577//fibrinogen complex;GO:0005615//extracellular space;GO:0009897//external side of plasma membrane;GO:0009986//cell surface;GO:0030141//secretory granule;GO:0031012//extracellular matrix;GO:0031091//platelet alpha granule;GO:0062023//collagen-containing extracellular matrix	GO:0001786//phosphatidylserine binding;GO:0001968//fibronectin binding;GO:0005178//integrin binding;GO:0005509//calcium ion binding;GO:0005515//protein binding;GO:0008201//heparin binding;GO:0017134//fibroblast growth factor binding;GO:0030169//low-density lipoprotein particle binding;GO:0043236//laminin binding;GO:0050840//extracellular matrix binding;GO:0070051//fibrinogen binding;GO:0070052//c…	GO:0000187//activation of MAPK activity;GO:0001937//negative regulation of endothelial cell proliferation;GO:0001953//negative regulation of cell-matrix adhesion;GO:0002040//sprouting angiogenesis;GO:0002544//chronic inflammatory response;GO:0002581//negative regulation of antigen processing and presentation of peptide or polysaccharide antigen via MHC class II;GO:0002605//negative regulation of …
ENSGALG00000041630	303	380	330	751	951	573	43	46.12	47.19	239.6	216.56	289.54	45.4366666666667	248.566666666667	2.4517039362321	4.7160516265449e-70	3.80648447207496e-68	NFIX	nuclear factor I X [Source:NCBI gene;Acc:396207]	-	-	-	-	GO:0005634//nucleus	GO:0000981//DNA-binding transcription factor activity, RNA polymerase II-specific;GO:0003677//DNA binding;GO:0003700//DNA-binding transcription factor activity	GO:0000122//negative regulation of transcription by RNA polymerase II;GO:0006260//DNA replication;GO:0006355//regulation of transcription, DNA-templated;GO:0045944//positive regulation of transcription by RNA polymerase II
ENSGALG00000005678	5438	6447	5442	899	1432	559	132.42	133.21	132.71	48.71	56.36	47.85	132.78	50.9733333333333	-1.38122	5.91284998259018e-70	4.74225537844195e-68	FLNB	filamin B [Source:NCBI gene;Acc:378913]	Environmental Information Processing;Human Diseases;Human Diseases;Cellular Processes	Signal transduction;Infectious diseases;Cancers;Cellular community - eukaryotes	ko04010//MAPK signaling pathway;ko05132//Salmonella infection;ko05205//Proteoglycans in cancer;ko04510//Focal adhesion	K04437;K04437;K04437;K04437	GO:0001725//stress fiber;GO:0005829//cytosol;GO:0005886//plasma membrane;GO:0005903//brush border;GO:0005925//focal adhesion;GO:0045335//phagocytic vesicle	GO:0003779//actin binding;GO:0005515//protein binding;GO:0042802//identical protein binding	GO:0003334//keratinocyte development;GO:0003382//epithelial cell morphogenesis;GO:0007519//skeletal muscle tissue development;GO:0030036//actin cytoskeleton organization;GO:0030154//cell differentiation;GO:0071346//cellular response to interferon-gamma
ENSGALG00000012481	2882	3320	2945	379	622	271	640.89	624.51	653.3	186.97	220.37	211.82	639.566666666667	206.386666666667	-1.63174	6.09168713605176e-70	4.85495970994012e-68	TNFAIP6	TNF alpha induced protein 6 [Source:NCBI gene;Acc:424315]	-	-	-	-	GO:0005615//extracellular space	GO:0005540//hyaluronic acid binding	GO:0007155//cell adhesion;GO:0050728//negative regulation of inflammatory response
ENSGALG00000026452	3170	3749	3301	489	604	354	547.68	547.87	568.9	187.44	166.27	214.98	554.816666666667	189.563333333333	-1.54933	6.37178635811005e-70	5.04645479562316e-68	CAVIN4	muscle related coiled-coil protein [Source:NCBI gene;Acc:420986]	-	-	-	-	GO:0005737//cytoplasm;GO:0005886//plasma membrane;GO:0005901//caveola;GO:0030018//Z disc	-	GO:0010468//regulation of gene expression;GO:0035023//regulation of Rho protein signal transduction;GO:0045944//positive regulation of transcription by RNA polymerase II
ENSGALG00000033671	1501	1766	1454	126	211	92	30	29.85	28.98	5.59	6.72	6.48	29.61	6.26333333333333	-2.24108	2.65996544640448e-69	2.09360758613898e-67	FREM2	FRAS1 related extracellular matrix protein 2 [Source:NCBI gene;Acc:418893]	Environmental Information Processing	Signaling molecules and interaction	ko04512//ECM-receptor interaction	K23380	GO:0005604//basement membrane;GO:0016020//membrane;GO:0016021//integral component of membrane	-	GO:0001654//eye development;GO:0002009//morphogenesis of an epithelium;GO:0007154//cell communication;GO:0007155//cell adhesion;GO:0007507//heart development;GO:0042733//embryonic digit morphogenesis;GO:0048839//inner ear development
ENSGALG00000011803	3310	4117	3506	486	783	367	1196.91	1259.19	1264.64	389.9	451.13	466.48	1240.24666666667	435.836666666667	-1.50877	1.38915540250962e-68	1.08662822596308e-66	EMP1	epithelial membrane protein 1 [Source:NCBI gene;Acc:417964]	-	-	-	-	GO:0005886//plasma membrane;GO:0016020//membrane;GO:0016021//integral component of membrane	-	GO:0008219//cell death;GO:0032060//bleb assembly
ENSGALG00000031275	4423	5272	4592	833	1191	478	615.26	620.29	637.11	257.12	263.99	233.81	624.22	251.64	-1.31069	3.37926946125006e-68	2.62712285969084e-66	TUBB6	tubulin beta 6 class V [Source:NCBI gene;Acc:421037]	Human Diseases;Human Diseases;Human Diseases;Cellular Processes;Cellular Processes	Neurodegenerative diseases;Infectious diseases;Neurodegenerative diseases;Transport and catabolism;Cellular community - eukaryotes	ko05010//Alzheimer disease;ko05130//Pathogenic Escherichia coli infection;ko05016//Huntington disease;ko04145//Phagosome;ko04540//Gap junction	K07375;K07375;K07375;K07375;K07375	GO:0005737//cytoplasm;GO:0005856//cytoskeleton;GO:0005874//microtubule	GO:0000166//nucleotide binding;GO:0003924//GTPase activity;GO:0005200//structural constituent of cytoskeleton;GO:0005525//GTP binding	GO:0000226//microtubule cytoskeleton organization;GO:0000278//mitotic cell cycle;GO:0007017//microtubule-based process
ENSGALG00000004956	7059	8852	7205	1429	2183	925	807.43	869.43	813.23	364.78	400.53	369.78	830.03	378.363333333333	-1.13339	8.55699766564576e-68	6.61184600116238e-66	GPI	glucose-6-phosphate isomerase [Source:NCBI gene;Acc:415783]	Metabolism;Metabolism;Metabolism;Metabolism;Metabolism;Metabolism	Global and overview maps;Global and overview maps;Carbohydrate metabolism;Carbohydrate metabolism;Carbohydrate metabolism;Carbohydrate metabolism	ko01100//Metabolic pathways;ko01200//Carbon metabolism;ko00010//Glycolysis / Gluconeogenesis;ko00520//Amino sugar and nucleotide sugar metabolism;ko00500//Starch and sucrose metabolism;ko00030//Pentose phosphate pathway	K01810;K01810;K01810;K01810;K01810;K01810	GO:0005829//cytosol;GO:0005886//plasma membrane;GO:0060170//ciliary membrane	GO:0004347//glucose-6-phosphate isomerase activity;GO:0016853//isomerase activity;GO:0048029//monosaccharide binding	GO:0001707//mesoderm formation;GO:0006094//gluconeogenesis;GO:0006096//glycolytic process;GO:0034101//erythrocyte homeostasis;GO:0042593//glucose homeostasis;GO:0051156//glucose 6-phosphate metabolic process
ENSGALG00000004848	6662	7684	6551	1359	1544	847	1272.17	1241.02	1247.7	575.72	469.75	568.49	1253.63	537.986666666667	-1.22047	1.47721019717221e-67	1.13449743142826e-65	YBX1	Y-box binding protein 1 [Source:NCBI gene;Acc:386575]	-	-	-	-	GO:0005634//nucleus;GO:0005689//U12-type spliceosomal complex;GO:0005737//cytoplasm;GO:0005829//cytosol;GO:0010494//cytoplasmic stress granule;GO:0031965//nuclear membrane;GO:0043231//intracellular membrane-bounded organelle;GO:0070062//extracellular exosome;GO:0070937//CRD-mediated mRNA stability complex;GO:0071204//histone pre-mRNA 3'end processing complex;GO:1990904//ribonucleoprotein complex	GO:0000978//RNA polymerase II proximal promoter sequence-specific DNA binding;GO:0001228//DNA-binding transcription activator activity, RNA polymerase II-specific;GO:0003676//nucleic acid binding;GO:0003682//chromatin binding;GO:0003697//single-stranded DNA binding;GO:0003723//RNA binding;GO:0003729//mRNA binding;GO:0035198//miRNA binding;GO:0051020//GTPase binding	GO:0000122//negative regulation of transcription by RNA polymerase II;GO:0006355//regulation of transcription, DNA-templated;GO:0008544//epidermis development;GO:0010468//regulation of gene expression;GO:0045944//positive regulation of transcription by RNA polymerase II;GO:0048255//mRNA stabilization;GO:0050658//RNA transport;GO:0051031//tRNA transport;GO:0051154//negative regulation of striated …
ENSGALG00000013532	4548	5186	4482	859	1263	541	405.39	390.97	398.5	169.87	179.37	169.5	398.286666666667	172.913333333333	-1.20376	2.57779491618482e-67	1.96782031192133e-65	CAPRIN1	cell cycle associated protein 1 [Source:NCBI gene;Acc:426151]	-	-	-	-	GO:0005737//cytoplasm;GO:0005829//cytosol;GO:0010494//cytoplasmic stress granule;GO:0031252//cell leading edge;GO:0045202//synapse	-	GO:0050775//positive regulation of dendrite morphogenesis;GO:0061003//positive regulation of dendritic spine morphogenesis
ENSGALG00000002813	5119	6193	5355	817	1277	462	1851.15	1894.15	1931.59	655.44	735.75	587.24	1892.29666666667	659.476666666667	-1.52074	2.68530993376584e-67	2.0376196096216e-65	RPS10	ribosomal protein S10 [Source:NCBI gene;Acc:419904]	Genetic Information Processing	Translation	ko03010//Ribosome	K02947	GO:0022627//cytosolic small ribosomal subunit	GO:0003723//RNA binding;GO:0003735//structural constituent of ribosome	GO:0000028//ribosomal small subunit assembly
ENSGALG00000006096	4094	4933	4138	556	913	318	1608.61	1639.46	1622.06	484.68	571.58	439.17	1623.37666666667	498.476666666667	-1.7034	4.14249997591728e-67	3.12462855326332e-65	RPS13	ribosomal protein S13 [Source:NCBI gene;Acc:414782]	Genetic Information Processing	Translation	ko03010//Ribosome	K02953	GO:0005634//nucleus;GO:0005730//nucleolus;GO:0005840//ribosome;GO:0014069//postsynaptic density;GO:0022627//cytosolic small ribosomal subunit	GO:0003729//mRNA binding;GO:0003735//structural constituent of ribosome;GO:0048027//mRNA 5'-UTR binding;GO:0070181//small ribosomal subunit rRNA binding	GO:0006412//translation;GO:0033119//negative regulation of RNA splicing
ENSGALG00000004325	792	1139	910	1370	1961	914	92.23	112.16	105.58	353.68	363.94	375.27	103.323333333333	364.296666666667	1.81794770203368	6.10223037205218e-67	4.57558954287842e-65	P4HA1	prolyl 4-hydroxylase subunit alpha 1 [Source:NCBI gene;Acc:423704]	Metabolism;Metabolism	Global and overview maps;Amino acid metabolism	ko01100//Metabolic pathways;ko00330//Arginine and proline metabolism	K00472;K00472	GO:0005739//mitochondrion;GO:0005783//endoplasmic reticulum;GO:0016222//procollagen-proline 4-dioxygenase complex;GO:0043231//intracellular membrane-bounded organelle	GO:0004656//procollagen-proline 4-dioxygenase activity;GO:0005506//iron ion binding;GO:0005515//protein binding;GO:0016491//oxidoreductase activity;GO:0016702//oxidoreductase activity, acting on single donors with incorporation of molecular oxygen, incorporation of two atoms of oxygen;GO:0016705//oxidoreductase activity, acting on paired donors, with incorporation or reduction of molecular oxygen…	GO:0018401//peptidyl-proline hydroxylation to 4-hydroxy-L-proline;GO:0019511//peptidyl-proline hydroxylation;GO:0030199//collagen fibril organization;GO:0055114//oxidation-reduction process
ENSGALG00000041380	45	90	61	478	495	242	7.86	13.22	10.56	184.13	136.93	147.67	10.5466666666667	156.243333333333	3.88893562927091	8.0480020454719e-67	5.99907540707176e-65	BF2	Major histocompatibility complex class I antigen BF2 [Source:NCBI gene;Acc:425389]	Human Diseases;Human Diseases;Cellular Processes;Cellular Processes;Human Diseases;Human Diseases;Human Diseases;Human Diseases;Human Diseases;Human Diseases;Environmental Information Processing;Cellular Processes;Human Diseases;Human Diseases;Human Diseases;Organismal Systems;Human Diseases;Human Diseases	Infectious diseases;Infectious diseases;Transport and catabolism;Transport and catabolism;Infectious diseases;Infectious diseases;Infectious diseases;Infectious disease: viral;Cancers;Infectious diseases;Signaling molecules and interaction;Cell growth and death;Cardiovascular diseases;Immune diseases;Immune diseases;Immune system;Endocrine and metabolic diseases;Immune diseases	ko05165//Human papillomavirus infection;ko05169//Epstein-Barr virus infection;ko04144//Endocytosis;ko04145//Phagosome;ko05168//Herpes simplex infection;ko05163//Human cytomegalovirus infection;ko05166//HTLV-I infection;ko05170//Human immunodeficiency virus 1 infection;ko05203//Viral carcinogenesis;ko05167//Kaposi sarcoma-associated herpesvirus infection;ko04514//Cell adhesion molecules (CAMs);ko0…	K06751;K06751;K06751;K06751;K06751;K06751;K06751;K06751;K06751;K06751;K06751;K06751;K06751;K06751;K06751;K06751;K06751;K06751	GO:0005615//extracellular space;GO:0009897//external side of plasma membrane;GO:0016020//membrane;GO:0016021//integral component of membrane	GO:0046872//metal ion binding	-
ENSGALG00000001561	868	1061	918	1371	1939	792	123.92	127.71	129.9	432.54	431.91	398.25	127.176666666667	420.9	1.72664350864941	8.85974076745442e-67	6.56553421082938e-65	MXRA8	matrix remodeling associated 8 [Source:NCBI gene;Acc:395347]	-	-	-	-	GO:0005886//plasma membrane;GO:0009986//cell surface;GO:0016020//membrane;GO:0016021//integral component of membrane	-	GO:0007155//cell adhesion;GO:0060857//establishment of glial blood-brain barrier
ENSGALG00000008007	14	29	27	257	478	178	0.73	1.28	1.4	29.64	39.45	32.06	1.13666666666667	33.7166666666667	4.89058077042147	1.30842775829868e-66	9.63976543788426e-65	ITGA11	integrin subunit alpha 11 [Source:NCBI gene;Acc:415560]	Environmental Information Processing;Human Diseases;Cellular Processes;Cellular Processes;Human Diseases;Environmental Information Processing;Human Diseases;Human Diseases	Signal transduction;Infectious diseases;Cellular community - eukaryotes;Cell motility;Cardiovascular diseases;Signaling molecules and interaction;Cardiovascular diseases;Cardiovascular diseases	ko04151//PI3K-Akt signaling pathway;ko05165//Human papillomavirus infection;ko04510//Focal adhesion;ko04810//Regulation of actin cytoskeleton;ko05414//Dilated cardiomyopathy (DCM);ko04512//ECM-receptor interaction;ko05410//Hypertrophic cardiomyopathy (HCM);ko05412//Arrhythmogenic right ventricular cardiomyopathy (ARVC)	K06587;K06587;K06587;K06587;K06587;K06587;K06587;K06587	GO:0005925//focal adhesion;GO:0008305//integrin complex;GO:0016020//membrane;GO:0016021//integral component of membrane;GO:0034681//integrin alpha11-beta1 complex	GO:0005518//collagen binding;GO:0038064//collagen receptor activity;GO:0098639//collagen binding involved in cell-matrix adhesion	GO:0006929//substrate-dependent cell migration;GO:0007155//cell adhesion;GO:0007160//cell-matrix adhesion;GO:0007229//integrin-mediated signaling pathway;GO:0033627//cell adhesion mediated by integrin;GO:0038065//collagen-activated signaling pathway
ENSGALG00000009250	5232	5902	5422	911	1432	606	853.54	815.49	883.38	330.33	372.8	347.86	850.803333333333	350.33	-1.28011	4.25658513090031e-66	3.11788709703865e-64	HNRNPA3	heterogeneous nuclear ribonucleoprotein A3 homolog 1-like [Source:NCBI gene;Acc:100859627]	Genetic Information Processing	Transcription	ko03040//Spliceosome	K12741	GO:0005634//nucleus;GO:0005654//nucleoplasm;GO:0071013//catalytic step 2 spliceosome;GO:1990904//ribonucleoprotein complex	GO:0003676//nucleic acid binding;GO:0003723//RNA binding;GO:0003729//mRNA binding	GO:0051252//regulation of RNA metabolic process
ENSGALG00000007485	2215	2504	2128	296	345	140	178.88	171.01	171.4	53.03	44.39	39.74	173.763333333333	45.72	-1.92623	4.60660373308284e-66	3.35487830492102e-64	TFRC	transferrin receptor [Source:NCBI gene;Acc:396191]	Cellular Processes;Cellular Processes;Organismal Systems;Environmental Information Processing;Cellular Processes	Transport and catabolism;Transport and catabolism;Immune system;Signal transduction;Cell growth and death	ko04144//Endocytosis;ko04145//Phagosome;ko04640//Hematopoietic cell lineage;ko04066//HIF-1 signaling pathway;ko04216//Ferroptosis	K06503;K06503;K06503;K06503;K06503	GO:0005576//extracellular region;GO:0005623//cell;GO:0005768//endosome;GO:0005769//early endosome;GO:0005886//plasma membrane;GO:0005887//integral component of plasma membrane;GO:0005905//clathrin-coated pit;GO:0009897//external side of plasma membrane;GO:0009986//cell surface;GO:0010008//endosome membrane;GO:0016020//membrane;GO:0016021//integral component of membrane;GO:0016323//basolateral pla…	GO:0003725//double-stranded RNA binding;GO:0004998//transferrin receptor activity;GO:0019901//protein kinase binding;GO:0042802//identical protein binding;GO:0042803//protein homodimerization activity;GO:0044877//protein-containing complex binding	GO:0001934//positive regulation of protein phosphorylation;GO:0006826//iron ion transport;GO:0006879//cellular iron ion homeostasis;GO:0006898//receptor-mediated endocytosis;GO:0010628//positive regulation of gene expression;GO:0030316//osteoclast differentiation;GO:0030890//positive regulation of B cell proliferation;GO:0031334//positive regulation of protein complex assembly;GO:0031623//recepto…
ENSGALG00000008006	43	65	57	343	392	199	4.17	5.33	5.52	73.84	60.61	67.87	5.00666666666667	67.44	3.75168222414897	8.16578602610091e-66	5.91296231558575e-64	CAPN6	calpain 6 [Source:NCBI gene;Acc:422341]	-	-	-	-	GO:0005874//microtubule;GO:0005876//spindle microtubule;GO:0048471//perinuclear region of cytoplasm	GO:0004198//calcium-dependent cysteine-type endopeptidase activity;GO:0008017//microtubule binding;GO:0008233//peptidase activity;GO:0008234//cysteine-type peptidase activity;GO:0016787//hydrolase activity	GO:0001578//microtubule bundle formation;GO:0006508//proteolysis;GO:0051493//regulation of cytoskeleton organization
ENSGALG00000005725	219	248	216	608	964	343	14.22	13.63	14	87.64	99.8	78.33	13.95	88.59	2.66687873513856	2.00541275221163e-65	1.44389718159237e-63	CSF1R	colony stimulating factor 1 receptor [Source:NCBI gene;Acc:396406]	Human Diseases;Environmental Information Processing;Environmental Information Processing;Human Diseases;Environmental Information Processing;Environmental Information Processing;Environmental Information Processing;Organismal Systems;Organismal Systems;Environmental Information Processing;Human Diseases	Cancers;Signal transduction;Signal transduction;Cancers;Signaling molecules and interaction;Signal transduction;Signal transduction;Immune system;Development;Signaling molecules and interaction;Cancers	ko05200//Pathways in cancer;ko04151//PI3K-Akt signaling pathway;ko04010//MAPK signaling pathway;ko05202//Transcriptional misregulation in cancers;ko04060//Cytokine-cytokine receptor interaction;ko04014//Ras signaling pathway;ko04015//Rap1 signaling pathway;ko04640//Hematopoietic cell lineage;ko04380//Osteoclast differentiation;ko04061//Viral protein interaction with cytokine and cytokine receptor…	K05090;K05090;K05090;K05090;K05090;K05090;K05090;K05090;K05090;K05090;K05090	GO:0005654//nucleoplasm;GO:0005886//plasma membrane;GO:0005887//integral component of plasma membrane;GO:0009986//cell surface;GO:0016020//membrane;GO:0016021//integral component of membrane;GO:0043231//intracellular membrane-bounded organelle;GO:0043235//receptor complex;GO:1990682//CSF1-CSF1R complex	GO:0000166//nucleotide binding;GO:0004672//protein kinase activity;GO:0004713//protein tyrosine kinase activity;GO:0004714//transmembrane receptor protein tyrosine kinase activity;GO:0005011//macrophage colony-stimulating factor receptor activity;GO:0005524//ATP binding;GO:0016301//kinase activity;GO:0016740//transferase activity;GO:0019838//growth factor binding;GO:0019903//protein phosphatase b…	GO:0001934//positive regulation of protein phosphorylation;GO:0002244//hematopoietic progenitor cell differentiation;GO:0002931//response to ischemia;GO:0006468//protein phosphorylation;GO:0007169//transmembrane receptor protein tyrosine kinase signaling pathway;GO:0007275//multicellular organism development;GO:0007411//axon guidance;GO:0008283//cell proliferation;GO:0008284//positive regulation …
ENSGALG00000037067	2311	2711	2374	340	517	225	322.12	319.63	330.12	105.16	114.83	110.25	323.956666666667	110.08	-1.55725	4.0685491980875e-64	2.91280539198671e-62	EIF3E	eukaryotic translation initiation factor 3 subunit E [Source:NCBI gene;Acc:420272]	Genetic Information Processing;Human Diseases	Translation;Infectious diseases	ko03013//RNA transport;ko05160//Hepatitis C	K03250;K03250	GO:0005634//nucleus;GO:0005737//cytoplasm;GO:0005829//cytosol;GO:0005852//eukaryotic translation initiation factor 3 complex;GO:0016282//eukaryotic 43S preinitiation complex;GO:0016605//PML body;GO:0033290//eukaryotic 48S preinitiation complex;GO:0071540//eukaryotic translation initiation factor 3 complex, eIF3e	GO:0003743//translation initiation factor activity;GO:0047485//protein N-terminus binding	GO:0000184//nuclear-transcribed mRNA catabolic process, nonsense-mediated decay;GO:0001732//formation of cytoplasmic translation initiation complex;GO:0002183//cytoplasmic translational initiation;GO:0006412//translation;GO:0006413//translational initiation;GO:0045727//positive regulation of translation;GO:1902416//positive regulation of mRNA binding
ENSGALG00000002186	3958	4548	3926	448	669	196	267.56	260.04	264.75	67.19	72.06	46.57	264.116666666667	61.94	-2.09223	1.20343825153922e-63	8.56739860871068e-62	UNC45B	unc-45 myosin chaperone B [Source:NCBI gene;Acc:417527]	-	-	-	-	GO:0005829//cytosol	GO:0005515//protein binding;GO:0051879//Hsp90 protein binding	GO:0061077//chaperone-mediated protein folding
ENSGALG00000015770	4812	5966	4959	5827	9777	3816	412.97	430.73	428.25	1112.63	1322.18	1153.96	423.983333333333	1196.25666666667	1.49644750571088	1.70631885082772e-63	1.20795935629547e-61	APP	amyloid beta (A4) precursor protein [Source:NCBI gene;Acc:374198]	Human Diseases;Organismal Systems	Neurodegenerative diseases;Nervous system	ko05010//Alzheimer disease;ko04726//Serotonergic synapse	K04520;K04520	GO:0005615//extracellular space;GO:0005623//cell;GO:0005641//nuclear envelope lumen;GO:0005737//cytoplasm;GO:0005768//endosome;GO:0005769//early endosome;GO:0005790//smooth endoplasmic reticulum;GO:0005794//Golgi apparatus;GO:0005798//Golgi-associated vesicle;GO:0005886//plasma membrane;GO:0005911//cell-cell junction;GO:0008021//synaptic vesicle;GO:0009986//cell surface;GO:0016020//membrane;GO:00…	GO:0000978//RNA polymerase II proximal promoter sequence-specific DNA binding;GO:0004867//serine-type endopeptidase inhibitor activity;GO:0005102//signaling receptor binding;GO:0008201//heparin binding;GO:0019899//enzyme binding;GO:0030546//receptor activator activity;GO:0042802//identical protein binding;GO:0046914//transition metal ion binding;GO:0051425//PTB domain binding	GO:0001774//microglial cell activation;GO:0001934//positive regulation of protein phosphorylation;GO:0002265//astrocyte activation involved in immune response;GO:0006378//mRNA polyadenylation;GO:0006417//regulation of translation;GO:0006468//protein phosphorylation;GO:0006878//cellular copper ion homeostasis;GO:0006897//endocytosis;GO:0006979//response to oxidative stress;GO:0007176//regulation o…
ENSGALG00000006413	707	833	757	19	23	7	32.84	32.72	35.06	1.96	1.7	1.14	33.54	1.6	-4.38974	1.40285624032102e-62	9.87610793185995e-61	CEMIP	cell migration inducing hyaluronan binding protein [Source:NCBI gene;Acc:415476]	-	-	-	-	GO:0005623//cell;GO:0005737//cytoplasm;GO:0005783//endoplasmic reticulum;GO:0005886//plasma membrane;GO:0030665//clathrin-coated vesicle membrane;GO:0045334//clathrin-coated endocytic vesicle	GO:0004415//hyalurononglucosaminidase activity;GO:0005540//hyaluronic acid binding;GO:0032050//clathrin heavy chain binding;GO:0046923//ER retention sequence binding	GO:0007605//sensory perception of sound;GO:0010800//positive regulation of peptidyl-threonine phosphorylation;GO:0030214//hyaluronan catabolic process;GO:0030335//positive regulation of cell migration;GO:0051281//positive regulation of release of sequestered calcium ion into cytosol;GO:0090314//positive regulation of protein targeting to membrane;GO:1900020//positive regulation of protein kinase …
ENSGALG00000023199	5172	5816	5099	714	1054	611	1054.04	1002.69	1036.64	322.7	342.22	437.76	1031.12333333333	367.56	-1.48817	2.05513449965132e-62	1.43882123644097e-60	HNRNPDL	heterogeneous nuclear ribonucleoprotein D like [Source:NCBI gene;Acc:422601]	-	-	-	-	GO:0005634//nucleus;GO:0005654//nucleoplasm;GO:0005737//cytoplasm;GO:1990904//ribonucleoprotein complex	GO:0003676//nucleic acid binding;GO:0003677//DNA binding;GO:0003723//RNA binding;GO:0008143//poly(A) binding;GO:0034046//poly(G) binding;GO:0043565//sequence-specific DNA binding;GO:1990837//sequence-specific double-stranded DNA binding	GO:0051252//regulation of RNA metabolic process
ENSGALG00000029500	1448	1458	1358	2606	2688	1702	149.4	127.24	139.77	596.53	441.94	617.26	138.803333333333	551.91	1.99139	4.20519015398846e-62	2.92792140831548e-60	ND5	NADH-ubiquinone oxidoreductase chain 5 [Source:UniProtKB/Swiss-Prot;Acc:P18940]	-	-	-	-	GO:0005739//mitochondrion;GO:0005743//mitochondrial inner membrane;GO:0005747//mitochondrial respiratory chain complex I;GO:0016020//membrane;GO:0016021//integral component of membrane;GO:0070469//respiratory chain	GO:0003954//NADH dehydrogenase activity;GO:0008137//NADH dehydrogenase (ubiquinone) activity	GO:0042773//ATP synthesis coupled electron transport;GO:0055114//oxidation-reduction process
ENSGALG00000005807	5483	6540	5525	921	1533	669	332.12	335.06	333.87	123.77	147.98	142.38	333.683333333333	138.043333333333	-1.27336	1.25544277728473e-61	8.69342670696834e-60	IPO7	importin 7 [Source:NCBI gene;Acc:423046]	Environmental Information Processing	Signal transduction	ko04013//MAPK signaling pathway - fly	K20223	GO:0005634//nucleus;GO:0005635//nuclear envelope;GO:0005654//nucleoplasm;GO:0005829//cytosol	GO:0008536//Ran GTPase binding;GO:0042393//histone binding;GO:0046332//SMAD binding	GO:0006606//protein import into nucleus;GO:0006886//intracellular protein transport;GO:0045087//innate immune response
ENSGALG00000002728	1116	1290	987	1608	2747	1081	146.57	143.3	129.32	468.54	574.87	499.04	139.73	514.15	1.87954751764322	2.04025252057054e-61	1.4051130402538e-59	SLC16A3	solute carrier family 16 member 3 [Source:NCBI gene;Acc:395383]	Human Diseases	Cancers	ko05230//Central carbon metabolism in cancer	K08180	GO:0005886//plasma membrane;GO:0005887//integral component of plasma membrane;GO:0016020//membrane;GO:0016021//integral component of membrane;GO:0031965//nuclear membrane	GO:0008028//monocarboxylic acid transmembrane transporter activity;GO:0015129//lactate transmembrane transporter activity	GO:0015718//monocarboxylic acid transport;GO:0035873//lactate transmembrane transport;GO:0055085//transmembrane transport
ENSGALG00000034218	4914	5835	4815	540	1058	394	771.37	774.73	753.98	188.05	264.62	217.4	766.693333333333	223.356666666667	-1.7793	2.21596858556316e-61	1.51787859006791e-59	-	proliferation-associated 2G4, 38kDa [Source:NCBI gene;Acc:425279]	-	-	-	-	GO:0005730//nucleolus;GO:0005737//cytoplasm	GO:0003676//nucleic acid binding	-
ENSGALG00000006346	69	76	71	319	626	219	40.33	37.58	41.4	413.71	583.05	450.09	39.77	482.283333333333	3.60012848729187	1.02252729794328e-60	6.96637952663293e-59	CXCL14	C-X-C motif chemokine ligand 14 [Source:NCBI gene;Acc:395451]	Environmental Information Processing;Organismal Systems;Environmental Information Processing	Signaling molecules and interaction;Immune system;Signaling molecules and interaction	ko04060//Cytokine-cytokine receptor interaction;ko04062//Chemokine signaling pathway;ko04061//Viral protein interaction with cytokine and cytokine receptor	K10033;K10033;K10033	GO:0005576//extracellular region;GO:0005794//Golgi apparatus	GO:0008009//chemokine activity	GO:0006955//immune response;GO:0045662//negative regulation of myoblast differentiation;GO:0048839//inner ear development;GO:0060326//cell chemotaxis;GO:2000503//positive regulation of natural killer cell chemotaxis
ENSGALG00000053991	434	460	406	973	1186	830	395.71	354.47	369.27	1967.79	1723.01	2660.15	373.15	2116.98333333333	2.50418232004973	2.05183878931926e-60	1.39042252076223e-58	-	small EDRK-rich factor 2 [Source:NCBI gene;Acc:107054222]	-	-	-	-	-	-	-
ENSGALG00000034898	1039	1159	1039	80	110	57	161.52	153.29	163.21	29.16	28.79	31.79	159.34	29.9133333333333	-2.41325	2.60730733635941e-60	1.7574360939546e-58	ITPK1	inositol-tetrakisphosphate 1-kinase [Source:NCBI gene;Acc:423421]	Metabolism;Environmental Information Processing;Metabolism	Global and overview maps;Signal transduction;Carbohydrate metabolism	ko01100//Metabolic pathways;ko04070//Phosphatidylinositol signaling system;ko00562//Inositol phosphate metabolism	K00913;K00913;K00913	GO:0005737//cytoplasm;GO:0016324//apical plasma membrane	GO:0000166//nucleotide binding;GO:0000287//magnesium ion binding;GO:0000825//inositol tetrakisphosphate 6-kinase activity;GO:0005524//ATP binding;GO:0016301//kinase activity;GO:0016740//transferase activity;GO:0016853//isomerase activity;GO:0046872//metal ion binding;GO:0047325//inositol tetrakisphosphate 1-kinase activity;GO:0052725//inositol-1,3,4-trisphosphate 6-kinase activity;GO:0052726//ino…	GO:0016310//phosphorylation;GO:0021915//neural tube development;GO:0032957//inositol trisphosphate metabolic process;GO:0052746//inositol phosphorylation;GO:0070266//necroptotic process
ENSGALG00000042008	1845	2078	1759	2001	2708	1243	510.43	486.11	485.28	1227.63	1193.45	1208.26	493.94	1209.78	1.29233700529939	3.99625102135601e-60	2.67939116098537e-58	GSTM3	glutathione S-transferase 2-like [Source:NCBI gene;Acc:107050492]	Metabolism;Human Diseases;Human Diseases;Human Diseases;Organismal Systems;Human Diseases;Metabolism;Human Diseases;Metabolism;Metabolism;Metabolism	Global and overview maps;Cancers;Cancers;Cardiovascular diseases;Aging;Drug resistance;Xenobiotics biodegradation and metabolism;Cancers;Metabolism of other amino acids;Xenobiotics biodegradation and metabolism;Xenobiotics biodegradation and metabolism	ko01100//Metabolic pathways;ko05200//Pathways in cancer;ko05225//Hepatocellular carcinoma;ko05418//Fluid shear stress and atherosclerosis;ko04212//Longevity regulating pathway - worm;ko01524//Platinum drug resistance;ko00983//Drug metabolism - other enzymes;ko05204//Chemical carcinogenesis;ko00480//Glutathione metabolism;ko00980//Metabolism of xenobiotics by cytochrome P450;ko00982//Drug metaboli…	K00799;K00799;K00799;K00799;K00799;K00799;K00799;K00799;K00799;K00799;K00799	GO:0005737//cytoplasm;GO:0005829//cytosol;GO:0035686//sperm fibrous sheath;GO:0045171//intercellular bridge	GO:0004364//glutathione transferase activity;GO:0005515//protein binding;GO:0016740//transferase activity;GO:0019899//enzyme binding;GO:0042802//identical protein binding;GO:0042803//protein homodimerization activity;GO:0043295//glutathione binding	GO:0006749//glutathione metabolic process;GO:0018916//nitrobenzene metabolic process;GO:0042178//xenobiotic catabolic process;GO:0043627//response to estrogen;GO:0070458//cellular detoxification of nitrogen compound
ENSGALG00000002160	255	384	278	812	1047	404	124.92	159.11	135.85	882.53	817.24	695.67	139.96	798.48	2.51224170236417	4.48685547348057e-60	2.99249645052346e-58	B2M	beta-2-microglobulin [Source:NCBI gene;Acc:414830]	Human Diseases;Human Diseases;Human Diseases;Human Diseases;Human Diseases;Organismal Systems	Infectious diseases;Infectious diseases;Infectious diseases;Infectious diseases;Infectious disease: viral;Immune system	ko05169//Epstein-Barr virus infection;ko05168//Herpes simplex infection;ko05163//Human cytomegalovirus infection;ko05166//HTLV-I infection;ko05170//Human immunodeficiency virus 1 infection;ko04612//Antigen processing and presentation	K08055;K08055;K08055;K08055;K08055;K08055	GO:0005576//extracellular region;GO:0005794//Golgi apparatus;GO:0005829//cytosol;GO:0005886//plasma membrane;GO:0009897//external side of plasma membrane;GO:0042612//MHC class I protein complex;GO:0042824//MHC class I peptide loading complex;GO:1990712//HFE-transferrin receptor complex	GO:0042802//identical protein binding;GO:0042803//protein homodimerization activity	GO:0001916//positive regulation of T cell mediated cytotoxicity;GO:0002237//response to molecule of bacterial origin;GO:0002376//immune system process;GO:0002474//antigen processing and presentation of peptide antigen via MHC class I;GO:0002481//antigen processing and presentation of exogenous protein antigen via MHC class Ib, TAP-dependent;GO:0002726//positive regulation of T cell cytokine produ…
ENSGALG00000028318	176	241	213	534	703	307	67.08	77.69	80.98	451.54	425.76	406.21	75.25	427.836666666667	2.50729664337053	4.98915408577495e-60	3.31008170549425e-58	CDKN1A	cyclin dependent kinase inhibitor 1A [Source:NCBI gene;Acc:378914]	Human Diseases;Environmental Information Processing;Human Diseases;Human Diseases;Human Diseases;Human Diseases;Human Diseases;Human Diseases;Human Diseases;Human Diseases;Cellular Processes;Human Diseases;Human Diseases;Human Diseases;Organismal Systems;Environmental Information Processing;Human Diseases;Human Diseases;Human Diseases;Human Diseases;Environmental Information Processing;Cellular P…	Cancers;Signal transduction;Infectious diseases;Infectious diseases;Cancers;Infectious diseases;Infectious diseases;Cancers;Cancers;Infectious diseases;Cell growth and death;Infectious diseases;Cancers;Cancers;Endocrine system;Signal transduction;Endocrine and metabolic diseases;Cancers;Infectious diseases;Cancers;Signal transduction;Cell growth and death;Signal transduction;Endocrine system;Canc…	ko05200//Pathways in cancer;ko04151//PI3K-Akt signaling pathway;ko05165//Human papillomavirus infection;ko05169//Epstein-Barr virus infection;ko05202//Transcriptional misregulation in cancers;ko05163//Human cytomegalovirus infection;ko05166//HTLV-I infection;ko05205//Proteoglycans in cancer;ko05203//Viral carcinogenesis;ko05167//Kaposi sarcoma-associated herpesvirus infection;ko04218//Cellular se…	K06625;K06625;K06625;K06625;K06625;K06625;K06625;K06625;K06625;K06625;K06625;K06625;K06625;K06625;K06625;K06625;K06625;K06625;K06625;K06625;K06625;K06625;K06625;K06625;K06625;K06625;K06625;K06625;K06625;K06625;K06625;K06625;K06625;K06625;K06625;K06625;K06625;K06625;K06625;K06625;K06625	GO:0005634//nucleus	GO:0004861//cyclin-dependent protein serine/threonine kinase inhibitor activity	GO:0007050//cell cycle arrest;GO:0007346//regulation of mitotic cell cycle;GO:0045736//negative regulation of cyclin-dependent protein serine/threonine kinase activity;GO:0072331//signal transduction by p53 class mediator
ENSGALG00000040882	1892	2250	1961	201	295	179	141.28	142.11	146.07	33.3	35.1	46.98	143.153333333333	38.46	-1.89613	1.39545037178347e-58	9.16225238924358e-57	HSPA4	heat shock protein family A (Hsp70) member 4 [Source:NCBI gene;Acc:416339]	Cellular Processes;Organismal Systems	Cellular community - eukaryotes;Immune system	ko04530//Tight junction;ko04612//Antigen processing and presentation	K09489;K09489	GO:0005634//nucleus;GO:0005829//cytosol;GO:0070062//extracellular exosome	-	GO:0045040//protein import into mitochondrial outer membrane;GO:0051131//chaperone-mediated protein complex assembly
ENSGALG00000014381	4175	5244	4101	890	1136	579	695.23	741.38	681.57	330.47	300.08	340.55	706.06	323.7	-1.12513	1.41525949234529e-58	9.24441664278328e-57	HNRNPAB	heterogeneous nuclear ribonucleoprotein A/B [Source:NCBI gene;Acc:396268]	-	-	-	-	GO:0005654//nucleoplasm;GO:1990904//ribonucleoprotein complex	GO:0003676//nucleic acid binding;GO:0003723//RNA binding	-
ENSGALG00000055053	416	492	423	699	958	482	71.48	71.51	72.51	266.48	262.29	291.13	71.8333333333333	273.3	1.9277600912679	1.48140073846988e-58	9.62682572199504e-57	PRSS35	serine protease 35 [Source:HGNC Symbol;Acc:HGNC:21387]	-	-	-	-	-	GO:0004252//serine-type endopeptidase activity	GO:0006508//proteolysis
ENSGALG00000033932	54	45	42	260	411	173	10.05	7.3	7.5	110.19	118.12	115.89	8.28333333333333	114.733333333333	3.79192934047791	2.41578954973381e-58	1.56188189664422e-56	BF1	MHC BF1 class I [Source:NCBI gene;Acc:693260]	Human Diseases;Human Diseases;Cellular Processes;Cellular Processes;Human Diseases;Human Diseases;Human Diseases;Human Diseases;Human Diseases;Human Diseases;Environmental Information Processing;Cellular Processes;Human Diseases;Human Diseases;Human Diseases;Organismal Systems;Human Diseases;Human Diseases	Infectious diseases;Infectious diseases;Transport and catabolism;Transport and catabolism;Infectious diseases;Infectious diseases;Infectious diseases;Infectious disease: viral;Cancers;Infectious diseases;Signaling molecules and interaction;Cell growth and death;Cardiovascular diseases;Immune diseases;Immune diseases;Immune system;Endocrine and metabolic diseases;Immune diseases	ko05165//Human papillomavirus infection;ko05169//Epstein-Barr virus infection;ko04144//Endocytosis;ko04145//Phagosome;ko05168//Herpes simplex infection;ko05163//Human cytomegalovirus infection;ko05166//HTLV-I infection;ko05170//Human immunodeficiency virus 1 infection;ko05203//Viral carcinogenesis;ko05167//Kaposi sarcoma-associated herpesvirus infection;ko04514//Cell adhesion molecules (CAMs);ko0…	K06751;K06751;K06751;K06751;K06751;K06751;K06751;K06751;K06751;K06751;K06751;K06751;K06751;K06751;K06751;K06751;K06751;K06751	GO:0005615//extracellular space;GO:0009897//external side of plasma membrane;GO:0016020//membrane;GO:0016021//integral component of membrane	-	-
ENSGALG00000005845	332	371	367	726	1072	411	39.3	37.14	43.33	190.65	202.17	170.98	39.9233333333333	187.933333333333	2.23491689091077	8.19617814460231e-58	5.27218119027414e-56	SLC7A5	solute carrier family 7 member 5 [Source:NCBI gene;Acc:415832]	Environmental Information Processing;Human Diseases	Signal transduction;Cancers	ko04150//mTOR signaling pathway;ko05230//Central carbon metabolism in cancer	K13780;K13780	GO:0005829//cytosol;GO:0005886//plasma membrane;GO:0016020//membrane;GO:0016021//integral component of membrane;GO:0043231//intracellular membrane-bounded organelle;GO:1990184//amino acid transport complex	GO:0015179//L-amino acid transmembrane transporter activity;GO:0015190//L-leucine transmembrane transporter activity;GO:0015196//L-tryptophan transmembrane transporter activity;GO:0022857//transmembrane transporter activity	GO:0006865//amino acid transport;GO:0015803//branched-chain amino acid transport;GO:0015804//neutral amino acid transport;GO:0015807//L-amino acid transport;GO:0055085//transmembrane transport;GO:1904556//L-tryptophan transmembrane transport
ENSGALG00000010811	962	1221	1060	1271	1839	869	138.38	148.53	152.07	405.56	421.42	439.32	146.326666666667	422.1	1.5283921181789	2.28271147001795e-57	1.46093534081149e-55	LGMN	legumain [Source:NCBI gene;Acc:423418]	Cellular Processes;Organismal Systems	Transport and catabolism;Immune system	ko04142//Lysosome;ko04612//Antigen processing and presentation	K01369;K01369	GO:0005576//extracellular region;GO:0005737//cytoplasm;GO:0005764//lysosome;GO:0005770//late endosome;GO:0045177//apical part of cell;GO:0048471//perinuclear region of cytoplasm	GO:0004197//cysteine-type endopeptidase activity;GO:0008233//peptidase activity	GO:0003014//renal system process;GO:0006508//proteolysis;GO:0006624//vacuolar protein processing;GO:0007613//memory;GO:0008284//positive regulation of cell proliferation;GO:0008306//associative learning;GO:0010447//response to acidic pH;GO:0010629//negative regulation of gene expression;GO:0032801//receptor catabolic process;GO:0035729//cellular response to hepatocyte growth factor stimulus;GO:00…
ENSGALG00000012159	2964	3620	2964	524	701	269	439.22	453.72	438.2	172.27	165.52	140.12	443.713333333333	159.303333333333	-1.47785	4.02813466395706e-57	2.56505137998311e-55	ACTR3	ARP3 actin related protein 3 homolog [Source:NCBI gene;Acc:374197]	Cellular Processes;Human Diseases	Cellular community - eukaryotes;Infectious disease: bacterial	ko04530//Tight junction;ko05135//Yersinia infection	K18584;K18584	GO:0005623//cell;GO:0005634//nucleus;GO:0005737//cytoplasm;GO:0005856//cytoskeleton;GO:0005885//Arp2/3 protein complex;GO:0005903//brush border;GO:0005911//cell-cell junction;GO:0030027//lamellipodium;GO:0035861//site of double-strand break;GO:0042995//cell projection	GO:0000166//nucleotide binding;GO:0003779//actin binding;GO:0005200//structural constituent of cytoskeleton;GO:0005524//ATP binding;GO:0051015//actin filament binding	GO:0007015//actin filament organization;GO:0007163//establishment or maintenance of cell polarity;GO:0008356//asymmetric cell division;GO:0010592//positive regulation of lamellipodium assembly;GO:0016344//meiotic chromosome movement towards spindle pole;GO:0033206//meiotic cytokinesis;GO:0034314//Arp2/3 complex-mediated actin nucleation;GO:0045944//positive regulation of transcription by RNA poly…
ENSGALG00000001654	3517	4392	3473	718	832	427	994.41	1050.33	979.55	450.39	374.81	424.37	1008.09666666667	416.523333333333	-1.27516	6.47048547946826e-57	4.07930308436924e-55	C1QBP	complement C1q binding protein [Source:NCBI gene;Acc:395538]	-	-	-	-	GO:0005634//nucleus;GO:0005739//mitochondrion;GO:0005759//mitochondrial matrix;GO:0005829//cytosol;GO:0005886//plasma membrane;GO:0009986//cell surface;GO:0016020//membrane	GO:0001849//complement component C1q binding;GO:0003714//transcription corepressor activity;GO:0003729//mRNA binding;GO:0005540//hyaluronic acid binding;GO:0008134//transcription factor binding;GO:0008494//translation activator activity;GO:0030984//kininogen binding;GO:0097177//mitochondrial ribosome binding	GO:0000122//negative regulation of transcription by RNA polymerase II;GO:0014065//phosphatidylinositol 3-kinase signaling;GO:0030449//regulation of complement activation;GO:0032689//negative regulation of interferon-gamma production;GO:0032695//negative regulation of interleukin-12 production;GO:0039534//negative regulation of MDA-5 signaling pathway;GO:0039536//negative regulation of RIG-I signa…
ENSGALG00000035252	4294	5149	4128	800	1223	573	1062.71	1077.83	1019.06	439.26	482.27	498.47	1053.2	473.333333333333	-1.15385	8.48511708118595e-57	5.32294077489051e-55	RPL7	ribosomal protein L7 [Source:NCBI gene;Acc:420182]	Genetic Information Processing	Translation	ko03010//Ribosome	K02937	GO:0005840//ribosome;GO:0005844//polysome;GO:0014069//postsynaptic density;GO:0022625//cytosolic large ribosomal subunit;GO:0045202//synapse;GO:1990904//ribonucleoprotein complex	GO:0003677//DNA binding;GO:0003723//RNA binding;GO:0003729//mRNA binding;GO:0003735//structural constituent of ribosome;GO:0042802//identical protein binding	GO:0000463//maturation of LSU-rRNA from tricistronic rRNA transcript (SSU-rRNA, 5.8S rRNA, LSU-rRNA);GO:0006364//rRNA processing;GO:0042273//ribosomal large subunit biogenesis
ENSGALG00000032190	1394	1681	1360	165	163	87	78.76	80.3	76.49	20.66	15.02	18.04	78.5166666666667	17.9066666666667	-2.1325	8.70221044289669e-57	5.43223698189098e-55	MICAL1	microtubule associated monooxygenase, calponin and LIM domain containing 1 [Source:NCBI gene;Acc:429474]	-	-	-	-	GO:0005737//cytoplasm;GO:0030496//midbody;GO:0045171//intercellular bridge;GO:1990026//hippocampal mossy fiber expansion	GO:0003779//actin binding;GO:0004497//monooxygenase activity;GO:0005515//protein binding;GO:0016174//NAD(P)H oxidase activity;GO:0016709//oxidoreductase activity, acting on paired donors, with incorporation or reduction of molecular oxygen, NAD(P)H as one donor, and incorporation of one atom of oxygen;GO:0017124//SH3 domain binding;GO:0017137//Rab GTPase binding;GO:0019901//protein kinase binding…	GO:0001933//negative regulation of protein phosphorylation;GO:0019417//sulfur oxidation;GO:0030042//actin filament depolymerization;GO:0043066//negative regulation of apoptotic process;GO:0043154//negative regulation of cysteine-type endopeptidase activity involved in apoptotic process;GO:0055114//oxidation-reduction process;GO:1903305//regulation of regulated secretory pathway
ENSGALG00000010593	146	211	159	469	728	275	13.54	16.55	14.7	96.5	107.6	89.64	14.93	97.9133333333333	2.71329116651274	1.03999222087354e-56	6.46018697201446e-55	GALC	galactosylceramidase [Source:NCBI gene;Acc:423394]	Metabolism;Cellular Processes;Metabolism	Global and overview maps;Transport and catabolism;Lipid metabolism	ko01100//Metabolic pathways;ko04142//Lysosome;ko00600//Sphingolipid metabolism	K01202;K01202;K01202	GO:0005764//lysosome	GO:0003824//catalytic activity;GO:0004336//galactosylceramidase activity	GO:0006683//galactosylceramide catabolic process;GO:0042552//myelination
ENSGALG00000011036	5013	5401	5192	958	1391	577	895.19	815.59	927.13	376.32	391.43	359.34	879.303333333333	375.696666666667	-1.22679	1.49985116019267e-56	9.27127507412755e-55	HNRNPA2B1	heterogeneous nuclear ribonucleoprotein A2/B1 [Source:NCBI gene;Acc:420627]	-	-	-	-	GO:0005634//nucleus;GO:0005654//nucleoplasm;GO:0005681//spliceosomal complex;GO:0005737//cytoplasm;GO:0070062//extracellular exosome;GO:0071013//catalytic step 2 spliceosome;GO:1990904//ribonucleoprotein complex	GO:0003676//nucleic acid binding;GO:0003723//RNA binding;GO:0003729//mRNA binding;GO:0003730//mRNA 3'-UTR binding;GO:0035198//miRNA binding;GO:0043047//single-stranded telomeric DNA binding;GO:0097157//pre-mRNA intronic binding;GO:1990247//N6-methyladenosine-containing RNA binding	GO:0000122//negative regulation of transcription by RNA polymerase II;GO:0000398//mRNA splicing, via spliceosome;GO:0006397//mRNA processing;GO:0006406//mRNA export from nucleus;GO:0031053//primary miRNA processing;GO:0048025//negative regulation of mRNA splicing, via spliceosome;GO:0050658//RNA transport;GO:0051252//regulation of RNA metabolic process;GO:1990428//miRNA transport
ENSGALG00000038433	4	3	12	267	291	189	0.75	0.47	2.23	108.44	86.46	123.24	1.15	106.046666666667	6.52692160238209	1.7889326882444e-56	1.1004541274482e-54	SPON2	spondin 2 [Source:NCBI gene;Acc:422905]	-	-	-	-	GO:0005615//extracellular space;GO:0031012//extracellular matrix	GO:0001530//lipopolysaccharide binding;GO:0003823//antigen binding	GO:0002448//mast cell mediated immunity;GO:0007155//cell adhesion;GO:0008228//opsonization;GO:0032496//response to lipopolysaccharide;GO:0032755//positive regulation of interleukin-6 production;GO:0032760//positive regulation of tumor necrosis factor production;GO:0042742//defense response to bacterium;GO:0043152//induction of bacterial agglutination;GO:0045087//innate immune response;GO:0050832/…
ENSGALG00000037203	4848	5802	4821	1040	1455	589	394.12	398.25	388.39	185.33	196.98	174.97	393.586666666667	185.76	-1.08324	5.72818292269402e-56	3.50664415441443e-54	CTNNB1	catenin beta 1 [Source:NCBI gene;Acc:395964]	Human Diseases;Human Diseases;Human Diseases;Human Diseases;Human Diseases;Human Diseases;Environmental Information Processing;Cellular Processes;Human Diseases;Human Diseases;Environmental Information Processing;Environmental Information Processing;Human Diseases;Human Diseases;Human Diseases;Human Diseases;Cellular Processes;Human Diseases;Organismal Systems;Organismal Systems;Organismal System…	Cancers;Infectious diseases;Neurodegenerative diseases;Infectious diseases;Infectious diseases;Cancers;Signal transduction;Cellular community - eukaryotes;Infectious diseases;Cancers;Signal transduction;Signal transduction;Endocrine and metabolic diseases;Cancers;Infectious diseases;Cancers;Cellular community - eukaryotes;Cardiovascular diseases;Immune system;Endocrine system;Endocrine system;Can…	ko05200//Pathways in cancer;ko05165//Human papillomavirus infection;ko05010//Alzheimer disease;ko05163//Human cytomegalovirus infection;ko05132//Salmonella infection;ko05205//Proteoglycans in cancer;ko04015//Rap1 signaling pathway;ko04510//Focal adhesion;ko05167//Kaposi sarcoma-associated herpesvirus infection;ko05225//Hepatocellular carcinoma;ko04310//Wnt signaling pathway;ko04390//Hippo signali…	K02105;K02105;K02105;K02105;K02105;K02105;K02105;K02105;K02105;K02105;K02105;K02105;K02105;K02105;K02105;K02105;K02105;K02105;K02105;K02105;K02105;K02105;K02105;K02105;K02105;K02105;K02105;K02105;K02105	GO:0005623//cell;GO:0005634//nucleus;GO:0005667//transcription factor complex;GO:0005719//nuclear euchromatin;GO:0005737//cytoplasm;GO:0005813//centrosome;GO:0005829//cytosol;GO:0005886//plasma membrane;GO:0005911//cell-cell junction;GO:0005912//adherens junction;GO:0005916//fascia adherens;GO:0005923//bicellular tight junction;GO:0005938//cell cortex;GO:0014704//intercalated disc;GO:0016020//mem…	GO:0001085//RNA polymerase II transcription factor binding;GO:0001102//RNA polymerase II activating transcription factor binding;GO:0003682//chromatin binding;GO:0003700//DNA-binding transcription factor activity;GO:0003713//transcription coactivator activity;GO:0005515//protein binding;GO:0008013//beta-catenin binding;GO:0008022//protein C-terminus binding;GO:0008134//transcription factor bindin…	GO:0000122//negative regulation of transcription by RNA polymerase II;GO:0000209//protein polyubiquitination;GO:0000578//embryonic axis specification;GO:0000904//cell morphogenesis involved in differentiation;GO:0001501//skeletal system development;GO:0001569//branching involved in blood vessel morphogenesis;GO:0001570//vasculogenesis;GO:0001658//branching involved in ureteric bud morphogenesis;G…
ENSGALG00000017053	2933	3601	2894	557	799	369	308.91	320.47	303.95	130.41	134.3	136.43	311.11	133.713333333333	-1.21828	6.42948661880435e-56	3.91704107853311e-54	SPART	spastic paraplegia 20 (Troyer syndrome) [Source:NCBI gene;Acc:418902]	Cellular Processes	Transport and catabolism	ko04144//Endocytosis	K19366	GO:0005737//cytoplasm;GO:0005741//mitochondrial outer membrane;GO:0005811//lipid droplet;GO:0005829//cytosol;GO:0005886//plasma membrane;GO:0030496//midbody;GO:0045202//synapse	GO:0031625//ubiquitin protein ligase binding	GO:0009838//abscission;GO:0030514//negative regulation of BMP signaling pathway;GO:0034389//lipid droplet organization;GO:0048698//negative regulation of collateral sprouting in absence of injury;GO:0050905//neuromuscular process;GO:0051301//cell division;GO:0051881//regulation of mitochondrial membrane potential;GO:0060612//adipose tissue development
ENSGALG00000034399	96	103	92	443	443	341	5.93	5.39	5.69	60.78	43.4	73.58	5.67	59.2533333333333	3.38547567572571	6.86597388854241e-56	4.16294837873729e-54	-	tensin 2 [Source:NCBI gene;Acc:107049861]	-	-	-	-	-	GO:0046872//metal ion binding	GO:0035556//intracellular signal transduction
ENSGALG00000013092	2364	2622	2380	329	529	209	416.37	390.6	418.13	128.48	148.45	129.39	408.366666666667	135.44	-1.59221	1.20409087165214e-55	7.26582834551231e-54	STRAP	serine/threonine kinase receptor associated protein [Source:NCBI gene;Acc:418175]	Genetic Information Processing	Translation	ko03013//RNA transport	K13137	GO:0005634//nucleus;GO:0005737//cytoplasm;GO:0005829//cytosol;GO:0032797//SMN complex;GO:0034719//SMN-Sm protein complex	GO:0005102//signaling receptor binding;GO:0005515//protein binding	GO:0000122//negative regulation of transcription by RNA polymerase II;GO:0000387//spliceosomal snRNP assembly;GO:0006397//mRNA processing;GO:0008380//RNA splicing;GO:0010633//negative regulation of epithelial cell migration;GO:0010719//negative regulation of epithelial to mesenchymal transition;GO:0030277//maintenance of gastrointestinal epithelium;GO:0030512//negative regulation of transforming …
ENSGALG00000006179	3211	3675	3055	603	861	369	926.29	897.65	873.28	388.25	393.13	371.69	899.073333333333	384.356666666667	-1.22599	1.66309386656184e-55	9.9880215531145e-54	RPL13	ribosomal protein L13 [Source:NCBI gene;Acc:395849]	Genetic Information Processing	Translation	ko03010//Ribosome	K02873	GO:0005730//nucleolus;GO:0005783//endoplasmic reticulum;GO:0005829//cytosol;GO:0005840//ribosome;GO:0022625//cytosolic large ribosomal subunit	GO:0003723//RNA binding;GO:0003735//structural constituent of ribosome	GO:0006412//translation
ENSGALG00000030647	65	43	46	302	576	201	22.37	11.69	17.23	226.89	308.8	236.21	17.0966666666667	257.3	3.91166	2.82255786138506e-55	1.68714401978639e-53	MFAP2	microfibril associated protein 2 [Source:HGNC Symbol;Acc:HGNC:7033]	-	-	-	-	GO:0001527//microfibril	-	GO:0048048//embryonic eye morphogenesis;GO:0048050//post-embryonic eye morphogenesis
ENSGALG00000029621	51	72	53	270	344	187	3.97	4.73	4.11	46.35	42.53	51.06	4.27	46.6466666666667	3.44946601597311	3.61210428530459e-55	2.14894767621501e-53	SEMA3F	semaphorin 3F [Source:NCBI gene;Acc:374109]	-	-	-	-	GO:0005615//extracellular space;GO:0005887//integral component of plasma membrane;GO:0098978//glutamatergic synapse	GO:0005515//protein binding;GO:0030215//semaphorin receptor binding;GO:0045499//chemorepellent activity	GO:0001755//neural crest cell migration;GO:0007411//axon guidance;GO:0021612//facial nerve structural organization;GO:0021637//trigeminal nerve structural organization;GO:0021675//nerve development;GO:0021785//branchiomotor neuron axon guidance;GO:0030335//positive regulation of cell migration;GO:0036486//ventral trunk neural crest cell migration;GO:0048843//negative regulation of axon extension …
ENSGALG00000034456	788	955	715	1340	1781	698	113.59	116.44	102.85	428.56	409.06	353.67	110.96	397.096666666667	1.83945055777936	3.83010854657471e-55	2.26799698608387e-53	PRELP	proline and arginine rich end leucine rich repeat protein [Source:NCBI gene;Acc:419933]	-	-	-	-	GO:0062023//collagen-containing extracellular matrix	GO:0005201//extracellular matrix structural constituent;GO:0005515//protein binding	GO:0007569//cell aging
ENSGALG00000046826	433	621	526	887	1115	572	33.6	40.76	40.71	156.83	142.62	161.87	38.3566666666667	153.773333333333	2.00325608393971	6.3220198871118e-55	3.72616911672003e-53	GYS1	glycogen [starch] synthase, muscle-like [Source:NCBI gene;Acc:107050456]	Metabolism;Environmental Information Processing;Organismal Systems;Environmental Information Processing;Human Diseases;Organismal Systems;Metabolism	Global and overview maps;Signal transduction;Endocrine system;Signal transduction;Endocrine and metabolic diseases;Endocrine system;Carbohydrate metabolism	ko01100//Metabolic pathways;ko04151//PI3K-Akt signaling pathway;ko04910//Insulin signaling pathway;ko04152//AMPK signaling pathway;ko04931//Insulin resistance;ko04922//Glucagon signaling pathway;ko00500//Starch and sucrose metabolism	K00693;K00693;K00693;K00693;K00693;K00693;K00693	GO:0005737//cytoplasm;GO:0016234//inclusion body	GO:0004373//glycogen (starch) synthase activity;GO:0016740//transferase activity;GO:0016757//transferase activity, transferring glycosyl groups;GO:0019901//protein kinase binding	GO:0005978//glycogen biosynthetic process;GO:0007507//heart development
ENSGALG00000008945	3789	4198	3805	745	1082	493	393.19	368.66	395.21	172	179.58	180.85	385.686666666667	177.476666666667	-1.1198	7.04591489181624e-55	4.13360340319886e-53	NEXN	nexilin F-actin binding protein [Source:NCBI gene;Acc:424552]	-	-	-	-	GO:0015629//actin cytoskeleton	GO:0008307//structural constituent of muscle;GO:0051015//actin filament binding	GO:0009617//response to bacterium;GO:0030334//regulation of cell migration;GO:0051493//regulation of cytoskeleton organization
ENSGALG00000031890	4064	4623	4245	765	1180	526	855.76	823.35	891.67	357.25	395.9	389.32	856.926666666667	380.823333333333	-1.17005	7.21688462466742e-55	4.21439456054311e-53	YBX3	Y-box binding protein 3 [Source:NCBI gene;Acc:396371]	Cellular Processes	Cellular community - eukaryotes	ko04530//Tight junction	K06099	GO:0005634//nucleus;GO:0005737//cytoplasm;GO:0005829//cytosol	GO:0000977//RNA polymerase II regulatory region sequence-specific DNA binding;GO:0001227//DNA-binding transcription repressor activity, RNA polymerase II-specific;GO:0003676//nucleic acid binding;GO:0003677//DNA binding;GO:0003730//mRNA 3'-UTR binding;GO:1905538//polysome binding	GO:0000122//negative regulation of transcription by RNA polymerase II;GO:0007283//spermatogenesis;GO:0008584//male gonad development;GO:0009566//fertilization;GO:0010468//regulation of gene expression;GO:0043066//negative regulation of apoptotic process;GO:0046622//positive regulation of organ growth;GO:0048642//negative regulation of skeletal muscle tissue development;GO:0060546//negative regula…
ENSGALG00000029150	256	330	233	575	1017	388	79.45	86.63	72.14	395.93	502.92	423.29	79.4066666666667	440.713333333333	2.47250850406499	2.69742854578922e-54	1.56081344896078e-52	AK1	adenylate kinase 1 [Source:NCBI gene;Acc:396002]	Metabolism;Metabolism;Metabolism	Global and overview maps;Nucleotide metabolism;Metabolism of cofactors and vitamins	ko01100//Metabolic pathways;ko00230//Purine metabolism;ko00730//Thiamine metabolism	K00939;K00939;K00939	GO:0005737//cytoplasm;GO:0005829//cytosol;GO:0005886//plasma membrane;GO:0036126//sperm flagellum	GO:0000166//nucleotide binding;GO:0004017//adenylate kinase activity;GO:0004550//nucleoside diphosphate kinase activity;GO:0005524//ATP binding;GO:0016301//kinase activity;GO:0016740//transferase activity;GO:0019205//nucleobase-containing compound kinase activity	GO:0006139//nucleobase-containing compound metabolic process;GO:0006165//nucleoside diphosphate phosphorylation;GO:0006172//ADP biosynthetic process;GO:0007050//cell cycle arrest;GO:0009142//nucleoside triphosphate biosynthetic process;GO:0016310//phosphorylation;GO:0046033//AMP metabolic process;GO:0046034//ATP metabolic process;GO:0046940//nucleoside monophosphate phosphorylation
ENSGALG00000014833	2233	2863	2156	381	485	211	1317.44	1428.7	1268.86	498.71	455.92	437.58	1338.33333333333	464.07	-1.52802	3.93537566230353e-54	2.26677638148684e-52	RPL37	ribosomal protein L37 [Source:NCBI gene;Acc:427186]	Genetic Information Processing	Translation	ko03010//Ribosome	K02922	GO:0005840//ribosome;GO:0022625//cytosolic large ribosomal subunit	GO:0003723//RNA binding;GO:0003735//structural constituent of ribosome;GO:0019843//rRNA binding;GO:0046872//metal ion binding	GO:0006412//translation
ENSGALG00000054420	10749	11590	10636	2406	2892	1246	1498.39	1366.55	1479.09	744.17	642.34	610.58	1448.01	665.696666666667	-1.12113	4.07331808261998e-54	2.33561478474934e-52	TUBB2A	tubulin, beta 2A class IIa [Source:NCBI gene;Acc:768337]	Human Diseases;Human Diseases;Human Diseases;Cellular Processes;Cellular Processes	Neurodegenerative diseases;Infectious diseases;Neurodegenerative diseases;Transport and catabolism;Cellular community - eukaryotes	ko05010//Alzheimer disease;ko05130//Pathogenic Escherichia coli infection;ko05016//Huntington disease;ko04145//Phagosome;ko04540//Gap junction	K07375;K07375;K07375;K07375;K07375	GO:0005737//cytoplasm;GO:0005856//cytoskeleton;GO:0005874//microtubule	GO:0000166//nucleotide binding;GO:0003924//GTPase activity;GO:0005200//structural constituent of cytoskeleton;GO:0005525//GTP binding	GO:0007010//cytoskeleton organization;GO:0007017//microtubule-based process
ENSGALG00000033867	91	127	80	324	496	274	11.08	13.08	9.72	87.45	96.23	117.22	11.2933333333333	100.3	3.15077832688851	9.52155082609253e-54	5.43500414721822e-52	PCOLCE	procollagen C-endopeptidase enhancer [Source:HGNC Symbol;Acc:HGNC:8738]	-	-	-	-	-	-	-
ENSGALG00000011306	10989	12757	11053	2363	3407	1283	1470.59	1443.96	1475.47	701.58	726.44	603.47	1463.34	677.163333333333	-1.11169	1.05336012868795e-53	5.98573074023933e-52	DES	desmin [Source:NCBI gene;Acc:395906]	Human Diseases;Human Diseases;Human Diseases	Cardiovascular diseases;Cardiovascular diseases;Cardiovascular diseases	ko05414//Dilated cardiomyopathy (DCM);ko05410//Hypertrophic cardiomyopathy (HCM);ko05412//Arrhythmogenic right ventricular cardiomyopathy (ARVC)	K07610;K07610;K07610	GO:0005634//nucleus;GO:0005737//cytoplasm;GO:0005856//cytoskeleton;GO:0005882//intermediate filament;GO:0005911//cell-cell junction;GO:0005916//fascia adherens;GO:0014704//intercalated disc;GO:0030018//Z disc;GO:0031594//neuromuscular junction;GO:0042383//sarcolemma;GO:0043292//contractile fiber;GO:0045111//intermediate filament cytoskeleton;GO:0097433//dense body;GO:0097512//cardiac myofibril	GO:0008092//cytoskeletal protein binding;GO:0042802//identical protein binding	GO:0045109//intermediate filament organization
ENSGALG00000040999	2550	3140	2646	437	680	299	198.35	206.58	205.3	75.41	84.27	81.64	203.41	80.44	-1.33841	1.51961859737908e-53	8.59669949374449e-52	EIF3B	eukaryotic translation initiation factor 3 subunit B [Source:NCBI gene;Acc:769783]	Genetic Information Processing	Translation	ko03013//RNA transport	K03253	GO:0005737//cytoplasm;GO:0005852//eukaryotic translation initiation factor 3 complex;GO:0016282//eukaryotic 43S preinitiation complex;GO:0033290//eukaryotic 48S preinitiation complex;GO:0045202//synapse;GO:0071541//eukaryotic translation initiation factor 3 complex, eIF3m	GO:0003676//nucleic acid binding;GO:0003723//RNA binding;GO:0003743//translation initiation factor activity;GO:0005515//protein binding;GO:0031369//translation initiation factor binding	GO:0001732//formation of cytoplasmic translation initiation complex;GO:0002183//cytoplasmic translational initiation;GO:0006412//translation;GO:0006413//translational initiation;GO:0006446//regulation of translational initiation;GO:0075522//IRES-dependent viral translational initiation;GO:0075525//viral translational termination-reinitiation
ENSGALG00000004831	9587	10818	9345	1827	2793	1017	2225.21	2123.88	2163.79	940.86	1032.95	829.69	2170.96	934.5	-1.21607	2.13500708278962e-53	1.20243598902711e-51	RPS4Y1	ribosomal protein S4, Y-linked 1 [Source:NCBI gene;Acc:396001]	Genetic Information Processing	Translation	ko03010//Ribosome	K02987	GO:0005840//ribosome;GO:0022627//cytosolic small ribosomal subunit	GO:0003723//RNA binding;GO:0003735//structural constituent of ribosome;GO:0019843//rRNA binding	GO:0006412//translation
ENSGALG00000012296	2910	3620	2979	591	807	338	321.66	338.45	328.47	144.94	142.13	131.33	329.526666666667	139.466666666667	-1.24047	6.73352299041443e-53	3.7755399705545e-51	EIF3L	eukaryotic translation initiation factor 3 subunit L [Source:NCBI gene;Acc:418033]	-	-	-	-	GO:0001650//fibrillar center;GO:0005654//nucleoplasm;GO:0005730//nucleolus;GO:0005737//cytoplasm;GO:0005852//eukaryotic translation initiation factor 3 complex;GO:0016282//eukaryotic 43S preinitiation complex;GO:0033290//eukaryotic 48S preinitiation complex	GO:0003743//translation initiation factor activity;GO:0005515//protein binding	GO:0001732//formation of cytoplasmic translation initiation complex;GO:0002183//cytoplasmic translational initiation;GO:0006412//translation;GO:0006413//translational initiation;GO:0075525//viral translational termination-reinitiation
ENSGALG00000029066	194	226	159	483	585	333	18.13	17.64	14.82	96.39	87.11	109.4	16.8633333333333	97.6333333333333	2.53348404895946	7.34192423258161e-53	4.09854025882265e-51	-	discoidin, CUB and LCCL domain-containing protein 1-like [Source:NCBI gene;Acc:419584]	-	-	-	-	GO:0016020//membrane;GO:0016021//integral component of membrane	-	-
ENSGALG00000032506	49	57	33	314	517	152	10.12	9.95	6.8	143.83	170.07	110.31	8.95666666666667	141.403333333333	3.98071040378797	1.67699103295743e-52	9.32053963580553e-51	GEM	GTP binding protein overexpressed in skeletal muscle [Source:NCBI gene;Acc:404771]	-	-	-	-	GO:0005623//cell;GO:0005634//nucleus;GO:0005886//plasma membrane;GO:0009898//cytoplasmic side of plasma membrane;GO:0016020//membrane;GO:0030496//midbody;GO:0051233//spindle midzone;GO:0072686//mitotic spindle	GO:0000166//nucleotide binding;GO:0000287//magnesium ion binding;GO:0003924//GTPase activity;GO:0005246//calcium channel regulator activity;GO:0005525//GTP binding;GO:0019003//GDP binding	GO:0000278//mitotic cell cycle;GO:0007165//signal transduction;GO:0051276//chromosome organization;GO:0051310//metaphase plate congression;GO:1901842//negative regulation of high voltage-gated calcium channel activity
ENSGALG00000001250	3195	3888	3511	3152	4444	2121	279.61	285.5	306.01	618.86	625.63	658.48	290.373333333333	634.323333333333	1.12730944374702	6.34304106053919e-52	3.51000071262675e-50	APLP2	amyloid beta precursor like protein 2 [Source:NCBI gene;Acc:419727]	-	-	-	-	GO:0005634//nucleus;GO:0016020//membrane;GO:0016021//integral component of membrane	GO:0004867//serine-type endopeptidase inhibitor activity;GO:0008201//heparin binding;GO:0042802//identical protein binding;GO:0046914//transition metal ion binding	GO:0010951//negative regulation of endopeptidase activity
ENSGALG00000008812	3518	4334	3762	393	670	387	408.79	425.98	436.07	101.31	124.05	158.07	423.613333333333	127.81	-1.72875	6.88716929081351e-52	3.79453083709517e-50	CCT4	chaperonin containing TCP1 subunit 4 [Source:NCBI gene;Acc:395414]	-	-	-	-	GO:0002199//zona pellucida receptor complex;GO:0005654//nucleoplasm;GO:0005737//cytoplasm;GO:0005813//centrosome;GO:0005829//cytosol;GO:0005832//chaperonin-containing T-complex;GO:0005874//microtubule;GO:0044297//cell body	GO:0000166//nucleotide binding;GO:0005524//ATP binding;GO:0051082//unfolded protein binding	GO:0006457//protein folding;GO:0007339//binding of sperm to zona pellucida;GO:0032212//positive regulation of telomere maintenance via telomerase;GO:0050821//protein stabilization;GO:0051973//positive regulation of telomerase activity;GO:0090666//scaRNA localization to Cajal body;GO:1901998//toxin transport;GO:1904851//positive regulation of establishment of protein localization to telomere;GO:19…
ENSGALG00000015830	2614	3184	2661	497	678	270	286.33	294.73	291.09	120.42	119.4	107.66	290.716666666667	115.826666666667	-1.32765	1.82082200532954e-51	9.98850928637917e-50	SYNCRIP	synaptotagmin binding cytoplasmic RNA interacting protein [Source:NCBI gene;Acc:421831]	-	-	-	-	GO:0005634//nucleus;GO:0005737//cytoplasm;GO:0070937//CRD-mediated mRNA stability complex;GO:0071013//catalytic step 2 spliceosome;GO:0071204//histone pre-mRNA 3'end processing complex;GO:0097452//GAIT complex;GO:1990904//ribonucleoprotein complex	GO:0003676//nucleic acid binding;GO:0003723//RNA binding;GO:0003729//mRNA binding;GO:0008143//poly(A) binding;GO:0048027//mRNA 5'-UTR binding	GO:0017148//negative regulation of translation;GO:0070934//CRD-mediated mRNA stabilization;GO:0071346//cellular response to interferon-gamma
ENSGALG00000002837	7883	9116	7992	1581	2414	1231	3399.94	3331.8	3439.02	1497.78	1649.87	1838.36	3390.25333333333	1662.00333333333	-1.02847	4.2306421394468e-51	2.31080591340818e-49	RPL27	ribosomal protein L27 [Source:NCBI gene;Acc:396280]	Genetic Information Processing	Translation	ko03010//Ribosome	K02901	GO:0005737//cytoplasm;GO:0005783//endoplasmic reticulum;GO:0005791//rough endoplasmic reticulum;GO:0005829//cytosol;GO:0005840//ribosome;GO:0015934//large ribosomal subunit;GO:0022625//cytosolic large ribosomal subunit;GO:0098556//cytoplasmic side of rough endoplasmic reticulum membrane	GO:0003735//structural constituent of ribosome	GO:0006412//translation
ENSGALG00000000474	3675	4319	3739	615	922	501	2018.24	2006.37	2048.05	749.32	807.07	966.64	2024.22	841.01	-1.26717	4.52479963104365e-51	2.46086956757876e-49	RPL36	ribosomal protein L36 [Source:NCBI gene;Acc:373936]	Genetic Information Processing	Translation	ko03010//Ribosome	K02920	GO:0005730//nucleolus;GO:0005737//cytoplasm;GO:0005829//cytosol;GO:0005840//ribosome;GO:0022625//cytosolic large ribosomal subunit;GO:0042788//polysomal ribosome	GO:0003735//structural constituent of ribosome	GO:0002181//cytoplasmic translation;GO:0006412//translation
ENSGALG00000035677	3547	3987	3543	569	836	464	1685.68	1602.72	1679.43	599.92	633.01	773.6	1655.94333333333	668.843333333333	-1.30791	9.01865829783071e-51	4.88395033974832e-49	RPL35	ribosomal protein L35 [Source:NCBI gene;Acc:374133]	Genetic Information Processing	Translation	ko03010//Ribosome	K02918	GO:0005840//ribosome;GO:0022625//cytosolic large ribosomal subunit	GO:0003729//mRNA binding;GO:0003735//structural constituent of ribosome	GO:0000463//maturation of LSU-rRNA from tricistronic rRNA transcript (SSU-rRNA, 5.8S rRNA, LSU-rRNA);GO:0006412//translation
ENSGALG00000037669	609	798	664	951	1532	618	65.16	72.22	70.82	225.76	261.18	232.43	69.4	239.79	1.78876392715277	1.08620652212578e-50	5.85719533973526e-49	FKBP9	FK506 binding protein 9 [Source:NCBI gene;Acc:395652]	-	-	-	-	GO:0005783//endoplasmic reticulum	GO:0003755//peptidyl-prolyl cis-trans isomerase activity;GO:0005509//calcium ion binding;GO:0016853//isomerase activity	GO:0000413//protein peptidyl-prolyl isomerization;GO:0006457//protein folding
ENSGALG00000001313	4522	4989	4398	893	1254	658	1087.55	1015.12	1054.47	477.36	483.22	555.46	1052.38	505.346666666667	-1.05831	2.05214569321936e-50	1.10189789086761e-48	EIF4H	eukaryotic translation initiation factor 4H [Source:NCBI gene;Acc:417490]	-	-	-	-	GO:0005844//polysome	GO:0003676//nucleic acid binding;GO:0003723//RNA binding	GO:0019953//sexual reproduction;GO:0048589//developmental growth
ENSGALG00000001483	46	41	27	276	288	179	4.75	3.58	2.78	63.18	47.35	64.92	3.70333333333333	58.4833333333333	3.98112922590044	2.23230604113161e-50	1.19357730604303e-48	-	Golgi integral membrane protein 4-like [Source:NCBI gene;Acc:419409]	-	-	-	-	GO:0000139//Golgi membrane	-	-
ENSGALG00000016392	3332	4616	3223	482	785	377	1034.14	1211.74	997.84	331.9	388.18	411.29	1081.24	377.123333333333	-1.51958	3.395769994702e-50	1.8080335030615e-48	RPS7	ribosomal protein S7 [Source:NCBI gene;Acc:421919]	Genetic Information Processing	Translation	ko03010//Ribosome	K02993	GO:0005634//nucleus;GO:0005730//nucleolus;GO:0005813//centrosome;GO:0005840//ribosome;GO:0022627//cytosolic small ribosomal subunit;GO:0032991//protein-containing complex;GO:0045202//synapse;GO:1990904//ribonucleoprotein complex	GO:0003730//mRNA 3'-UTR binding;GO:0003735//structural constituent of ribosome;GO:0019901//protein kinase binding;GO:0048027//mRNA 5'-UTR binding;GO:1990948//ubiquitin ligase inhibitor activity	GO:0001843//neural tube closure;GO:0006364//rRNA processing;GO:0006412//translation;GO:0010628//positive regulation of gene expression;GO:0030154//cell differentiation;GO:0042274//ribosomal small subunit biogenesis;GO:0050821//protein stabilization;GO:1902255//positive regulation of intrinsic apoptotic signaling pathway by p53 class mediator;GO:1904667//negative regulation of ubiquitin protein li…
ENSGALG00000009448	1724	1899	1582	159	146	46	246.28	229.41	225.43	50.39	33.22	23.1	233.706666666667	35.57	-2.71597	5.46578381595463e-50	2.89800889187352e-48	IFRD1	interferon related developmental regulator 1 [Source:NCBI gene;Acc:395226]	-	-	-	-	GO:0005634//nucleus;GO:0005737//cytoplasm	-	GO:0006357//regulation of transcription by RNA polymerase II;GO:0014706//striated muscle tissue development;GO:0030517//negative regulation of axon extension;GO:0042692//muscle cell differentiation;GO:0043403//skeletal muscle tissue regeneration;GO:0048671//negative regulation of collateral sprouting
ENSGALG00000006724	294	383	397	676	1145	468	31.65	34.93	42.44	160.75	196.15	172.97	36.34	176.623333333333	2.28105	7.81944151469209e-50	4.12866511975742e-48	-	glypican 2 [Source:NCBI gene;Acc:429143]	-	-	-	-	GO:0005576//extracellular region;GO:0005886//plasma membrane;GO:0009986//cell surface;GO:0016020//membrane;GO:0031225//anchored component of membrane;GO:0046658//anchored component of plasma membrane;GO:0062023//collagen-containing extracellular matrix	-	GO:0009966//regulation of signal transduction;GO:0016477//cell migration;GO:0090263//positive regulation of canonical Wnt signaling pathway;GO:1905475//regulation of protein localization to membrane
ENSGALG00000004222	1520	1959	1719	1778	2624	1198	122.13	133.15	137.76	316.88	335.87	338.31	131.013333333333	330.353333333333	1.33429625839902	8.32182500108683e-50	4.37569155243869e-48	HK1	hexokinase 1 [Source:NCBI gene;Acc:373889]	Metabolism;Human Diseases;Organismal Systems;Metabolism;Environmental Information Processing;Human Diseases;Metabolism;Metabolism;Human Diseases;Organismal Systems;Metabolism;Metabolism;Metabolism;Metabolism	Global and overview maps;Infectious diseases;Endocrine system;Global and overview maps;Signal transduction;Cancers;Carbohydrate metabolism;Carbohydrate metabolism;Endocrine and metabolic diseases;Digestive system;Carbohydrate metabolism;Carbohydrate metabolism;Carbohydrate metabolism;Biosynthesis of other secondary metabolites	ko01100//Metabolic pathways;ko05131//Shigellosis;ko04910//Insulin signaling pathway;ko01200//Carbon metabolism;ko04066//HIF-1 signaling pathway;ko05230//Central carbon metabolism in cancer;ko00010//Glycolysis / Gluconeogenesis;ko00520//Amino sugar and nucleotide sugar metabolism;ko04930//Type II diabetes mellitus;ko04973//Carbohydrate digestion and absorption;ko00051//Fructose and mannose metabol…	K00844;K00844;K00844;K00844;K00844;K00844;K00844;K00844;K00844;K00844;K00844;K00844;K00844;K00844	GO:0005623//cell;GO:0005739//mitochondrion;GO:0005829//cytosol;GO:0045121//membrane raft	GO:0000166//nucleotide binding;GO:0004340//glucokinase activity;GO:0004396//hexokinase activity;GO:0005524//ATP binding;GO:0005536//glucose binding;GO:0008865//fructokinase activity;GO:0016301//kinase activity;GO:0016740//transferase activity;GO:0016773//phosphotransferase activity, alcohol group as acceptor;GO:0019158//mannokinase activity;GO:0042802//identical protein binding;GO:0042834//peptid…	GO:0001678//cellular glucose homeostasis;GO:0002741//positive regulation of cytokine secretion involved in immune response;GO:0005975//carbohydrate metabolic process;GO:0006096//glycolytic process;GO:0016310//phosphorylation;GO:0046835//carbohydrate phosphorylation;GO:0050718//positive regulation of interleukin-1 beta secretion;GO:0051156//glucose 6-phosphate metabolic process;GO:0072655//establi…
ENSGALG00000014862	4996	5922	5118	622	1054	295	595.78	597.36	608.82	164.56	200.27	123.66	600.653333333333	162.83	-1.88317	9.33973937701685e-50	4.89062716469246e-48	HMGCS1	3-hydroxy-3-methylglutaryl-CoA synthase 1 [Source:NCBI gene;Acc:396379]	Metabolism;Organismal Systems;Metabolism;Metabolism;Metabolism;Metabolism	Global and overview maps;Endocrine system;Amino acid metabolism;Carbohydrate metabolism;Metabolism of terpenoids and polyketides;Lipid metabolism	ko01100//Metabolic pathways;ko03320//PPAR signaling pathway;ko00280//Valine, leucine and isoleucine degradation;ko00650//Butanoate metabolism;ko00900//Terpenoid backbone biosynthesis;ko00072//Synthesis and degradation of ketone bodies	K01641;K01641;K01641;K01641;K01641;K01641	GO:0005829//cytosol	GO:0003824//catalytic activity;GO:0004421//hydroxymethylglutaryl-CoA synthase activity;GO:0016740//transferase activity;GO:0042803//protein homodimerization activity	GO:0006084//acetyl-CoA metabolic process;GO:0006629//lipid metabolic process;GO:0006694//steroid biosynthetic process;GO:0008202//steroid metabolic process;GO:0008299//isoprenoid biosynthetic process;GO:0010142//farnesyl diphosphate biosynthetic process, mevalonate pathway;GO:0016126//sterol biosynthetic process
ENSGALG00000048539	172	176	135	380	587	295	24.21	21.01	19.01	118.9	131.76	146.24	21.41	132.3	2.62745636078053	9.48836491827437e-50	4.94800659441863e-48	BHLHE41	basic helix-loop-helix family member e41 [Source:NCBI gene;Acc:101750689]	Organismal Systems	Environmental adaptation	ko04710//Circadian rhythm	K03730	GO:0005634//nucleus	GO:0000978//RNA polymerase II proximal promoter sequence-specific DNA binding;GO:0000981//DNA-binding transcription factor activity, RNA polymerase II-specific;GO:0001102//RNA polymerase II activating transcription factor binding;GO:0001227//DNA-binding transcription repressor activity, RNA polymerase II-specific;GO:0003677//DNA binding;GO:0003714//transcription corepressor activity;GO:0042803//p…	GO:0000122//negative regulation of transcription by RNA polymerase II;GO:0006355//regulation of transcription, DNA-templated;GO:0007623//circadian rhythm;GO:0010832//negative regulation of myotube differentiation;GO:0010944//negative regulation of transcription by competitive promoter binding;GO:0032922//circadian regulation of gene expression;GO:0045892//negative regulation of transcription, DNA…
ENSGALG00000028520	1605	1858	1558	1986	2871	1111	464.97	455.19	450.39	1281.53	1323.53	1129.28	456.85	1244.78	1.44609832532629	1.4889102986309e-49	7.73257020666015e-48	CST3	cystatin C [Source:NCBI gene;Acc:396497]	Organismal Systems	Digestive system	ko04970//Salivary secretion	K13899	-	GO:0004869//cysteine-type endopeptidase inhibitor activity	GO:0010951//negative regulation of endopeptidase activity
ENSGALG00000014699	1311	1432	1273	53	121	73	73.01	67.45	70.72	6.55	10.74	14.29	70.3933333333333	10.5266666666667	-2.74139	1.86699174048341e-49	9.65653850424724e-48	MEGF10	multiple EGF like domains 10 [Source:NCBI gene;Acc:427126]	-	-	-	-	GO:0001891//phagocytic cup;GO:0005886//plasma membrane;GO:0016020//membrane;GO:0016021//integral component of membrane	GO:0001849//complement component C1q binding;GO:0005044//scavenger receptor activity;GO:0005112//Notch binding;GO:0005515//protein binding	GO:0014719//skeletal muscle satellite cell activation;GO:0014816//skeletal muscle satellite cell differentiation;GO:0014841//skeletal muscle satellite cell proliferation;GO:0022409//positive regulation of cell-cell adhesion;GO:0033002//muscle cell proliferation;GO:0034109//homotypic cell-cell adhesion;GO:0043277//apoptotic cell clearance;GO:0043652//engulfment of apoptotic cell;GO:0043654//recogn…
ENSGALG00000021972	1097	1248	1192	52	130	44	158.54	152.45	171.77	16.52	29.94	22.29	160.92	22.9166666666667	-2.81187	2.14755372504888e-49	1.10625206519591e-47	PLIN4	perilipin-4 [Source:NCBI gene;Acc:100857433]	-	-	-	-	-	-	-
ENSGALG00000005507	4085	4514	3952	912	1214	540	536.5	501.44	517.72	265.74	254.04	249.29	518.553333333333	256.356666666667	-1.01634	4.57473381051147e-49	2.33754140511296e-47	NONO	non-POU domain containing, octamer-binding [Source:NCBI gene;Acc:428701]	-	-	-	-	GO:0001650//fibrillar center;GO:0005634//nucleus;GO:0005654//nucleoplasm;GO:0016363//nuclear matrix;GO:0042382//paraspeckles;GO:0090575//RNA polymerase II transcription factor complex	GO:0000976//transcription regulatory region sequence-specific DNA binding;GO:0000978//RNA polymerase II proximal promoter sequence-specific DNA binding;GO:0003676//nucleic acid binding;GO:0003682//chromatin binding;GO:0003723//RNA binding;GO:0042802//identical protein binding;GO:0070888//E-box binding	GO:0000398//mRNA splicing, via spliceosome;GO:0002218//activation of innate immune response;GO:0006355//regulation of transcription, DNA-templated;GO:0042752//regulation of circadian rhythm;GO:0045892//negative regulation of transcription, DNA-templated;GO:1903377//negative regulation of oxidative stress-induced neuron intrinsic apoptotic signaling pathway
ENSGALG00000027142	2950	3552	2936	614	717	320	1286.43	1310.18	1277.15	594.03	498.34	490.5	1291.25333333333	527.623333333333	-1.29119	5.37735472708098e-49	2.73662004423976e-47	RPL32	ribosomal protein L32 [Source:NCBI gene;Acc:416122]	Genetic Information Processing	Translation	ko03010//Ribosome	K02912	GO:0005840//ribosome;GO:0022625//cytosolic large ribosomal subunit	GO:0003735//structural constituent of ribosome	GO:0006412//translation
ENSGALG00000013742	2324	2894	2210	303	438	134	247.83	261.02	235.09	71.69	74.42	50.23	247.98	65.4466666666667	-1.92183	7.60638165977209e-49	3.85552273570528e-47	EZR	ezrin [Source:NCBI gene;Acc:395701]	Human Diseases;Human Diseases;Cellular Processes;Cellular Processes;Human Diseases;Organismal Systems;Organismal Systems	Infectious diseases;Cancers;Cell motility;Cellular community - eukaryotes;Cancers;Immune system;Digestive system	ko05130//Pathogenic Escherichia coli infection;ko05205//Proteoglycans in cancer;ko04810//Regulation of actin cytoskeleton;ko04530//Tight junction;ko05206//MicroRNAs in cancer;ko04670//Leukocyte transendothelial migration;ko04971//Gastric acid secretion	K08007;K08007;K08007;K08007;K08007;K08007;K08007	GO:0001650//fibrillar center;GO:0001726//ruffle;GO:0001772//immunological synapse;GO:0001931//uropod;GO:0005623//cell;GO:0005737//cytoplasm;GO:0005768//endosome;GO:0005829//cytosol;GO:0005856//cytoskeleton;GO:0005884//actin filament;GO:0005886//plasma membrane;GO:0005902//microvillus;GO:0005903//brush border;GO:0005925//focal adhesion;GO:0015629//actin cytoskeleton;GO:0016324//apical plasma membr…	GO:0003779//actin binding;GO:0008017//microtubule binding;GO:0008022//protein C-terminus binding;GO:0008092//cytoskeletal protein binding;GO:0019904//protein domain specific binding;GO:0034236//protein kinase A catalytic subunit binding;GO:0034237//protein kinase A regulatory subunit binding;GO:0042802//identical protein binding;GO:0044548//S100 protein binding;GO:0050839//cell adhesion molecule …	GO:0000122//negative regulation of transcription by RNA polymerase II;GO:0001951//intestinal D-glucose absorption;GO:0003376//sphingosine-1-phosphate receptor signaling pathway;GO:0007159//leukocyte cell-cell adhesion;GO:0008360//regulation of cell shape;GO:0010628//positive regulation of gene expression;GO:0010737//protein kinase A signaling;GO:0022614//membrane to membrane docking;GO:0030033//m…
ENSGALG00000043672	379	339	330	650	935	408	9.04	6.84	7.85	34.36	35.56	34.27	7.91	34.73	2.1344328109093	1.10033526171825e-48	5.55515873963893e-47	STAB1	stabilin 1 [Source:NCBI gene;Acc:415894]	-	-	-	-	GO:0005887//integral component of plasma membrane	GO:0005041//low-density lipoprotein particle receptor activity;GO:0005044//scavenger receptor activity;GO:0005509//calcium ion binding;GO:0005540//hyaluronic acid binding;GO:0030169//low-density lipoprotein particle binding	GO:0006897//endocytosis;GO:0007155//cell adhesion;GO:0007267//cell-cell signaling;GO:0016525//negative regulation of angiogenesis;GO:0042742//defense response to bacterium
ENSGALG00000041124	1250	1656	1367	103	211	79	112.36	125.91	122.57	20.54	30.22	24.96	120.28	25.24	-2.25261	1.46075462584944e-48	7.34550897570003e-47	NOLC1	nucleolar and coiled-body phosphoprotein 1 [Source:NCBI gene;Acc:423755]	-	-	-	-	GO:0001650//fibrillar center;GO:0005654//nucleoplasm;GO:0005730//nucleolus;GO:0015030//Cajal body	GO:0001042//RNA polymerase I core binding;GO:0005515//protein binding;GO:0046982//protein heterodimerization activity	GO:0006417//regulation of translation;GO:0007000//nucleolus organization;GO:0014029//neural crest formation;GO:0014032//neural crest cell development
ENSGALG00000036774	3617	4699	3564	696	1070	450	1178.91	1295.29	1159.63	502.59	555.56	515.24	1211.27666666667	524.463333333333	-1.20761	2.33526624623566e-48	1.16966378941891e-46	RPL17	ribosomal protein L17 [Source:NCBI gene;Acc:426845]	Genetic Information Processing	Translation	ko03010//Ribosome	K02880	GO:0005840//ribosome;GO:0015934//large ribosomal subunit	GO:0003735//structural constituent of ribosome	GO:0006412//translation
ENSGALG00000000318	1806	2072	1794	1936	2493	1143	566.06	549.39	560.81	1346.25	1245	1259.26	558.753333333333	1283.50333333333	1.19980360461697	2.92001947864668e-48	1.45679082021302e-46	CSRP1	cysteine and glycine rich protein 1 [Source:NCBI gene;Acc:396176]	-	-	-	-	GO:0001725//stress fiber;GO:0005623//cell;GO:0005634//nucleus;GO:0005737//cytoplasm;GO:0005856//cytoskeleton;GO:0005925//focal adhesion;GO:0030018//Z disc;GO:0031252//cell leading edge	GO:0008307//structural constituent of muscle;GO:0042805//actinin binding;GO:0046872//metal ion binding;GO:0051219//phosphoprotein binding;GO:0051393//alpha-actinin binding	GO:0030036//actin cytoskeleton organization;GO:0045214//sarcomere organization;GO:0060537//muscle tissue development
ENSGALG00000038885	58	24	28	370	396	209	9.13	3.19	4.4	129.18	99.29	115.91	5.57333333333333	114.793333333333	4.36435460757076	4.80138328215576e-48	2.3860050569207e-46	FEZ1	fasciculation and elongation protein zeta 1 [Source:NCBI gene;Acc:425587]	-	-	-	-	GO:0005737//cytoplasm;GO:0005794//Golgi apparatus;GO:0005813//centrosome;GO:0030424//axon	GO:0043015//gamma-tubulin binding	GO:1902902//negative regulation of autophagosome assembly
ENSGALG00000030038	339	355	338	557	918	428	13.08	11.44	12.77	45.27	55.24	55.42	12.43	51.9766666666667	2.06403781841876	4.9340240617645e-48	2.44234191057343e-46	C3	complement component 3 [Source:NCBI gene;Acc:396370]	Environmental Information Processing;Human Diseases;Cellular Processes;Human Diseases;Human Diseases;Human Diseases;Human Diseases;Human Diseases;Human Diseases;Human Diseases;Human Diseases;Organismal Systems;Human Diseases;Human Diseases	Signaling molecules and interaction;Infectious diseases;Transport and catabolism;Infectious diseases;Infectious diseases;Cancers;Infectious diseases;Immune diseases;Infectious diseases;Infectious diseases;Infectious diseases;Immune system;Infectious diseases;Infectious diseases	ko04080//Neuroactive ligand-receptor interaction;ko05152//Tuberculosis;ko04145//Phagosome;ko05168//Herpes simplex infection;ko05131//Shigellosis;ko05203//Viral carcinogenesis;ko05167//Kaposi sarcoma-associated herpesvirus infection;ko05322//Systemic lupus erythematosus;ko05150//Staphylococcus aureus infection;ko05140//Leishmaniasis;ko05142//Chagas disease (American trypanosomiasis);ko04610//Compl…	K03990;K03990;K03990;K03990;K03990;K03990;K03990;K03990;K03990;K03990;K03990;K03990;K03990;K03990	GO:0005576//extracellular region;GO:0005615//extracellular space;GO:0009986//cell surface;GO:0032991//protein-containing complex	GO:0004866//endopeptidase inhibitor activity;GO:0005515//protein binding;GO:0031715//C5L2 anaphylatoxin chemotactic receptor binding	GO:0001798//positive regulation of type IIa hypersensitivity;GO:0001934//positive regulation of protein phosphorylation;GO:0001970//positive regulation of activation of membrane attack complex;GO:0006954//inflammatory response;GO:0006956//complement activation;GO:0009617//response to bacterium;GO:0010575//positive regulation of vascular endothelial growth factor production;GO:0010828//positive re…
ENSGALG00000052151	98	117	71	303	457	255	9.97	10.06	7.2	68.36	74.05	91.15	9.07666666666667	77.8533333333333	3.10052432874869	7.72854798016562e-48	3.8107455254731e-46	-	growth differentiation factor 15 [Source:NCBI gene;Acc:101748931]	Environmental Information Processing	Signaling molecules and interaction	ko04060//Cytokine-cytokine receptor interaction	K05504	GO:0005576//extracellular region	GO:0008083//growth factor activity	GO:0007165//signal transduction
ENSGALG00000033557	238	258	191	450	698	321	36.55	33.51	29.26	153.31	170.78	173.26	33.1066666666667	165.783333333333	2.3241053100109	8.93588370234352e-48	4.38897357659291e-46	CTSH	cathepsin H [Source:NCBI gene;Acc:770109]	Cellular Processes;Cellular Processes	Cell growth and death;Transport and catabolism	ko04210//Apoptosis;ko04142//Lysosome	K01366;K01366	GO:0005615//extracellular space;GO:0005764//lysosome;GO:0005829//cytosol;GO:0036464//cytoplasmic ribonucleoprotein granule;GO:0043231//intracellular membrane-bounded organelle;GO:0097208//alveolar lamellar body	GO:0004175//endopeptidase activity;GO:0004177//aminopeptidase activity;GO:0004197//cysteine-type endopeptidase activity;GO:0004252//serine-type endopeptidase activity;GO:0008233//peptidase activity;GO:0008234//cysteine-type peptidase activity;GO:0008656//cysteine-type endopeptidase activator activity involved in apoptotic process;GO:0016505//peptidase activator activity involved in apoptotic proc…	GO:0001913//T cell mediated cytotoxicity;GO:0002250//adaptive immune response;GO:0002764//immune response-regulating signaling pathway;GO:0006508//proteolysis;GO:0006915//apoptotic process;GO:0006919//activation of cysteine-type endopeptidase activity involved in apoptotic process;GO:0008284//positive regulation of cell proliferation;GO:0010628//positive regulation of gene expression;GO:0010634//…
ENSGALG00000048034	2332	2854	2479	392	553	194	234.86	243.14	249.12	87.49	88.71	68.66	242.373333333333	81.62	-1.57024	9.67634646810537e-48	4.73431129126761e-46	-	chaperonin containing TCP1 subunit 3 [Source:NCBI gene;Acc:425644]	-	-	-	-	GO:0005737//cytoplasm	GO:0000166//nucleotide binding;GO:0005524//ATP binding;GO:0051082//unfolded protein binding	GO:0006457//protein folding
ENSGALG00000012710	31	30	18	177	336	188	9.81	8.03	5.68	122.45	169.47	209.19	7.84	167.036666666667	4.41316736275489	2.03259774726487e-47	9.90656871282323e-46	NCS1	neuronal calcium sensor 1 [Source:NCBI gene;Acc:396336]	-	-	-	-	GO:0005737//cytoplasm;GO:0005794//Golgi apparatus;GO:0005886//plasma membrane;GO:0014069//postsynaptic density;GO:0016020//membrane;GO:0030054//cell junction;GO:0030424//axon;GO:0030425//dendrite;GO:0043231//intracellular membrane-bounded organelle;GO:0045202//synapse;GO:0048471//perinuclear region of cytoplasm	GO:0005245//voltage-gated calcium channel activity;GO:0005509//calcium ion binding;GO:0046872//metal ion binding	GO:0010975//regulation of neuron projection development;GO:0070588//calcium ion transmembrane transport
ENSGALG00000009070	2033	2329	2073	385	468	224	1146.19	1110.78	1165.87	481.58	420.43	443.92	1140.94666666667	448.643333333333	-1.34659	2.18732084111511e-47	1.06198198078968e-45	HSPE1	heat shock protein family E (Hsp10) member 1 [Source:NCBI gene;Acc:395948]	-	-	-	-	GO:0005739//mitochondrion;GO:0016020//membrane;GO:0016021//integral component of membrane	GO:0005524//ATP binding;GO:0051087//chaperone binding	GO:0006457//protein folding
ENSGALG00000013512	2105	2480	2120	393	431	221	774.41	771.61	778.15	321.16	252.64	285.78	774.723333333333	286.526666666667	-1.43501	2.44162516778562e-47	1.18092649336562e-45	BTF3	basic transcription factor 3 [Source:NCBI gene;Acc:426154]	-	-	-	-	GO:0005829//cytosol	-	-
ENSGALG00000013624	2421	2803	2383	462	561	234	169.91	164.73	161.88	70.67	60.44	61.58	165.506666666667	64.23	-1.36557	2.64397362493185e-47	1.27393284316108e-45	-	family with sequence similarity 65, member B [Source:NCBI gene;Acc:421003]	-	-	-	-	GO:0032420//stereocilium	GO:0042802//identical protein binding	GO:0007162//negative regulation of cell adhesion;GO:0007605//sensory perception of sound;GO:0035024//negative regulation of Rho protein signal transduction;GO:0045184//establishment of protein localization;GO:0048741//skeletal muscle fiber development;GO:0051260//protein homooligomerization;GO:0051491//positive regulation of filopodium assembly;GO:0060088//auditory receptor cell stereocilium orga…
ENSGALG00000030209	24	51	41	254	354	134	2.35	4.22	4	55.1	54.69	46.05	3.52333333333333	51.9466666666667	3.88201830069966	4.63321002489198e-47	2.22394081194815e-45	CPZ	carboxypeptidase Z [Source:NCBI gene;Acc:395266]	-	-	-	-	GO:0005615//extracellular space	GO:0004181//metallocarboxypeptidase activity;GO:0005515//protein binding;GO:0008270//zinc ion binding	GO:0006508//proteolysis;GO:0006518//peptide metabolic process;GO:0016485//protein processing
ENSGALG00000004387	477	584	469	882	1161	446	37.33	38.66	36.61	153.14	144.77	122.69	37.5333333333333	140.2	1.90124202265155	8.25479323427969e-47	3.93250901747339e-45	CCPG1	cell cycle progression 1 [Source:NCBI gene;Acc:427496]	-	-	-	-	GO:0016020//membrane;GO:0016021//integral component of membrane	-	GO:0008284//positive regulation of cell proliferation;GO:0045787//positive regulation of cell cycle;GO:0045944//positive regulation of transcription by RNA polymerase II;GO:2001106//regulation of Rho guanyl-nucleotide exchange factor activity
ENSGALG00000007300	510	593	514	919	986	581	98.3	97	99.11	394.1	303.63	394.14	98.1366666666667	363.956666666667	1.89090251636186	8.55686932286007e-47	4.06114786738887e-45	PYCR1	pyrroline-5-carboxylate reductase 1 [Source:NCBI gene;Acc:769203]	Metabolism;Metabolism;Metabolism	Global and overview maps;Global and overview maps;Amino acid metabolism	ko01100//Metabolic pathways;ko01230//Biosynthesis of amino acids;ko00330//Arginine and proline metabolism	K00286;K00286;K00286	-	GO:0004735//pyrroline-5-carboxylate reductase activity;GO:0016491//oxidoreductase activity	GO:0006561//proline biosynthetic process;GO:0008652//cellular amino acid biosynthetic process;GO:0055114//oxidation-reduction process;GO:0055129//L-proline biosynthetic process
ENSGALG00000006904	4121	5111	4098	897	1287	511	560.68	586.18	554.83	268.81	279.13	241.77	567.23	263.236666666667	-1.10757	1.32096815990232e-46	6.24601064264263e-45	RNH1	ribonuclease/angiogenin inhibitor 1 [Source:NCBI gene;Acc:423111]	-	-	-	-	GO:0005654//nucleoplasm;GO:0005829//cytosol;GO:0032311//angiogenin-PRI complex	GO:0005515//protein binding;GO:0008428//ribonuclease inhibitor activity	GO:0043086//negative regulation of catalytic activity;GO:0045765//regulation of angiogenesis
ENSGALG00000001717	644	739	760	999	1502	620	79.95	77.56	94.12	275.16	297.09	270.56	83.8766666666667	280.936666666667	1.74390349751156	1.99113067555958e-46	9.37977989616768e-45	SLC16A1	solute carrier family 16 member 1 [Source:NCBI gene;Acc:419875]	-	-	-	-	GO:0005813//centrosome;GO:0005886//plasma membrane;GO:0005887//integral component of plasma membrane;GO:0016020//membrane;GO:0016021//integral component of membrane;GO:0030054//cell junction;GO:0043231//intracellular membrane-bounded organelle;GO:0045202//synapse	GO:0008028//monocarboxylic acid transmembrane transporter activity;GO:0015129//lactate transmembrane transporter activity	GO:0006629//lipid metabolic process;GO:0007098//centrosome cycle;GO:0015718//monocarboxylic acid transport;GO:0032094//response to food;GO:0035873//lactate transmembrane transport;GO:0042593//glucose homeostasis;GO:0050796//regulation of insulin secretion;GO:0051780//behavioral response to nutrient;GO:0055085//transmembrane transport
ENSGALG00000015409	832	1030	882	1203	1497	662	78.19	81.86	82.71	250.92	224.24	218.77	80.92	231.31	1.51525941294344	2.21979541677835e-46	1.04182398227464e-44	PROS1	protein S (alpha) [Source:NCBI gene;Acc:418430]	-	-	-	-	GO:0005576//extracellular region;GO:0005615//extracellular space	GO:0005509//calcium ion binding	GO:0030195//negative regulation of blood coagulation
ENSGALG00000014432	3455	4080	3383	656	748	294	1692.56	1690.65	1653.07	713.02	583.85	506.26	1678.76	601.043333333333	-1.48186	2.9002643117669e-46	1.35616787301514e-44	RPS20	ribosomal protein S20 [Source:NCBI gene;Acc:430990]	Genetic Information Processing	Translation	ko03010//Ribosome	K02969	GO:0005840//ribosome;GO:0015935//small ribosomal subunit;GO:0022627//cytosolic small ribosomal subunit;GO:0045202//synapse	GO:0003723//RNA binding;GO:0003735//structural constituent of ribosome	GO:0006412//translation
ENSGALG00000004901	1978	2511	1967	369	500	220	259.23	278.31	257.22	108.38	104.39	101.35	264.92	104.706666666667	-1.3392	3.77524139406436e-46	1.75881834358763e-44	CORO1C	coronin 1C [Source:NCBI gene;Acc:416893]	-	-	-	-	GO:0005856//cytoskeleton;GO:0010008//endosome membrane;GO:0015629//actin cytoskeleton;GO:0016328//lateral plasma membrane;GO:0016600//flotillin complex;GO:0030027//lamellipodium;GO:0031982//vesicle	GO:0005515//protein binding;GO:0048365//Rac GTPase binding;GO:0051015//actin filament binding	GO:0001755//neural crest cell migration;GO:0001932//regulation of protein phosphorylation;GO:0001933//negative regulation of protein phosphorylation;GO:0007015//actin filament organization;GO:0010632//regulation of epithelial cell migration;GO:0010633//negative regulation of epithelial cell migration;GO:0010762//regulation of fibroblast migration;GO:0016197//endosomal transport;GO:0016477//cell m…
ENSGALG00000023933	332	371	391	702	1152	407	192.3	181.77	225.92	902.12	1063.18	828.65	199.996666666667	931.316666666667	2.21929584206513	4.36957100564061e-46	2.02824922283802e-44	G0S2	G0/G1 switch 2 [Source:NCBI gene;Acc:419860]	-	-	-	-	GO:0005739//mitochondrion	-	GO:0097191//extrinsic apoptotic signaling pathway;GO:0120162//positive regulation of cold-induced thermogenesis;GO:2001238//positive regulation of extrinsic apoptotic signaling pathway
ENSGALG00000004722	46	80	79	274	430	183	7.66	11.26	13.12	101.34	114.03	107.06	10.68	107.476666666667	3.33103993057754	4.73313569581665e-46	2.18898888822586e-44	ASPN	biglycan [Source:NCBI gene;Acc:415954]	-	-	-	-	GO:0005615//extracellular space;GO:0031012//extracellular matrix	GO:0005509//calcium ion binding;GO:0005515//protein binding;GO:0005518//collagen binding	GO:0030282//bone mineralization;GO:0030512//negative regulation of transforming growth factor beta receptor signaling pathway;GO:0070171//negative regulation of tooth mineralization
ENSGALG00000046731	98	126	107	395	390	223	12.11	13.23	12.96	108.41	76.17	96.73	12.7666666666667	93.77	2.8767445411842	5.0631479775529e-46	2.33309858805638e-44	-	mucin-22-like [Source:NCBI gene;Acc:112530174]	-	-	-	-	-	-	-
ENSGALG00000008022	59	39	55	287	329	175	10.37	6.43	9.94	112.8	96.79	112.64	8.91333333333333	107.41	3.59101944639448	5.99610054668987e-46	2.75299225100196e-44	TAPBP	TAP binding protein [Source:NCBI gene;Acc:417048]	Human Diseases;Human Diseases;Human Diseases;Human Diseases;Organismal Systems	Infectious diseases;Infectious diseases;Infectious diseases;Infectious disease: viral;Immune system	ko05169//Epstein-Barr virus infection;ko05168//Herpes simplex infection;ko05163//Human cytomegalovirus infection;ko05170//Human immunodeficiency virus 1 infection;ko04612//Antigen processing and presentation	K08058;K08058;K08058;K08058;K08058	GO:0016020//membrane;GO:0016021//integral component of membrane	-	-
ENSGALG00000004695	91	110	64	281	489	220	8.09	8.27	5.67	55.41	69.25	68.73	7.34333333333333	64.4633333333333	3.13397179630032	7.20534995334571e-46	3.29625251295296e-44	ECM2	extracellular matrix protein 2 [Source:NCBI gene;Acc:415953]	-	-	-	-	GO:0005614//interstitial matrix;GO:0031012//extracellular matrix	GO:0005515//protein binding;GO:0005518//collagen binding;GO:0008201//heparin binding;GO:0070052//collagen V binding	GO:0010811//positive regulation of cell-substrate adhesion;GO:0030198//extracellular matrix organization
ENSGALG00000002868	2257	2629	2294	424	620	263	920.99	907.41	933.77	383.86	403.18	377.69	920.723333333333	388.243333333333	-1.24581	7.43340871392447e-46	3.38835090729679e-44	RPL26L1	ribosomal protein L26 like 1 [Source:NCBI gene;Acc:396400]	Genetic Information Processing	Translation	ko03010//Ribosome	K02898	GO:0005840//ribosome;GO:0015934//large ribosomal subunit;GO:0022625//cytosolic large ribosomal subunit	GO:0003723//RNA binding;GO:0003735//structural constituent of ribosome	GO:0002181//cytoplasmic translation;GO:0006412//translation;GO:0042273//ribosomal large subunit biogenesis
ENSGALG00000034251	57	78	43	255	353	233	4.45	5.15	3.35	44.17	43.91	62.97	4.31666666666667	50.35	3.54400218104139	1.64569852773153e-45	7.47465653885803e-44	SLC9A1	solute carrier family 9 member A1 [Source:NCBI gene;Acc:419580]	Environmental Information Processing;Human Diseases;Cellular Processes;Organismal Systems;Environmental Information Processing;Organismal Systems;Organismal Systems;Organismal Systems;Organismal Systems;Organismal Systems;Organismal Systems	Signal transduction;Cancers;Cell motility;Circulatory system;Signal transduction;Endocrine system;Digestive system;Circulatory system;Digestive system;Digestive system;Digestive system	ko04024//cAMP signaling pathway;ko05205//Proteoglycans in cancer;ko04810//Regulation of actin cytoskeleton;ko04261//Adrenergic signaling in cardiomyocytes;ko04371//Apelin signaling pathway;ko04919//Thyroid hormone signaling pathway;ko04972//Pancreatic secretion;ko04260//Cardiac muscle contraction;ko04970//Salivary secretion;ko04971//Gastric acid secretion;ko04976//Bile secretion	K05742;K05742;K05742;K05742;K05742;K05742;K05742;K05742;K05742;K05742;K05742	GO:0005623//cell;GO:0005654//nucleoplasm;GO:0005737//cytoplasm;GO:0005886//plasma membrane;GO:0005887//integral component of plasma membrane;GO:0016020//membrane;GO:0016021//integral component of membrane;GO:0016324//apical plasma membrane;GO:0045121//membrane raft;GO:0090533//cation-transporting ATPase complex	GO:0015297//antiporter activity;GO:0015299//solute:proton antiporter activity;GO:0015385//sodium:proton antiporter activity;GO:0030346//protein phosphatase 2B binding;GO:0048306//calcium-dependent protein binding	GO:0006811//ion transport;GO:0006812//cation transport;GO:0006814//sodium ion transport;GO:0006883//cellular sodium ion homeostasis;GO:0006885//regulation of pH;GO:0010447//response to acidic pH;GO:0010613//positive regulation of cardiac muscle hypertrophy;GO:0010882//regulation of cardiac muscle contraction by calcium ion signaling;GO:0035994//response to muscle stretch;GO:0036376//sodium ion ex…
ENSGALG00000009975	2058	2604	2101	297	503	181	239.56	256.4	243.97	76.71	93.3	74.06	246.643333333333	81.3566666666667	-1.60009	2.84952082482984e-45	1.28961171043728e-43	CCT2	chaperonin containing TCP1 subunit 2 [Source:NCBI gene;Acc:417846]	-	-	-	-	GO:0002199//zona pellucida receptor complex;GO:0005737//cytoplasm;GO:0005829//cytosol;GO:0005832//chaperonin-containing T-complex;GO:0005874//microtubule;GO:0044297//cell body	GO:0000166//nucleotide binding;GO:0005524//ATP binding;GO:0031625//ubiquitin protein ligase binding;GO:0044183//protein binding involved in protein folding;GO:0051082//unfolded protein binding	GO:0006457//protein folding;GO:0007339//binding of sperm to zona pellucida;GO:0032212//positive regulation of telomere maintenance via telomerase;GO:0050821//protein stabilization;GO:0051086//chaperone mediated protein folding independent of cofactor;GO:0051131//chaperone-mediated protein complex assembly;GO:0051973//positive regulation of telomerase activity;GO:0090666//scaRNA localization to Ca…
ENSGALG00000002595	98	82	73	359	383	190	33.63	24.28	24.19	277.19	209.09	234.82	27.3666666666667	240.366666666667	3.13474521487492	3.70462397963157e-45	1.67064039394631e-43	GPX4	glutathione peroxidase 4 [Source:NCBI gene;Acc:374056]	Metabolism;Metabolism;Cellular Processes	Global and overview maps;Metabolism of other amino acids;Cell growth and death	ko01100//Metabolic pathways;ko00480//Glutathione metabolism;ko04216//Ferroptosis	K05361;K05361;K05361	GO:0005634//nucleus;GO:0005635//nuclear envelope;GO:0005654//nucleoplasm;GO:0005739//mitochondrion;GO:0005829//cytosol;GO:0032991//protein-containing complex	GO:0004601//peroxidase activity;GO:0004602//glutathione peroxidase activity;GO:0016491//oxidoreductase activity;GO:0042802//identical protein binding;GO:0047066//phospholipid-hydroperoxide glutathione peroxidase activity	GO:0006325//chromatin organization;GO:0006979//response to oxidative stress;GO:0007283//spermatogenesis;GO:0051258//protein polymerization;GO:0055114//oxidation-reduction process;GO:0098869//cellular oxidant detoxification;GO:0110076//negative regulation of ferroptosis
ENSGALG00000037880	7965	9814	8311	1799	2718	1022	915.1	955.67	952.54	461.04	501.43	416.07	941.103333333333	459.513333333333	-1.03425	4.73174536913951e-45	2.1262651531112e-43	ATP5A1Z	ATP synthase, H+ transporting, mitochondrial F1 complex, alpha subunit 1, cardiac muscle [Source:NCBI gene;Acc:374159]	Metabolism;Human Diseases;Human Diseases;Organismal Systems;Metabolism;Human Diseases	Global and overview maps;Neurodegenerative diseases;Neurodegenerative diseases;Environmental adaptation;Energy metabolism;Neurodegenerative diseases	ko01100//Metabolic pathways;ko05010//Alzheimer disease;ko05016//Huntington disease;ko04714//Thermogenesis;ko00190//Oxidative phosphorylation;ko05012//Parkinson disease	K02132;K02132;K02132;K02132;K02132;K02132	GO:0005886//plasma membrane;GO:0045261//proton-transporting ATP synthase complex, catalytic core F(1)	GO:0000166//nucleotide binding;GO:0005524//ATP binding;GO:0016887//ATPase activity;GO:0032559//adenyl ribonucleotide binding;GO:0043531//ADP binding;GO:0046933//proton-transporting ATP synthase activity, rotational mechanism	GO:0006754//ATP biosynthetic process;GO:0006811//ion transport;GO:0015986//ATP synthesis coupled proton transport;GO:0046034//ATP metabolic process;GO:1902600//proton transmembrane transport
ENSGALG00000026380	590	676	607	18	25	1	197.59	191.5	202.79	13.37	13.34	1.18	197.293333333333	9.29666666666667	-4.40748	7.8918776333457e-45	3.53377644416102e-43	UBE2C	ubiquitin conjugating enzyme E2 U (putative) [Source:NCBI gene;Acc:100859413]	Genetic Information Processing	Folding, sorting and degradation	ko04120//Ubiquitin mediated proteolysis	K06688	GO:0000151//ubiquitin ligase complex;GO:0005623//cell;GO:0005634//nucleus;GO:0005680//anaphase-promoting complex;GO:0005829//cytosol;GO:0005886//plasma membrane	GO:0000166//nucleotide binding;GO:0004842//ubiquitin-protein transferase activity;GO:0005524//ATP binding;GO:0016740//transferase activity;GO:0044389//ubiquitin-like protein ligase binding;GO:0061631//ubiquitin conjugating enzyme activity	GO:0000209//protein polyubiquitination;GO:0006511//ubiquitin-dependent protein catabolic process;GO:0010458//exit from mitosis;GO:0010994//free ubiquitin chain polymerization;GO:0016567//protein ubiquitination;GO:0030071//regulation of mitotic metaphase/anaphase transition;GO:0031145//anaphase-promoting complex-dependent catabolic process;GO:0031536//positive regulation of exit from mitosis;GO:00…
ENSGALG00000030597	618	699	517	5	24	8	36.51	34.92	30.46	0.66	2.26	1.66	33.9633333333333	1.52666666666667	-4.47552	7.95070512575609e-45	3.5475822307599e-43	KIF11	kinesin family member 11 [Source:NCBI gene;Acc:423809]	-	-	-	-	GO:0000922//spindle pole;GO:0005634//nucleus;GO:0005819//spindle;GO:0005829//cytosol;GO:0005871//kinesin complex;GO:0005874//microtubule;GO:0005876//spindle microtubule;GO:0032991//protein-containing complex;GO:0072686//mitotic spindle	GO:0000166//nucleotide binding;GO:0003774//motor activity;GO:0003777//microtubule motor activity;GO:0005524//ATP binding;GO:0008017//microtubule binding;GO:0008574//ATP-dependent microtubule motor activity, plus-end-directed;GO:0016887//ATPase activity;GO:0019901//protein kinase binding	GO:0007018//microtubule-based movement;GO:0007051//spindle organization;GO:0007100//mitotic centrosome separation;GO:0046602//regulation of mitotic centrosome separation;GO:0051225//spindle assembly;GO:0090307//mitotic spindle assembly
ENSGALG00000003774	59	59	38	283	289	175	3.15	2.74	2.08	34.13	24.82	33.78	2.65666666666667	30.91	3.54038452558891	1.3973367448056e-44	6.21300043164092e-43	ATP13A2	ATPase 13A2 [Source:NCBI gene;Acc:419466]	-	-	-	-	GO:0005623//cell;GO:0005764//lysosome;GO:0005765//lysosomal membrane;GO:0005770//late endosome;GO:0005771//multivesicular body;GO:0005776//autophagosome;GO:0012506//vesicle membrane;GO:0016020//membrane;GO:0016021//integral component of membrane;GO:0030133//transport vesicle;GO:0031982//vesicle;GO:0043005//neuron projection;GO:0043025//neuronal cell body;GO:1905103//integral component of lysosoma…	GO:0000166//nucleotide binding;GO:0005524//ATP binding;GO:0016887//ATPase activity;GO:0046872//metal ion binding;GO:0070300//phosphatidic acid binding;GO:0080025//phosphatidylinositol-3,5-bisphosphate binding	GO:0006812//cation transport;GO:0006874//cellular calcium ion homeostasis;GO:0006879//cellular iron ion homeostasis;GO:0006882//cellular zinc ion homeostasis;GO:0006914//autophagy;GO:0010628//positive regulation of gene expression;GO:0010821//regulation of mitochondrion organization;GO:0016241//regulation of macroautophagy;GO:0016243//regulation of autophagosome size;GO:0034599//cellular response…
ENSGALG00000034453	1279	1433	1319	114	112	95	80.23	76.03	82.53	15.86	11.19	20.95	79.5966666666667	16	-2.31464	2.01735449298561e-44	8.87635976913669e-43	SAMD11	sterile alpha motif domain containing 11 [Source:NCBI gene;Acc:419434]	-	-	-	-	-	GO:0003677//DNA binding;GO:0005515//protein binding	-
ENSGALG00000009365	1469	1837	1492	254	304	145	194.37	204.4	194.99	75.34	62.65	68.35	197.92	68.78	-1.52486	2.12121370854491e-44	9.30104502238102e-43	CYP51A1	cytochrome P450 family 51 subfamily A member 1 [Source:NCBI gene;Acc:420548]	Metabolism;Metabolism	Global and overview maps;Lipid metabolism	ko01100//Metabolic pathways;ko00100//Steroid biosynthesis	K05917;K05917	GO:0005783//endoplasmic reticulum;GO:0005886//plasma membrane	GO:0004497//monooxygenase activity;GO:0005506//iron ion binding;GO:0008168//methyltransferase activity;GO:0008398//sterol 14-demethylase activity;GO:0016491//oxidoreductase activity;GO:0016705//oxidoreductase activity, acting on paired donors, with incorporation or reduction of molecular oxygen;GO:0020037//heme binding;GO:0046872//metal ion binding	GO:0016125//sterol metabolic process;GO:0016126//sterol biosynthetic process;GO:0032259//methylation;GO:0033488//cholesterol biosynthetic process via 24,25-dihydrolanosterol;GO:0042177//negative regulation of protein catabolic process;GO:0050709//negative regulation of protein secretion;GO:0055114//oxidation-reduction process;GO:0070988//demethylation;GO:1900222//negative regulation of amyloid-be…
ENSGALG00000004531	1834	2202	1810	2145	3122	1206	157.29	159.73	154.88	408.13	426.56	363.56	157.3	399.416666666667	1.34437586336948	2.56103205382403e-44	1.11908269607097e-42	PLOD1	procollagen-lysine, 2-oxoglutarate 5-dioxygenase 1 [Source:NCBI gene;Acc:419485]	Metabolism;Metabolism	Global and overview maps;Amino acid metabolism	ko01100//Metabolic pathways;ko00310//Lysine degradation	K00473;K00473	GO:0005783//endoplasmic reticulum;GO:1902494//catalytic complex	GO:0005506//iron ion binding;GO:0008475//procollagen-lysine 5-dioxygenase activity;GO:0016491//oxidoreductase activity;GO:0016705//oxidoreductase activity, acting on paired donors, with incorporation or reduction of molecular oxygen;GO:0031418//L-ascorbic acid binding	GO:0001666//response to hypoxia;GO:0008544//epidermis development;GO:0017185//peptidyl-lysine hydroxylation;GO:0055114//oxidation-reduction process
ENSGALG00000042030	49	49	62	220	348	203	7.54	6.4	9.52	75.13	85.35	109.84	7.82	90.1066666666667	3.52639333713529	2.88240831573078e-44	1.25518481707699e-42	P4HA3	prolyl 4-hydroxylase subunit alpha 3 [Source:NCBI gene;Acc:419057]	Metabolism;Metabolism	Global and overview maps;Amino acid metabolism	ko01100//Metabolic pathways;ko00330//Arginine and proline metabolism	K00472;K00472	GO:0005783//endoplasmic reticulum	GO:0004656//procollagen-proline 4-dioxygenase activity;GO:0005506//iron ion binding;GO:0005515//protein binding;GO:0016491//oxidoreductase activity;GO:0016705//oxidoreductase activity, acting on paired donors, with incorporation or reduction of molecular oxygen;GO:0031418//L-ascorbic acid binding	GO:0018401//peptidyl-proline hydroxylation to 4-hydroxy-L-proline;GO:0055114//oxidation-reduction process
ENSGALG00000037587	52	108	107	425	551	214	3.68	6.47	7.56	66.8	62.19	53.29	5.90333333333333	60.76	3.36352015847133	2.91554133354944e-44	1.2652650609157e-42	ENPP3	ectonucleotide pyrophosphatase/phosphodiesterase 3 [Source:NCBI gene;Acc:426928]	Metabolism;Metabolism;Metabolism;Metabolism;Metabolism;Metabolism;Metabolism	Global and overview maps;Nucleotide metabolism;Nucleotide metabolism;Metabolism of cofactors and vitamins;Carbohydrate metabolism;Metabolism of cofactors and vitamins;Metabolism of cofactors and vitamins	ko01100//Metabolic pathways;ko00230//Purine metabolism;ko00240//Pyrimidine metabolism;ko00760//Nicotinate and nicotinamide metabolism;ko00500//Starch and sucrose metabolism;ko00770//Pantothenate and CoA biosynthesis;ko00740//Riboflavin metabolism	K01513;K01513;K01513;K01513;K01513;K01513;K01513	GO:0009897//external side of plasma membrane;GO:0016020//membrane;GO:0016021//integral component of membrane;GO:0048471//perinuclear region of cytoplasm	GO:0003676//nucleic acid binding;GO:0003824//catalytic activity;GO:0004528//phosphodiesterase I activity;GO:0005509//calcium ion binding;GO:0008270//zinc ion binding;GO:0016787//hydrolase activity;GO:0046872//metal ion binding;GO:0047429//nucleoside-triphosphate diphosphatase activity	GO:0002276//basophil activation involved in immune response;GO:0006220//pyrimidine nucleotide metabolic process;GO:0006796//phosphate-containing compound metabolic process;GO:0009143//nucleoside triphosphate catabolic process;GO:0033007//negative regulation of mast cell activation involved in immune response;GO:0046034//ATP metabolic process;GO:0050728//negative regulation of inflammatory respons…
ENSGALG00000039710	109	112	120	301	505	206	6.74	5.66	7.24	41.02	49.36	44.58	6.54666666666667	44.9866666666667	2.78066504397287	3.59761808906426e-44	1.55593912712021e-42	HDAC7	histone deacetylase 7 [Source:NCBI gene;Acc:426885]	Human Diseases;Human Diseases	Cancers;Substance dependence	ko05203//Viral carcinogenesis;ko05034//Alcoholism	K11408;K11408	GO:0000118//histone deacetylase complex;GO:0005634//nucleus;GO:0005737//cytoplasm;GO:0005829//cytosol	GO:0003682//chromatin binding;GO:0003714//transcription corepressor activity;GO:0004407//histone deacetylase activity;GO:0005080//protein kinase C binding;GO:0016787//hydrolase activity;GO:0019901//protein kinase binding;GO:0032041//NAD-dependent histone deacetylase activity (H3-K14 specific);GO:0033613//activating transcription factor binding;GO:0046872//metal ion binding;GO:0070491//repressing …	GO:0000122//negative regulation of transcription by RNA polymerase II;GO:0001570//vasculogenesis;GO:0006325//chromatin organization;GO:0007043//cell-cell junction assembly;GO:0016575//histone deacetylation;GO:0032703//negative regulation of interleukin-2 production;GO:0045668//negative regulation of osteoblast differentiation;GO:0045892//negative regulation of transcription, DNA-templated;GO:0070…
ENSGALG00000041140	1855	2091	1852	1942	3051	1241	286.55	270.93	286.98	675.59	766.22	688.57	281.486666666667	710.126666666667	1.33500979687832	3.71616838108393e-44	1.60174441241822e-42	HTRA1	HtrA serine peptidase 1 [Source:NCBI gene;Acc:100857572]	-	-	-	-	GO:0005576//extracellular region;GO:0005886//plasma membrane	GO:0004252//serine-type endopeptidase activity;GO:0005515//protein binding;GO:0005520//insulin-like growth factor binding;GO:0008236//serine-type peptidase activity;GO:0042802//identical protein binding	GO:0006508//proteolysis;GO:0030512//negative regulation of transforming growth factor beta receptor signaling pathway;GO:0030514//negative regulation of BMP signaling pathway;GO:0060718//chorionic trophoblast cell differentiation
ENSGALG00000002832	30	45	31	203	241	148	4.83	6.2	5.04	73.42	62.6	84.8	5.35666666666667	73.6066666666667	3.78043	4.16031358278103e-44	1.78710148206784e-42	IFI35	interferon-induced protein 35 [Source:NCBI gene;Acc:420011]	-	-	-	-	GO:0005634//nucleus	-	-
ENSGALG00000002298	23	40	30	206	418	121	2.08	3.05	2.69	41.27	60.33	38.34	2.60666666666667	46.6466666666667	4.1614959790074	7.01391216477467e-44	3.00271266729813e-42	COL8A2	collagen type VIII alpha 2 chain [Source:NCBI gene;Acc:428221]	-	-	-	-	GO:0005576//extracellular region;GO:0005581//collagen trimer;GO:0005615//extracellular space;GO:0031012//extracellular matrix	GO:0005201//extracellular matrix structural constituent;GO:0005515//protein binding	GO:0030198//extracellular matrix organization;GO:0048593//camera-type eye morphogenesis;GO:0050673//epithelial cell proliferation
ENSGALG00000011271	752	1111	781	1157	1585	721	135.07	168.78	139.93	461.04	453.59	455.45	147.926666666667	456.693333333333	1.62634358005892	1.16682780778384e-43	4.97846531321107e-42	LUM	lumican [Source:NCBI gene;Acc:417891]	Human Diseases	Cancers	ko05205//Proteoglycans in cancer	K08122	GO:0005576//extracellular region;GO:0005583//fibrillar collagen trimer;GO:0005615//extracellular space;GO:0031012//extracellular matrix;GO:0062023//collagen-containing extracellular matrix	GO:0005515//protein binding;GO:0005518//collagen binding	GO:0007601//visual perception;GO:0030199//collagen fibril organization;GO:0032914//positive regulation of transforming growth factor beta1 production;GO:0045944//positive regulation of transcription by RNA polymerase II
ENSGALG00000049157	85	111	93	297	433	305	16.48	18.2	17.98	127.75	133.75	207.84	17.5533333333333	156.446666666667	3.15585399432655	1.20039990677777e-43	5.10451933513019e-42	DOK4	docking protein 4 [Source:NCBI gene;Acc:430610]	-	-	-	-	-	-	GO:0007169//transmembrane receptor protein tyrosine kinase signaling pathway;GO:0007399//nervous system development;GO:0043410//positive regulation of MAPK cascade
ENSGALG00000008593	47	50	54	209	297	142	9	8.1	10.32	88.81	90.63	95.6	9.14	91.68	3.32634097369883	1.24335536881058e-43	5.2694980714273e-42	ATP1B4	ATPase Na+/K+ transporting family member beta 4 [Source:NCBI gene;Acc:422365]	Environmental Information Processing;Environmental Information Processing;Organismal Systems;Organismal Systems;Organismal Systems;Organismal Systems;Organismal Systems;Organismal Systems;Organismal Systems;Organismal Systems;Organismal Systems;Organismal Systems;Organismal Systems;Organismal Systems;Organismal Systems;Organismal Systems;Organismal Systems;Organismal Systems	Signal transduction;Signal transduction;Circulatory system;Endocrine system;Digestive system;Digestive system;Endocrine system;Endocrine system;Circulatory system;Digestive system;Digestive system;Endocrine system;Digestive system;Excretory system;Digestive system;Digestive system;Excretory system;Excretory system	ko04024//cAMP signaling pathway;ko04022//cGMP - PKG signaling pathway;ko04261//Adrenergic signaling in cardiomyocytes;ko04919//Thyroid hormone signaling pathway;ko04972//Pancreatic secretion;ko04974//Protein digestion and absorption;ko04925//Aldosterone synthesis and secretion;ko04911//Insulin secretion;ko04260//Cardiac muscle contraction;ko04970//Salivary secretion;ko04971//Gastric acid secretio…	K01540;K01540;K01540;K01540;K01540;K01540;K01540;K01540;K01540;K01540;K01540;K01540;K01540;K01540;K01540;K01540;K01540;K01540	GO:0005634//nucleus;GO:0005637//nuclear inner membrane;GO:0005890//sodium:potassium-exchanging ATPase complex;GO:0016020//membrane;GO:0016021//integral component of membrane	-	GO:0006355//regulation of transcription, DNA-templated;GO:0006811//ion transport;GO:0006813//potassium ion transport;GO:0006814//sodium ion transport
ENSGALG00000043128	112	159	106	318	530	215	5.89	7.03	5.44	36.3	43.59	38.82	6.12	39.57	2.69280350728005	1.30257080982527e-43	5.50205910070196e-42	ARHGEF10L	Rho guanine nucleotide exchange factor 10 like [Source:NCBI gene;Acc:419360]	-	-	-	-	GO:0005829//cytosol	GO:0005085//guanyl-nucleotide exchange factor activity;GO:0005089//Rho guanyl-nucleotide exchange factor activity;GO:0005096//GTPase activator activity;GO:0005515//protein binding	GO:0030036//actin cytoskeleton organization;GO:0032933//SREBP signaling pathway;GO:0043547//positive regulation of GTPase activity;GO:0051496//positive regulation of stress fiber assembly
ENSGALG00000035244	3490	3806	3535	790	997	482	1511.74	1394.06	1527.03	759.28	687.75	733.97	1477.61	727	-1.02324	1.49314085497275e-43	6.28607339342679e-42	-	histone cluster 2 H3 family member d [Source:NCBI gene;Acc:770022]	Human Diseases;Human Diseases;Human Diseases;Human Diseases	Cancers;Infectious diseases;Immune diseases;Substance dependence	ko05202//Transcriptional misregulation in cancers;ko05131//Shigellosis;ko05322//Systemic lupus erythematosus;ko05034//Alcoholism	K11253;K11253;K11253;K11253	GO:0000786//nucleosome;GO:0005634//nucleus;GO:0005694//chromosome	GO:0003677//DNA binding;GO:0046982//protein heterodimerization activity	-
ENSGALG00000007582	758	827	730	1081	1226	708	74.47	69.52	72.91	234.88	198.91	246.49	72.3	226.76	1.64909862198095	1.76817512329382e-43	7.41930965641699e-42	DPYSL3	dihydropyrimidinase like 3 [Source:NCBI gene;Acc:395154]	-	-	-	-	GO:0005737//cytoplasm;GO:0005829//cytosol	GO:0016787//hydrolase activity;GO:0016810//hydrolase activity, acting on carbon-nitrogen (but not peptide) bonds;GO:0016812//hydrolase activity, acting on carbon-nitrogen (but not peptide) bonds, in cyclic amides;GO:0031005//filamin binding	GO:0010975//regulation of neuron projection development;GO:0030334//regulation of cell migration;GO:0048678//response to axon injury;GO:0051017//actin filament bundle assembly;GO:0051491//positive regulation of filopodium assembly;GO:0051764//actin crosslink formation
ENSGALG00000009241	34	30	22	253	306	104	7.14	5.33	4.61	117.8	102.33	76.72	5.69333333333333	98.95	4.11935423303554	1.88449612235321e-43	7.8812986344752e-42	SFRP2	secreted frizzled related protein 2 [Source:NCBI gene;Acc:395546]	Environmental Information Processing	Signal transduction	ko04310//Wnt signaling pathway	K02176	GO:0005576//extracellular region;GO:0005615//extracellular space	GO:0005515//protein binding;GO:0008047//enzyme activator activity;GO:0017147//Wnt-protein binding;GO:0048018//receptor ligand activity;GO:0061133//endopeptidase activator activity	GO:0001569//branching involved in blood vessel morphogenesis;GO:0001756//somitogenesis;GO:0001843//neural tube closure;GO:0002063//chondrocyte development;GO:0003151//outflow tract morphogenesis;GO:0003214//cardiac left ventricle morphogenesis;GO:0006915//apoptotic process;GO:0007275//multicellular organism development;GO:0008284//positive regulation of cell proliferation;GO:0008285//negative reg…
ENSGALG00000052192	9812	12480	10262	1947	3374	1311	1307.61	1406.69	1364.18	575.59	716.32	613.98	1359.49333333333	635.296666666667	-1.09757	3.96895642176491e-43	1.65442815054622e-41	TUBA1B	tubulin alpha-1A chain-like [Source:NCBI gene;Acc:100859737]	Human Diseases;Human Diseases;Human Diseases;Cellular Processes;Cellular Processes;Cellular Processes;Cellular Processes	Neurodegenerative diseases;Infectious diseases;Neurodegenerative diseases;Transport and catabolism;Cellular community - eukaryotes;Cell growth and death;Cellular community - eukaryotes	ko05010//Alzheimer disease;ko05130//Pathogenic Escherichia coli infection;ko05016//Huntington disease;ko04145//Phagosome;ko04530//Tight junction;ko04210//Apoptosis;ko04540//Gap junction	K07374;K07374;K07374;K07374;K07374;K07374;K07374	GO:0005737//cytoplasm;GO:0005856//cytoskeleton;GO:0005874//microtubule;GO:0005881//cytoplasmic microtubule;GO:0015630//microtubule cytoskeleton	GO:0000166//nucleotide binding;GO:0003725//double-stranded RNA binding;GO:0003924//GTPase activity;GO:0005200//structural constituent of cytoskeleton;GO:0005525//GTP binding;GO:0031625//ubiquitin protein ligase binding	GO:0000226//microtubule cytoskeleton organization;GO:0007017//microtubule-based process;GO:0071353//cellular response to interleukin-4
ENSGALG00000011812	52	73	68	217	450	200	10.84	12.87	14.14	100.38	149.49	146.57	12.6166666666667	132.146666666667	3.38873732957774	6.41332746867519e-43	2.66457985846072e-41	-	sulfotransferase family 1E member 1 [Source:NCBI gene;Acc:422662]	Metabolism	Lipid metabolism	ko00140//Steroid hormone biosynthesis	K01016	-	GO:0004062//aryl sulfotransferase activity;GO:0008146//sulfotransferase activity;GO:0016740//transferase activity	GO:0000103//sulfate assimilation;GO:0051923//sulfation
ENSGALG00000045540	517	573	559	814	965	510	132.72	124.3	142.99	463.02	394.32	459.96	133.336666666667	439.1	1.71947596826042	6.89435430888059e-43	2.85507378438349e-41	-	C-type lectin domain family 2 member D-like 5 [Source:NCBI gene;Acc:776458]	-	-	-	-	GO:0016020//membrane;GO:0016021//integral component of membrane	-	-
ENSGALG00000030550	1490	1781	1582	206	317	167	76.52	77.88	81.24	23.65	26.11	30.35	78.5466666666667	26.7033333333333	-1.55653	7.11056343546234e-43	2.93501823629247e-41	ATP2B1	ATPase plasma membrane Ca2+ transporting 1 [Source:NCBI gene;Acc:374244]	Environmental Information Processing;Environmental Information Processing;Environmental Information Processing;Organismal Systems;Organismal Systems;Organismal Systems;Organismal Systems;Organismal Systems;Organismal Systems	Signal transduction;Signal transduction;Signal transduction;Circulatory system;Digestive system;Endocrine system;Digestive system;Excretory system;Digestive system	ko04020//Calcium signaling pathway;ko04024//cAMP signaling pathway;ko04022//cGMP - PKG signaling pathway;ko04261//Adrenergic signaling in cardiomyocytes;ko04972//Pancreatic secretion;ko04925//Aldosterone synthesis and secretion;ko04970//Salivary secretion;ko04961//Endocrine and other factor-regulated calcium reabsorption;ko04978//Mineral absorption	K05850;K05850;K05850;K05850;K05850;K05850;K05850;K05850;K05850	GO:0001772//immunological synapse;GO:0005623//cell;GO:0005654//nucleoplasm;GO:0005886//plasma membrane;GO:0016020//membrane;GO:0016021//integral component of membrane;GO:0016323//basolateral plasma membrane;GO:0043231//intracellular membrane-bounded organelle;GO:0098793//presynapse;GO:0098978//glutamatergic synapse;GO:0098982//GABA-ergic synapse	GO:0000166//nucleotide binding;GO:0005388//calcium-transporting ATPase activity;GO:0005516//calmodulin binding;GO:0005524//ATP binding;GO:0015085//calcium ion transmembrane transporter activity;GO:0016887//ATPase activity;GO:0019829//cation-transporting ATPase activity;GO:0030165//PDZ domain binding;GO:0046872//metal ion binding;GO:1905056//calcium-transporting ATPase activity involved in regulat…	GO:0001818//negative regulation of cytokine production;GO:0003056//regulation of vascular smooth muscle contraction;GO:0006811//ion transport;GO:0006816//calcium ion transport;GO:0006874//cellular calcium ion homeostasis;GO:0008217//regulation of blood pressure;GO:0030501//positive regulation of bone mineralization;GO:0051480//regulation of cytosolic calcium ion concentration;GO:0051481//negative…
ENSGALG00000011475	4212	4804	4332	846	1247	455	2600.02	2508.11	2666.76	1134.05	1191.75	969.77	2591.63	1098.52333333333	-1.23829	7.37652835365068e-43	3.03491452264485e-41	RPL37A	ribosomal protein L37a [Source:NCBI gene;Acc:769981]	-	-	-	-	GO:0005634//nucleus;GO:0005662//DNA replication factor A complex;GO:0005840//ribosome;GO:0035861//site of double-strand break;GO:0043596//nuclear replication fork	GO:0003678//DNA helicase activity;GO:0003735//structural constituent of ribosome;GO:0005524//ATP binding;GO:0008094//DNA-dependent ATPase activity;GO:0036310//annealing helicase activity;GO:0046872//metal ion binding	GO:0000733//DNA strand renaturation;GO:0006259//DNA metabolic process;GO:0006281//DNA repair;GO:0006303//double-strand break repair via nonhomologous end joining;GO:0006357//regulation of transcription by RNA polymerase II;GO:0006412//translation;GO:0006974//cellular response to DNA damage stimulus;GO:0031297//replication fork processing;GO:0032508//DNA duplex unwinding;GO:0036292//DNA rewinding;…
ENSGALG00000016088	3141	3747	3097	577	891	322	359.72	363	353.8	146.6	162.58	129.54	358.84	146.24	-1.295	9.70571589584395e-43	3.98028581981018e-41	CCT7	chaperonin containing TCP1 subunit 7 [Source:NCBI gene;Acc:428806]	-	-	-	-	GO:0005737//cytoplasm;GO:0005832//chaperonin-containing T-complex;GO:0005874//microtubule;GO:0044297//cell body	GO:0000166//nucleotide binding;GO:0005524//ATP binding;GO:0042802//identical protein binding;GO:0051082//unfolded protein binding	GO:0006457//protein folding;GO:0007339//binding of sperm to zona pellucida;GO:0032212//positive regulation of telomere maintenance via telomerase;GO:0050821//protein stabilization;GO:1901998//toxin transport;GO:1904851//positive regulation of establishment of protein localization to telomere
ENSGALG00000040003	417	460	411	593	828	410	43.78	40.87	43.07	138.21	138.56	151.29	42.5733333333333	142.686666666667	1.74482857139927	1.61894512783973e-42	6.61782989031777e-41	STXBP1	syntaxin binding protein 1 [Source:NCBI gene;Acc:404293]	Organismal Systems	Nervous system	ko04721//Synaptic vesicle cycle	K15292	GO:0005654//nucleoplasm;GO:0005829//cytosol;GO:0005886//plasma membrane;GO:0030424//axon;GO:0031091//platelet alpha granule;GO:0045335//phagocytic vesicle;GO:0048787//presynaptic active zone membrane;GO:0098978//glutamatergic synapse	GO:0017075//syntaxin-1 binding;GO:0019905//syntaxin binding	GO:0002576//platelet degranulation;GO:0006887//exocytosis;GO:0006904//vesicle docking involved in exocytosis;GO:0007269//neurotransmitter secretion;GO:0007274//neuromuscular synaptic transmission;GO:0007412//axon target recognition;GO:0016082//synaptic vesicle priming;GO:0016188//synaptic vesicle maturation;GO:0016192//vesicle-mediated transport;GO:0032229//negative regulation of synaptic transmi…
ENSGALG00000002893	1229	1333	1138	101	173	99	246.53	226.17	227.71	44.95	55.29	69.8	233.47	56.68	-2.04233	1.67579355633807e-42	6.82818519161285e-41	STC2	stanniocalcin 2 [Source:NCBI gene;Acc:416208]	-	-	-	-	GO:0005576//extracellular region;GO:0005615//extracellular space;GO:0005623//cell;GO:0005783//endoplasmic reticulum;GO:0005794//Golgi apparatus;GO:0048471//perinuclear region of cytoplasm	GO:0005179//hormone activity;GO:0019899//enzyme binding;GO:0020037//heme binding;GO:0042803//protein homodimerization activity	GO:0006874//cellular calcium ion homeostasis;GO:0006979//response to oxidative stress;GO:0010629//negative regulation of gene expression;GO:0030968//endoplasmic reticulum unfolded protein response;GO:0034976//response to endoplasmic reticulum stress;GO:0040015//negative regulation of multicellular organism growth;GO:0046885//regulation of hormone biosynthetic process;GO:0055074//calcium ion homeo…
ENSGALG00000013606	14	32	26	208	233	115	2.75	5.31	5.09	90.57	72.86	79.33	4.38333333333333	80.92	4.20639602109978	2.2933653945342e-42	9.314591756262e-41	FGL1	fibrinogen like 1 [Source:NCBI gene;Acc:422728]	-	-	-	-	GO:0005576//extracellular region	-	GO:0072574//hepatocyte proliferation
ENSGALG00000010185	2111	2449	1986	232	357	91	157.09	154.14	147.41	38.3	42.69	24.76	152.88	35.25	-2.1167	2.37176957653288e-42	9.60225689259573e-41	HSPA4L	heat shock protein family A (Hsp70) member 4 like [Source:NCBI gene;Acc:422496]	Genetic Information Processing	Folding, sorting and degradation	ko04141//Protein processing in endoplasmic reticulum	K09485	GO:0005634//nucleus;GO:0005829//cytosol	-	-
ENSGALG00000042642	123	158	130	319	435	201	45.25	49.16	47.71	260.37	254.98	259.92	47.3733333333333	258.423333333333	2.44758924540973	2.62937297361065e-42	1.06112784463676e-40	RARRES2	retinoic acid receptor responder (tazarotene induced) 2 [Source:NCBI gene;Acc:420366]	-	-	-	-	GO:0005615//extracellular space;GO:0031012//extracellular matrix	GO:0005102//signaling receptor binding	GO:0006954//inflammatory response;GO:0045087//innate immune response;GO:0050921//positive regulation of chemotaxis;GO:0050994//regulation of lipid catabolic process
ENSGALG00000027462	320	384	330	620	720	337	45.71	46.4	47.02	196.5	163.88	169.22	46.3766666666667	176.533333333333	1.92846958663119	3.46839352889777e-42	1.39086970880356e-40	P3H4	prolyl 3-hydroxylase family member 4 (non-enzymatic) [Source:NCBI gene;Acc:430099]	-	-	-	-	GO:0005783//endoplasmic reticulum;GO:1902494//catalytic complex	GO:0005515//protein binding	GO:0017185//peptidyl-lysine hydroxylation;GO:0030199//collagen fibril organization;GO:0032964//collagen biosynthetic process;GO:0046849//bone remodeling
ENSGALG00000045469	40	64	48	194	334	156	3.29	4.53	3.38	28.76	35.57	39.22	3.73333333333333	34.5166666666667	3.20875691616291	4.3429241481533e-42	1.73607365316715e-40	BCAN	brevican [Source:NCBI gene;Acc:425976]	-	-	-	-	GO:0031012//extracellular matrix;GO:0098978//glutamatergic synapse	GO:0005540//hyaluronic acid binding	GO:0001501//skeletal system development;GO:0007155//cell adhesion;GO:0007417//central nervous system development;GO:0021766//hippocampus development;GO:0060074//synapse maturation
ENSGALG00000010124	3541	4396	3506	840	971	511	1004.77	1054.02	988.98	534.54	447.92	524.18	1015.92333333333	502.213333333333	-1.01642	4.65090418743902e-42	1.85334144223985e-40	RPS8	ribosomal protein S8 [Source:NCBI gene;Acc:424584]	Genetic Information Processing	Translation	ko03010//Ribosome	K02995	GO:0005783//endoplasmic reticulum;GO:0005829//cytosol;GO:0005840//ribosome;GO:0022627//cytosolic small ribosomal subunit;GO:1990904//ribonucleoprotein complex	GO:0003735//structural constituent of ribosome	GO:0000462//maturation of SSU-rRNA from tricistronic rRNA transcript (SSU-rRNA, 5.8S rRNA, LSU-rRNA);GO:0006412//translation
ENSGALG00000016348	1444	1579	1423	2113	2347	1648	504.9	466.99	496.33	1639.15	1307.58	2025.51	489.406666666667	1657.41333333333	1.7598277743664	7.00920283391441e-42	2.77564432223011e-40	SAT1	spermidine/spermine N1-acetyltransferase 1 [Source:NCBI gene;Acc:374006]	Metabolism;Metabolism;Cellular Processes	Global and overview maps;Amino acid metabolism;Cell growth and death	ko01100//Metabolic pathways;ko00330//Arginine and proline metabolism;ko04216//Ferroptosis	K00657;K00657;K00657	GO:0005737//cytoplasm;GO:0005829//cytosol	GO:0004145//diamine N-acetyltransferase activity;GO:0005515//protein binding;GO:0008080//N-acetyltransferase activity;GO:0016740//transferase activity;GO:0016746//transferase activity, transferring acyl groups;GO:0019809//spermidine binding;GO:0042802//identical protein binding	GO:0001525//angiogenesis;GO:0009447//putrescine catabolic process;GO:0032918//spermidine acetylation;GO:0042127//regulation of cell proliferation
ENSGALG00000047929	333	409	381	564	779	429	31.26	32.48	35.68	117.46	116.52	141.56	33.14	125.18	1.91735857372243	1.06249292900036e-41	4.19436460943692e-40	SLC44A2	choline transporter-like protein 2 [Source:NCBI gene;Acc:107050443]	Human Diseases	Cancers	ko05231//Choline metabolism in cancer	K15377	GO:0005739//mitochondrion;GO:0005886//plasma membrane;GO:0016020//membrane;GO:0016021//integral component of membrane	GO:0015220//choline transmembrane transporter activity	GO:0015871//choline transport;GO:0055085//transmembrane transport
ENSGALG00000004191	1577	1820	1698	269	374	181	182.25	177.9	195.78	68.85	68.82	73.52	185.31	70.3966666666667	-1.39636	1.25248648480634e-41	4.92903997995836e-40	RIC8A	RIC8 guanine nucleotide exchange factor A [Source:NCBI gene;Acc:422987]	-	-	-	-	GO:0005737//cytoplasm;GO:0005886//plasma membrane;GO:0016020//membrane	GO:0001965//G-protein alpha-subunit binding;GO:0005085//guanyl-nucleotide exchange factor activity;GO:0005096//GTPase activator activity	GO:0001944//vasculature development;GO:0007186//G protein-coupled receptor signaling pathway;GO:0007193//adenylate cyclase-inhibiting G protein-coupled receptor signaling pathway;GO:0007369//gastrulation;GO:0008542//visual learning;GO:0009416//response to light stimulus;GO:0042074//cell migration involved in gastrulation;GO:0043547//positive regulation of GTPase activity;GO:0070586//cell-cell adh…
ENSGALG00000032993	1367	1388	1362	103	178	109	103.05	88.51	102.42	17.23	21.38	28.88	97.9933333333333	22.4966666666667	-2.12297	1.4300122509842e-41	5.6102523976693e-40	FTSJ3	FtsJ homolog 3 [Source:NCBI gene;Acc:419943]	-	-	-	-	GO:0005634//nucleus;GO:0005654//nucleoplasm;GO:0005730//nucleolus;GO:0030687//preribosome, large subunit precursor;GO:0030688//preribosome, small subunit precursor	GO:0008168//methyltransferase activity;GO:0008173//RNA methyltransferase activity;GO:0008649//rRNA methyltransferase activity;GO:0008650//rRNA (uridine-2'-O-)-methyltransferase activity;GO:0016435//rRNA (guanine) methyltransferase activity;GO:0016740//transferase activity	GO:0000453//enzyme-directed rRNA 2'-O-methylation;GO:0000463//maturation of LSU-rRNA from tricistronic rRNA transcript (SSU-rRNA, 5.8S rRNA, LSU-rRNA);GO:0000466//maturation of 5.8S rRNA from tricistronic rRNA transcript (SSU-rRNA, 5.8S rRNA, LSU-rRNA);GO:0001510//RNA methylation;GO:0006364//rRNA processing;GO:0031167//rRNA methylation;GO:0032259//methylation;GO:0042254//ribosome biogenesis
ENSGALG00000016927	821	1029	828	70	124	45	115.46	122.41	116.16	21.85	27.79	22.25	118.01	23.9633333333333	-2.30001	1.48990551708502e-41	5.82718602237697e-40	KLF5	Kruppel like factor 5 [Source:NCBI gene;Acc:418818]	-	-	-	-	GO:0005634//nucleus;GO:0005654//nucleoplasm;GO:0005667//transcription factor complex;GO:0005794//Golgi apparatus;GO:0043231//intracellular membrane-bounded organelle	GO:0000978//RNA polymerase II proximal promoter sequence-specific DNA binding;GO:0000981//DNA-binding transcription factor activity, RNA polymerase II-specific;GO:0001228//DNA-binding transcription activator activity, RNA polymerase II-specific;GO:0003676//nucleic acid binding;GO:0003677//DNA binding;GO:0003700//DNA-binding transcription factor activity;GO:0043426//MRF binding	GO:0000122//negative regulation of transcription by RNA polymerase II;GO:0001525//angiogenesis;GO:0006355//regulation of transcription, DNA-templated;GO:0006357//regulation of transcription by RNA polymerase II;GO:0010468//regulation of gene expression;GO:0014816//skeletal muscle satellite cell differentiation;GO:0014901//satellite cell activation involved in skeletal muscle regeneration;GO:00149…
ENSGALG00000055075	312	301	305	514	726	396	19.57	15.97	19.08	71.58	72.6	87.28	18.2066666666667	77.1533333333333	2.08326167497047	1.72289916579999e-41	6.71771637815922e-40	FMNL3	formin-like protein 3 [Source:NCBI gene;Acc:107049717]	-	-	-	-	GO:0005737//cytoplasm;GO:0005794//Golgi apparatus;GO:0005829//cytosol;GO:0005886//plasma membrane;GO:0043231//intracellular membrane-bounded organelle	GO:0003779//actin binding;GO:0017048//Rho GTPase binding;GO:0032794//GTPase activating protein binding	GO:0007010//cytoskeleton organization;GO:0008360//regulation of cell shape;GO:0016043//cellular component organization;GO:0016477//cell migration;GO:0030036//actin cytoskeleton organization
ENSGALG00000032430	2105	2788	2229	409	531	293	167	187.09	176.39	71.99	67.12	81.71	176.826666666667	73.6066666666667	-1.26443	2.51561840147612e-41	9.7785019581305e-40	IPO5	RAN binding protein 6 [Source:NCBI gene;Acc:418783]	-	-	-	-	GO:0005634//nucleus;GO:0005737//cytoplasm	GO:0005515//protein binding;GO:0008139//nuclear localization sequence binding;GO:0061608//nuclear import signal receptor activity	GO:0006606//protein import into nucleus;GO:0006607//NLS-bearing protein import into nucleus;GO:0006610//ribosomal protein import into nucleus;GO:0042307//positive regulation of protein import into nucleus;GO:0071230//cellular response to amino acid stimulus
ENSGALG00000015780	329	420	330	545	731	340	69.74	75.3	69.84	256.48	246.89	253.33	71.6266666666667	252.233333333333	1.81619023525217	3.37777282830413e-41	1.30896444282171e-39	PNRC1	proline rich nuclear receptor coactivator 1 [Source:NCBI gene;Acc:421817]	-	-	-	-	GO:0005634//nucleus	-	-
ENSGALG00000002262	2663	3291	2674	541	821	381	377.87	394.96	378.45	170.31	185.62	190.03	383.76	181.986666666667	-1.07637	1.02614242709151e-40	3.95236377997069e-39	ETF1	eukaryotic translation termination factor 1 [Source:NCBI gene;Acc:416182]	Genetic Information Processing	Translation	ko03015//mRNA surveillance pathway	K03265	GO:0005737//cytoplasm	GO:0003747//translation release factor activity;GO:0008079//translation termination factor activity;GO:1990825//sequence-specific mRNA binding	GO:0006415//translational termination;GO:0006449//regulation of translational termination;GO:0006479//protein methylation
ENSGALG00000001949	5021	6064	4886	1059	1683	660	917.39	937.12	890.5	429.37	489.95	423.9	915.003333333333	447.74	-1.03112	1.05760578589642e-40	4.06120621784224e-39	MDH2	malate dehydrogenase 2 [Source:NCBI gene;Acc:417517]	Metabolism;Metabolism;Metabolism;Metabolism;Metabolism;Metabolism	Global and overview maps;Global and overview maps;Amino acid metabolism;Carbohydrate metabolism;Carbohydrate metabolism;Carbohydrate metabolism	ko01100//Metabolic pathways;ko01200//Carbon metabolism;ko00270//Cysteine and methionine metabolism;ko00620//Pyruvate metabolism;ko00630//Glyoxylate and dicarboxylate metabolism;ko00020//Citrate cycle (TCA cycle)	K00026;K00026;K00026;K00026;K00026;K00026	GO:0005737//cytoplasm;GO:0005739//mitochondrion;GO:0016020//membrane	GO:0003824//catalytic activity;GO:0016491//oxidoreductase activity;GO:0016615//malate dehydrogenase activity;GO:0016616//oxidoreductase activity, acting on the CH-OH group of donors, NAD or NADP as acceptor;GO:0030060//L-malate dehydrogenase activity	GO:0005975//carbohydrate metabolic process;GO:0006099//tricarboxylic acid cycle;GO:0006108//malate metabolic process;GO:0006475//internal protein amino acid acetylation;GO:0009060//aerobic respiration;GO:0019752//carboxylic acid metabolic process;GO:0055114//oxidation-reduction process
ENSGALG00000009967	1640	1982	1791	305	337	185	75.4	77.07	82.14	31.11	24.69	29.9	78.2033333333333	28.5666666666667	-1.4529	1.22315080386311e-40	4.68270905938168e-39	LRPPRC	leucine rich pentatricopeptide repeat containing [Source:NCBI gene;Acc:421403]	-	-	-	-	GO:0000794//condensed nuclear chromosome;GO:0005634//nucleus;GO:0005737//cytoplasm;GO:0005739//mitochondrion;GO:0005856//cytoskeleton;GO:0005874//microtubule;GO:0042645//mitochondrial nucleoid;GO:0048471//perinuclear region of cytoplasm;GO:1990904//ribonucleoprotein complex	GO:0003697//single-stranded DNA binding;GO:0003723//RNA binding;GO:0005515//protein binding;GO:0031625//ubiquitin protein ligase binding;GO:0048487//beta-tubulin binding	GO:0000961//negative regulation of mitochondrial RNA catabolic process;GO:0070129//regulation of mitochondrial translation
ENSGALG00000005034	3115	3861	3202	596	983	401	316.76	332.09	324.8	134.46	159.27	143.33	324.55	145.686666666667	-1.15557	1.70111412345068e-40	6.49292716035152e-39	ACAD9	acyl-CoA dehydrogenase family member 9 [Source:NCBI gene;Acc:415974]	-	-	-	-	GO:0005634//nucleus;GO:0005739//mitochondrion;GO:0030425//dendrite;GO:0031966//mitochondrial membrane	GO:0000062//fatty-acyl-CoA binding;GO:0003995//acyl-CoA dehydrogenase activity;GO:0004466//long-chain-acyl-CoA dehydrogenase activity;GO:0016491//oxidoreductase activity;GO:0016627//oxidoreductase activity, acting on the CH-CH group of donors;GO:0017099//very-long-chain-acyl-CoA dehydrogenase activity;GO:0050660//flavin adenine dinucleotide binding;GO:0070991//medium-chain-acyl-CoA dehydrogenase …	GO:0001676//long-chain fatty acid metabolic process;GO:0032981//mitochondrial respiratory chain complex I assembly;GO:0051791//medium-chain fatty acid metabolic process;GO:0055114//oxidation-reduction process
ENSGALG00000033883	30	58	31	301	327	119	1.61	2.65	1.54	32.85	26.75	21.14	1.93333333333333	26.9133333333333	3.79915878146558	2.41342873686093e-40	9.18407476081131e-39	PCDH7	protocadherin 7 [Source:NCBI gene;Acc:422797]	-	-	-	-	GO:0005886//plasma membrane;GO:0005887//integral component of plasma membrane;GO:0016020//membrane;GO:0016021//integral component of membrane	GO:0005509//calcium ion binding	GO:0007155//cell adhesion;GO:0007156//homophilic cell adhesion via plasma membrane adhesion molecules
ENSGALG00000041331	1375	1692	1464	236	311	161	64.49	66.99	68.45	25.11	22.83	26.62	66.6433333333333	24.8533333333333	-1.42302	2.71897498702256e-40	1.03158236633383e-38	RRP12	ribosomal RNA processing 12 homolog [Source:NCBI gene;Acc:423845]	-	-	-	-	GO:0005730//nucleolus;GO:0005829//cytosol;GO:0005886//plasma membrane;GO:0043231//intracellular membrane-bounded organelle	-	-
ENSGALG00000008914	47	25	30	236	337	124	1.71	0.77	1.09	19.04	19.53	15.85	1.19	18.14	3.93014097722058	2.94560013677319e-40	1.11422820696089e-38	NRAP	nebulin-related anchoring protein [Source:NCBI gene;Acc:423899]	-	-	-	-	GO:0005916//fascia adherens;GO:0005927//muscle tendon junction;GO:0030016//myofibril;GO:0030018//Z disc	GO:0003779//actin binding;GO:0017166//vinculin binding;GO:0046872//metal ion binding;GO:0051015//actin filament binding;GO:0051371//muscle alpha-actinin binding	GO:0048747//muscle fiber development;GO:0071691//cardiac muscle thin filament assembly
ENSGALG00000011643	686	818	652	58	79	39	15.5	15.63	14.69	2.9	2.84	3.1	15.2733333333333	2.94666666666667	-2.37386	3.54753788979599e-40	1.3379285755802e-38	UTP20	UTP20, small subunit processome component [Source:NCBI gene;Acc:417933]	-	-	-	-	GO:0005730//nucleolus;GO:0005886//plasma membrane;GO:0030686//90S preribosome;GO:0032040//small-subunit processome	-	GO:0006364//rRNA processing
ENSGALG00000048178	69	121	57	333	427	330	6.32	9.37	5.21	67.65	62.3	106.13	6.96666666666667	78.6933333333333	3.49770097846376	4.06760785912001e-40	1.52951711545308e-38	SLC27A3	long-chain fatty acid transport protein 3-like [Source:NCBI gene;Acc:107049496]	Human Diseases	Endocrine and metabolic diseases	ko04931//Insulin resistance	K08772	GO:0005783//endoplasmic reticulum;GO:0016021//integral component of membrane	GO:0003824//catalytic activity;GO:0004467//long-chain fatty acid-CoA ligase activity;GO:0031957//very long-chain fatty acid-CoA ligase activity	GO:0001676//long-chain fatty acid metabolic process
ENSGALG00000036915	847	1117	892	107	115	63	92.18	102.82	96.84	25.84	19.94	24.1	97.28	23.2933333333333	-2.06223	4.24097187501267e-40	1.58998803550771e-38	SQLE	squalene epoxidase [Source:NCBI gene;Acc:420335]	Metabolism;Metabolism	Global and overview maps;Lipid metabolism	ko01100//Metabolic pathways;ko00100//Steroid biosynthesis	K00511;K00511	GO:0005783//endoplasmic reticulum;GO:0016020//membrane;GO:0016021//integral component of membrane;GO:0043231//intracellular membrane-bounded organelle	GO:0004506//squalene monooxygenase activity;GO:0050660//flavin adenine dinucleotide binding;GO:0071949//FAD binding	GO:0008203//cholesterol metabolic process;GO:0016126//sterol biosynthetic process;GO:0042127//regulation of cell proliferation;GO:0055114//oxidation-reduction process;GO:0140042//lipid droplet formation
ENSGALG00000045584	31	77	36	255	328	198	4.44	9.32	5.14	81	74.82	99.65	6.3	85.1566666666667	3.75669574498013	4.76231115400584e-40	1.78017719597528e-38	-	V-set and immunoglobulin domain containing 10 like [Source:NCBI gene;Acc:422293]	-	-	-	-	GO:0016020//membrane;GO:0016021//integral component of membrane	-	-
ENSGALG00000039779	2931	3476	2991	673	878	360	565.29	567.55	575.05	286.83	268.74	243.09	569.296666666667	266.22	-1.09656	5.22992668226538e-40	1.94922443875491e-38	NUDT16L1	nudix hydrolase 16 like 1 [Source:NCBI gene;Acc:395557]	-	-	-	-	-	GO:0016787//hydrolase activity	-
ENSGALG00000004833	325	390	324	515	887	360	28.06	28.48	27.91	98.66	122.03	109.26	28.15	109.983333333333	1.96607808961254	5.81440557689167e-40	2.16070813696103e-38	P3H1	prolyl 3-hydroxylase 1 [Source:NCBI gene;Acc:414142]	-	-	-	-	GO:0005783//endoplasmic reticulum;GO:0032991//protein-containing complex	GO:0005506//iron ion binding;GO:0005515//protein binding;GO:0005518//collagen binding;GO:0016491//oxidoreductase activity;GO:0016705//oxidoreductase activity, acting on paired donors, with incorporation or reduction of molecular oxygen;GO:0019797//procollagen-proline 3-dioxygenase activity;GO:0031418//L-ascorbic acid binding;GO:0046872//metal ion binding;GO:0051213//dioxygenase activity	GO:0006457//protein folding;GO:0018126//protein hydroxylation;GO:0019511//peptidyl-proline hydroxylation;GO:0032963//collagen metabolic process;GO:0050708//regulation of protein secretion;GO:0050821//protein stabilization;GO:0055114//oxidation-reduction process;GO:0060348//bone development;GO:0061077//chaperone-mediated protein folding;GO:1901874//negative regulation of post-translational protein…
ENSGALG00000048467	66	60	69	215	420	169	14.32	10.98	14.93	102.98	145.57	128.67	13.41	125.74	3.22906252587398	9.14874978251857e-40	3.38985255099636e-38	-	-	-	-	-	-	GO:0008021//synaptic vesicle;GO:0016020//membrane;GO:0016021//integral component of membrane	-	GO:0048168//regulation of neuronal synaptic plasticity
ENSGALG00000045529	55	74	40	354	287	277	15.76	17.94	11.43	225.06	131.04	279.02	15.0433333333333	211.706666666667	3.81487051774752	9.42108487726235e-40	3.4805827278329e-38	RAB15	RAB15, member RAS oncogene family [Source:NCBI gene;Acc:429955]	-	-	-	-	GO:0005737//cytoplasm;GO:0005929//cilium;GO:0010008//endosome membrane;GO:0048471//perinuclear region of cytoplasm	GO:0003924//GTPase activity;GO:0005525//GTP binding	GO:0032482//Rab protein signal transduction;GO:1903307//positive regulation of regulated secretory pathway
ENSGALG00000011581	85	96	86	234	403	172	2.84	2.71	2.86	17.32	21.43	20.17	2.80333333333333	19.64	2.80857972478071	1.06852779269163e-39	3.92474904028646e-38	KIF26A	kinesin family member 26A [Source:NCBI gene;Acc:423489]	-	-	-	-	GO:0005871//kinesin complex;GO:0005874//microtubule	GO:0000166//nucleotide binding;GO:0003774//motor activity;GO:0003777//microtubule motor activity;GO:0005524//ATP binding;GO:0008017//microtubule binding;GO:0008574//ATP-dependent microtubule motor activity, plus-end-directed	GO:0001560//regulation of cell growth by extracellular stimulus;GO:0007018//microtubule-based movement;GO:0009968//negative regulation of signal transduction;GO:0048484//enteric nervous system development
ENSGALG00000002667	794	893	742	897	1259	579	67.19	63.92	62.61	168.4	169.75	172.22	64.5733333333333	170.123333333333	1.3975706206524	1.14110679015671e-39	4.17922116903636e-38	OLFML2B	olfactomedin like 2B [Source:NCBI gene;Acc:424366]	-	-	-	-	GO:0031012//extracellular matrix	GO:0050840//extracellular matrix binding	GO:0030198//extracellular matrix organization
ENSGALG00000002899	947	1096	988	108	136	42	79.82	78.13	83.07	20.2	18.26	12.44	80.34	16.9666666666667	-2.24342	1.25696499507627e-39	4.59027677740821e-38	AACS	acetoacetyl-CoA synthetase [Source:NCBI gene;Acc:416811]	Metabolism;Metabolism;Metabolism	Global and overview maps;Amino acid metabolism;Carbohydrate metabolism	ko01100//Metabolic pathways;ko00280//Valine, leucine and isoleucine degradation;ko00650//Butanoate metabolism	K01907;K01907;K01907	-	GO:0003824//catalytic activity;GO:0030729//acetoacetate-CoA ligase activity	GO:0006629//lipid metabolic process
ENSGALG00000015511	110	145	103	272	428	214	5.93	9.53	4.87	29.58	27.3	35.41	6.77666666666667	30.7633333333333	2.18256411923239	2.05241095463556e-39	7.43090046204051e-38	ROBO1	roundabout guidance receptor 1 [Source:NCBI gene;Acc:395292]	Organismal Systems	Development	ko04360//Axon guidance	K06753	GO:0005623//cell;GO:0005737//cytoplasm;GO:0005886//plasma membrane;GO:0009986//cell surface;GO:0016020//membrane;GO:0016021//integral component of membrane;GO:0030424//axon;GO:0043025//neuronal cell body	GO:0005515//protein binding;GO:0008046//axon guidance receptor activity;GO:0030275//LRR domain binding;GO:0042802//identical protein binding	GO:0002042//cell migration involved in sprouting angiogenesis;GO:0006919//activation of cysteine-type endopeptidase activity involved in apoptotic process;GO:0007156//homophilic cell adhesion via plasma membrane adhesion molecules;GO:0007411//axon guidance;GO:0016199//axon midline choice point recognition;GO:0021836//chemorepulsion involved in postnatal olfactory bulb interneuron migration;GO:003…
ENSGALG00000005338	2586	3186	2664	414	736	314	1753.89	1827.52	1802.16	622.9	795.28	748.51	1794.52333333333	722.23	-1.31307	2.095707103449e-39	7.56604000424665e-38	RPS21	ribosomal protein S21 [Source:NCBI gene;Acc:419228]	Genetic Information Processing	Translation	ko03010//Ribosome	K02971	GO:0005840//ribosome;GO:0022627//cytosolic small ribosomal subunit;GO:0042788//polysomal ribosome;GO:0045202//synapse	GO:0003735//structural constituent of ribosome;GO:0047485//protein N-terminus binding	GO:0000447//endonucleolytic cleavage in ITS1 to separate SSU-rRNA from 5.8S rRNA and LSU-rRNA from tricistronic rRNA transcript (SSU-rRNA, 5.8S rRNA, LSU-rRNA);GO:0000461//endonucleolytic cleavage to generate mature 3'-end of SSU-rRNA from (SSU-rRNA, 5.8S rRNA, LSU-rRNA);GO:0002181//cytoplasmic translation;GO:0006412//translation
ENSGALG00000007965	2232	2567	2176	343	460	288	850.65	826.99	827.28	288.56	279.34	385.83	834.973333333333	317.91	-1.39311	3.41009649640433e-39	1.22415701989903e-37	HN1	hematological and neurological expressed 1 [Source:NCBI gene;Acc:422119]	-	-	-	-	-	-	-
ENSGALG00000035498	31	38	29	169	229	108	1.7	1.77	1.59	20.61	20.06	20.87	1.68666666666667	20.5133333333333	3.60431515363923	3.66671590356065e-39	1.31255999802035e-37	INPP5D	inositol polyphosphate-5-phosphatase D [Source:NCBI gene;Acc:424745]	Metabolism;Organismal Systems;Organismal Systems;Organismal Systems;Environmental Information Processing;Metabolism	Global and overview maps;Immune system;Immune system;Immune system;Signal transduction;Carbohydrate metabolism	ko01100//Metabolic pathways;ko04666//Fc gamma R-mediated phagocytosis;ko04664//Fc epsilon RI signaling pathway;ko04662//B cell receptor signaling pathway;ko04070//Phosphatidylinositol signaling system;ko00562//Inositol phosphate metabolism	K03084;K03084;K03084;K03084;K03084;K03084	GO:0005829//cytosol	GO:0016787//hydrolase activity	GO:0008340//determination of adult lifespan;GO:0009968//negative regulation of signal transduction;GO:0016064//immunoglobulin mediated immune response;GO:0030853//negative regulation of granulocyte differentiation;GO:0030889//negative regulation of B cell proliferation;GO:0035556//intracellular signal transduction;GO:0043065//positive regulation of apoptotic process;GO:0045409//negative regulatio…
ENSGALG00000038768	125	104	87	294	411	218	14	9.86	9.72	73.12	73.41	85.9	11.1933333333333	77.4766666666667	2.79112215563521	4.83888866206275e-39	1.72727879227209e-37	FAM20C	FAM20C, golgi associated secretory pathway kinase [Source:NCBI gene;Acc:416445]	-	-	-	-	GO:0005615//extracellular space;GO:0005794//Golgi apparatus	GO:0004674//protein serine/threonine kinase activity;GO:0005509//calcium ion binding;GO:0016773//phosphotransferase activity, alcohol group as acceptor;GO:0030145//manganese ion binding	GO:0001501//skeletal system development;GO:0006468//protein phosphorylation;GO:0016310//phosphorylation;GO:0030501//positive regulation of bone mineralization;GO:0031214//biomineral tissue development;GO:0036179//osteoclast maturation;GO:0040036//regulation of fibroblast growth factor receptor signaling pathway;GO:0045669//positive regulation of osteoblast differentiation;GO:0051174//regulation o…
ENSGALG00000010953	238	315	255	492	580	291	14.91	16.7	15.94	68.4	57.91	63.94	15.85	63.4166666666667	2.00037920753035	5.03285439792903e-39	1.79146996995946e-37	KANK4	KN motif and ankyrin repeat domains 4 [Source:NCBI gene;Acc:424684]	-	-	-	-	GO:0005737//cytoplasm;GO:0005829//cytosol;GO:0005856//cytoskeleton;GO:0015630//microtubule cytoskeleton	GO:0005515//protein binding	GO:0030837//negative regulation of actin filament polymerization
ENSGALG00000011823	54	60	63	227	307	126	0.69	0.64	0.8	6.4	6.17	5.59	0.71	6.05333333333333	3.09183886706508	5.19980059964971e-39	1.84571073385885e-37	FAT4	FAT atypical cadherin 4 [Source:NCBI gene;Acc:395166]	Environmental Information Processing;Environmental Information Processing	Signal transduction;Signal transduction	ko04391//Hippo signaling pathway -fly;ko04392//Hippo signaling pathway - multiple species	K16669;K16669	GO:0005886//plasma membrane;GO:0016020//membrane;GO:0016021//integral component of membrane;GO:0045177//apical part of cell	GO:0005509//calcium ion binding	GO:0001658//branching involved in ureteric bud morphogenesis;GO:0001822//kidney development;GO:0003007//heart morphogenesis;GO:0007009//plasma membrane organization;GO:0007155//cell adhesion;GO:0007156//homophilic cell adhesion via plasma membrane adhesion molecules;GO:0007157//heterophilic cell-cell adhesion via plasma membrane cell adhesion molecules;GO:0007219//Notch signaling pathway;GO:00085…
ENSGALG00000014490	97	110	95	252	389	167	8.48	8.13	8.28	48.87	54.18	51.31	8.29666666666667	51.4533333333333	2.63266081356022	5.99930249962486e-39	2.12355199092867e-37	P3H3	prolyl 3-hydroxylase 3 [Source:NCBI gene;Acc:418289]	-	-	-	-	GO:0005783//endoplasmic reticulum;GO:1902494//catalytic complex	GO:0005506//iron ion binding;GO:0016491//oxidoreductase activity;GO:0016705//oxidoreductase activity, acting on paired donors, with incorporation or reduction of molecular oxygen;GO:0019797//procollagen-proline 3-dioxygenase activity;GO:0031418//L-ascorbic acid binding	GO:0008285//negative regulation of cell proliferation;GO:0017185//peptidyl-lysine hydroxylation;GO:0019511//peptidyl-proline hydroxylation;GO:0032963//collagen metabolic process;GO:0032964//collagen biosynthetic process;GO:0055114//oxidation-reduction process
ENSGALG00000015132	4114	4842	3860	963	1158	492	283.24	283.14	269.53	152.01	129.3	123.02	278.636666666667	134.776666666667	-1.04781	7.03759562276008e-39	2.48413403152133e-37	CDH2	cadherin 2 [Source:NCBI gene;Acc:414745]	Environmental Information Processing;Human Diseases	Signaling molecules and interaction;Cardiovascular diseases	ko04514//Cell adhesion molecules (CAMs);ko05412//Arrhythmogenic right ventricular cardiomyopathy (ARVC)	K06736;K06736	GO:0005623//cell;GO:0005737//cytoplasm;GO:0005829//cytosol;GO:0005886//plasma membrane;GO:0005887//integral component of plasma membrane;GO:0005911//cell-cell junction;GO:0005912//adherens junction;GO:0005916//fascia adherens;GO:0009986//cell surface;GO:0014069//postsynaptic density;GO:0014704//intercalated disc;GO:0016020//membrane;GO:0016021//integral component of membrane;GO:0016323//basolater…	GO:0005509//calcium ion binding;GO:0005515//protein binding;GO:0008013//beta-catenin binding;GO:0008092//cytoskeletal protein binding;GO:0019899//enzyme binding;GO:0019901//protein kinase binding;GO:0019903//protein phosphatase binding;GO:0042802//identical protein binding;GO:0045294//alpha-catenin binding;GO:0045295//gamma-catenin binding;GO:0045296//cadherin binding;GO:0046872//metal ion bindin…	GO:0000902//cell morphogenesis;GO:0001502//cartilage condensation;GO:0001841//neural tube formation;GO:0007043//cell-cell junction assembly;GO:0007155//cell adhesion;GO:0007156//homophilic cell adhesion via plasma membrane adhesion molecules;GO:0007157//heterophilic cell-cell adhesion via plasma membrane cell adhesion molecules;GO:0007275//multicellular organism development;GO:0007416//synapse as…
ENSGALG00000023066	1403	1729	1433	138	245	142	217.54	227.49	222.43	47.71	60.34	77.53	222.486666666667	61.86	-1.84664	1.03550159573214e-38	3.63486875931238e-37	DNAJA1	DnaJ heat shock protein family (Hsp40) member A1 [Source:NCBI gene;Acc:427376]	Genetic Information Processing	Folding, sorting and degradation	ko04141//Protein processing in endoplasmic reticulum	K09502	GO:0005829//cytosol;GO:0015630//microtubule cytoskeleton;GO:0016020//membrane	GO:0001664//G protein-coupled receptor binding;GO:0001671//ATPase activator activity;GO:0005524//ATP binding;GO:0030544//Hsp70 protein binding;GO:0030957//Tat protein binding;GO:0031072//heat shock protein binding;GO:0031625//ubiquitin protein ligase binding;GO:0046872//metal ion binding;GO:0050750//low-density lipoprotein particle receptor binding;GO:0051082//unfolded protein binding;GO:0051087/…	GO:0006457//protein folding;GO:0007283//spermatogenesis;GO:0009408//response to heat;GO:0030317//flagellated sperm motility;GO:0030521//androgen receptor signaling pathway;GO:0031397//negative regulation of protein ubiquitination;GO:0032781//positive regulation of ATPase activity;GO:0043065//positive regulation of apoptotic process;GO:0043066//negative regulation of apoptotic process;GO:0043508//…
ENSGALG00000006138	15	23	9	169	179	115	0.34	0.44	0.2	8.42	6.4	9.22	0.326666666666667	8.01333333333333	4.61651133659598	1.32145948656272e-38	4.62583829108363e-37	HELZ2	helicase with zinc finger 2 [Source:NCBI gene;Acc:419265]	-	-	-	-	GO:0005634//nucleus;GO:0005737//cytoplasm	GO:0003676//nucleic acid binding;GO:0003723//RNA binding;GO:0004540//ribonuclease activity;GO:0030374//nuclear receptor transcription coactivator activity;GO:0046872//metal ion binding	GO:0000122//negative regulation of transcription by RNA polymerase II;GO:0045944//positive regulation of transcription by RNA polymerase II;GO:0090501//RNA phosphodiester bond hydrolysis
ENSGALG00000014692	815	969	826	78	125	39	78.36	78.8	79.22	16.64	19.15	13.18	78.7933333333333	16.3233333333333	-2.27114	1.34863246338764e-38	4.70056279779971e-37	LMNB1	lamin B1 [Source:NCBI gene;Acc:396223]	Cellular Processes;Cellular Processes	Cell growth and death;Cell growth and death	ko04210//Apoptosis;ko04214//Apoptosis - fly	K07611;K07611	GO:0005634//nucleus;GO:0005635//nuclear envelope;GO:0005637//nuclear inner membrane;GO:0005638//lamin filament;GO:0005654//nucleoplasm;GO:0005882//intermediate filament;GO:0016363//nuclear matrix;GO:0031965//nuclear membrane	GO:0003690//double-stranded DNA binding;GO:0043274//phospholipase binding;GO:1990837//sequence-specific double-stranded DNA binding	-
ENSGALG00000001392	17	11	16	193	282	77	2.63	1.44	2.47	66.23	69.5	41.87	2.18	59.2	4.76319713573939	1.35022479355989e-38	4.70056279779971e-37	MMP23B	matrix metallopeptidase 23A (pseudogene) [Source:NCBI gene;Acc:419407]	-	-	-	-	GO:0005615//extracellular space;GO:0016020//membrane;GO:0016021//integral component of membrane;GO:0031012//extracellular matrix	GO:0004222//metalloendopeptidase activity;GO:0008233//peptidase activity;GO:0008237//metallopeptidase activity;GO:0008270//zinc ion binding;GO:0016787//hydrolase activity;GO:0046872//metal ion binding	GO:0000003//reproduction;GO:0006508//proteolysis;GO:0030198//extracellular matrix organization;GO:0030574//collagen catabolic process
ENSGALG00000054033	1825	2200	2037	1840	2731	1226	223.66	222.92	250.17	467.2	485.1	450.22	232.25	467.506666666667	1.00930834143697	1.72139558725025e-38	5.94373974976435e-37	-	-	Metabolism;Metabolism	Global and overview maps;Amino acid metabolism	ko01100//Metabolic pathways;ko00330//Arginine and proline metabolism	K00933;K00933	-	GO:0000166//nucleotide binding;GO:0003824//catalytic activity;GO:0004111//creatine kinase activity;GO:0005199//structural constituent of cell wall;GO:0005524//ATP binding;GO:0016301//kinase activity;GO:0016740//transferase activity;GO:0016772//transferase activity, transferring phosphorus-containing groups	GO:0016310//phosphorylation;GO:0046314//phosphocreatine biosynthetic process
ENSGALG00000011937	1159	1273	1133	1157	1679	799	94.06	87.41	91.71	215.57	219.4	236.16	91.06	223.71	1.2967403828882	3.38850562081939e-38	1.16682454421259e-36	NFE2L1	nuclear factor, erythroid 2 like 1 [Source:NCBI gene;Acc:417987]	-	-	-	-	GO:0005623//cell;GO:0005634//nucleus;GO:0005654//nucleoplasm;GO:0005737//cytoplasm;GO:0005783//endoplasmic reticulum;GO:0005789//endoplasmic reticulum membrane;GO:0005829//cytosol;GO:0016020//membrane;GO:0016021//integral component of membrane;GO:0032991//protein-containing complex	GO:0000976//transcription regulatory region sequence-specific DNA binding;GO:0000978//RNA polymerase II proximal promoter sequence-specific DNA binding;GO:0001228//DNA-binding transcription activator activity, RNA polymerase II-specific;GO:0003677//DNA binding;GO:0003682//chromatin binding;GO:0003700//DNA-binding transcription factor activity;GO:0008289//lipid binding;GO:0015485//cholesterol bind…	GO:0000209//protein polyubiquitination;GO:0006002//fructose 6-phosphate metabolic process;GO:0006355//regulation of transcription, DNA-templated;GO:0006357//regulation of transcription by RNA polymerase II;GO:0006629//lipid metabolic process;GO:0006749//glutathione metabolic process;GO:0007088//regulation of mitotic nuclear division;GO:0008202//steroid metabolic process;GO:0008203//cholesterol me…
ENSGALG00000007494	1260	1682	1364	225	294	130	68.52	76.09	72.79	26.7	25.05	27.13	72.4666666666667	26.2933333333333	-1.46262	4.47292507115305e-38	1.53606792687402e-36	LARS1	leucyl-tRNA synthetase [Source:NCBI gene;Acc:416347]	Genetic Information Processing	Translation	ko00970//Aminoacyl-tRNA biosynthesis	K01869	GO:0005737//cytoplasm;GO:0005764//lysosome;GO:0005783//endoplasmic reticulum;GO:0005829//cytosol;GO:0012505//endomembrane system;GO:0016604//nuclear body;GO:0017101//aminoacyl-tRNA synthetase multienzyme complex	GO:0000166//nucleotide binding;GO:0002161//aminoacyl-tRNA editing activity;GO:0004812//aminoacyl-tRNA ligase activity;GO:0004819//glutamine-tRNA ligase activity;GO:0004823//leucine-tRNA ligase activity;GO:0005096//GTPase activator activity;GO:0005524//ATP binding;GO:0016874//ligase activity	GO:0006412//translation;GO:0006418//tRNA aminoacylation for protein translation;GO:0006425//glutaminyl-tRNA aminoacylation;GO:0006429//leucyl-tRNA aminoacylation;GO:0008361//regulation of cell size;GO:0032008//positive regulation of TOR signaling;GO:0034198//cellular response to amino acid starvation;GO:0043547//positive regulation of GTPase activity;GO:0071230//cellular response to amino acid st…
ENSGALG00000006273	88	110	90	234	401	176	6.69	7.07	6.82	39.46	48.57	47.03	6.86	45.02	2.71428557528134	5.35884537642204e-38	1.83533212459514e-36	MYLK2	myosin light chain kinase 2 [Source:NCBI gene;Acc:396356]	Environmental Information Processing;Cellular Processes;Cellular Processes;Environmental Information Processing;Organismal Systems;Environmental Information Processing;Organismal Systems;Organismal Systems;Organismal Systems	Signal transduction;Cellular community - eukaryotes;Cell motility;Signal transduction;Endocrine system;Signal transduction;Circulatory system;Immune system;Digestive system	ko04020//Calcium signaling pathway;ko04510//Focal adhesion;ko04810//Regulation of actin cytoskeleton;ko04022//cGMP - PKG signaling pathway;ko04921//Oxytocin signaling pathway;ko04371//Apelin signaling pathway;ko04270//Vascular smooth muscle contraction;ko04611//Platelet activation;ko04971//Gastric acid secretion	K00907;K00907;K00907;K00907;K00907;K00907;K00907;K00907;K00907	GO:0005634//nucleus;GO:0005737//cytoplasm;GO:0045202//synapse	GO:0004672//protein kinase activity;GO:0004687//myosin light chain kinase activity;GO:0005524//ATP binding;GO:0032027//myosin light chain binding	GO:0006468//protein phosphorylation;GO:0006941//striated muscle contraction;GO:0007274//neuromuscular synaptic transmission;GO:0010628//positive regulation of gene expression;GO:0014816//skeletal muscle satellite cell differentiation;GO:0018107//peptidyl-threonine phosphorylation;GO:0032971//regulation of muscle filament sliding;GO:0035914//skeletal muscle cell differentiation;GO:0046777//protein…
ENSGALG00000015630	127	216	224	525	859	287	17.6	24.99	29.53	156	183.27	134.82	24.04	158.03	2.71668966067612	1.08981172023833e-37	3.70243810157109e-36	EDIL3	EGF like repeats and discoidin domains 3 [Source:NCBI gene;Acc:427326]	-	-	-	-	-	GO:0005178//integrin binding;GO:0005509//calcium ion binding	GO:0010811//positive regulation of cell-substrate adhesion
ENSGALG00000017299	4385	5652	4559	1040	1465	556	1651.55	1800.42	1712.71	868.97	879.1	736.03	1721.56	828.033333333333	-1.05596	1.24771580632695e-37	4.22755473202543e-36	RPS11	ribosomal protein S11 [Source:NCBI gene;Acc:419049]	Genetic Information Processing	Translation	ko03010//Ribosome	K02949	GO:0005840//ribosome;GO:0022627//cytosolic small ribosomal subunit	GO:0003735//structural constituent of ribosome	GO:0006412//translation
ENSGALG00000017350	822	1026	799	61	125	41	65.21	68.85	63.23	10.74	15.8	11.43	65.7633333333333	12.6566666666667	-2.37739	1.5206361098846e-37	5.13853354252204e-36	RRM1	ribonucleotide reductase catalytic subunit M1 [Source:NCBI gene;Acc:419081]	Metabolism;Metabolism;Metabolism;Metabolism;Metabolism	Global and overview maps;Nucleotide metabolism;Nucleotide metabolism;Xenobiotics biodegradation and metabolism;Metabolism of other amino acids	ko01100//Metabolic pathways;ko00230//Purine metabolism;ko00240//Pyrimidine metabolism;ko00983//Drug metabolism - other enzymes;ko00480//Glutathione metabolism	K10807;K10807;K10807;K10807;K10807	GO:0005829//cytosol;GO:0005971//ribonucleoside-diphosphate reductase complex	GO:0000166//nucleotide binding;GO:0004748//ribonucleoside-diphosphate reductase activity, thioredoxin disulfide as acceptor;GO:0005524//ATP binding;GO:0016491//oxidoreductase activity;GO:0017076//purine nucleotide binding;GO:0042802//identical protein binding;GO:0061731//ribonucleoside-diphosphate reductase activity;GO:0097718//disordered domain specific binding	GO:0006260//DNA replication;GO:0009263//deoxyribonucleotide biosynthetic process;GO:0051290//protein heterotetramerization;GO:0055114//oxidation-reduction process
ENSGALG00000007315	2281	2785	2453	389	664	295	362.22	374.39	388.91	137.17	168.15	164.81	375.173333333333	156.71	-1.25946	1.62559585726844e-37	5.47860391045362e-36	PSMD6	proteasome 26S subunit, non-ATPase 6 [Source:NCBI gene;Acc:416079]	Human Diseases;Genetic Information Processing	Infectious diseases;Folding, sorting and degradation	ko05169//Epstein-Barr virus infection;ko03050//Proteasome	K03037;K03037	GO:0000502//proteasome complex;GO:0005838//proteasome regulatory particle;GO:0022624//proteasome accessory complex	GO:0005515//protein binding;GO:0030234//enzyme regulator activity	GO:0043161//proteasome-mediated ubiquitin-dependent protein catabolic process;GO:0050790//regulation of catalytic activity
ENSGALG00000007330	2075	2522	2172	459	602	303	139.83	143.3	146	68.62	64.63	71.77	143.043333333333	68.34	-1.06565	1.75687016120948e-37	5.90532060552958e-36	CTNND1	catenin delta 1 [Source:NCBI gene;Acc:428852]	Environmental Information Processing;Organismal Systems;Cellular Processes	Signal transduction;Immune system;Cellular community - eukaryotes	ko04015//Rap1 signaling pathway;ko04670//Leukocyte transendothelial migration;ko04520//Adherens junction	K05690;K05690;K05690	GO:0005634//nucleus;GO:0005737//cytoplasm;GO:0005829//cytosol;GO:0005886//plasma membrane;GO:0005911//cell-cell junction;GO:0005912//adherens junction;GO:0016342//catenin complex;GO:0030496//midbody	GO:0005102//signaling receptor binding;GO:0005515//protein binding;GO:0045296//cadherin binding	GO:0007043//cell-cell junction assembly;GO:0044331//cell-cell adhesion mediated by cadherin;GO:0050821//protein stabilization;GO:0090090//negative regulation of canonical Wnt signaling pathway;GO:0098609//cell-cell adhesion;GO:0099072//regulation of postsynaptic membrane neurotransmitter receptor levels
ENSGALG00000047861	87	82	88	267	310	174	16.37	13.05	16.51	111.39	92.92	115.06	15.31	106.456666666667	2.79772011097823	2.98275239095805e-37	9.9729388649658e-36	GRASP	general receptor for phosphoinositides 1 associated scaffold protein [Source:NCBI gene;Acc:107055398]	-	-	-	-	GO:0005886//plasma membrane;GO:0098685//Schaffer collateral - CA1 synapse;GO:0098978//glutamatergic synapse	GO:0005515//protein binding	GO:0007165//signal transduction;GO:0099152//regulation of neurotransmitter receptor transport, endosome to postsynaptic membrane
ENSGALG00000001634	3409	4061	3319	828	989	430	1437.25	1448.16	1395.84	774.49	664.37	637.24	1427.08333333333	692.033333333333	-1.04416	4.36967804953312e-37	1.45717263799168e-35	RPL23	ribosomal protein L23 [Source:NCBI gene;Acc:420001]	Genetic Information Processing	Translation	ko03010//Ribosome	K02894	GO:0005654//nucleoplasm;GO:0005730//nucleolus;GO:0005737//cytoplasm;GO:0005840//ribosome;GO:0022625//cytosolic large ribosomal subunit;GO:0032991//protein-containing complex	GO:0001223//transcription coactivator binding;GO:0003735//structural constituent of ribosome;GO:0031625//ubiquitin protein ligase binding;GO:0070180//large ribosomal subunit rRNA binding;GO:1990948//ubiquitin ligase inhibitor activity	GO:0000122//negative regulation of transcription by RNA polymerase II;GO:0006412//translation;GO:0008284//positive regulation of cell proliferation;GO:0010628//positive regulation of gene expression;GO:0032986//protein-DNA complex disassembly;GO:0050821//protein stabilization;GO:0071157//negative regulation of cell cycle arrest;GO:0071158//positive regulation of cell cycle arrest;GO:0072717//cell…
ENSGALG00000002855	515	709	576	36	53	15	69.07	80.44	77.05	10.71	11.32	7.07	75.52	9.7	-2.9608	4.59421010468343e-37	1.52802704584116e-35	SARDH	sarcosine dehydrogenase [Source:HGNC Symbol;Acc:HGNC:10536]	Metabolism;Metabolism	Global and overview maps;Amino acid metabolism	ko01100//Metabolic pathways;ko00260//Glycine, serine and threonine metabolism	K00314;K00314	GO:0005739//mitochondrion	GO:0016491//oxidoreductase activity	GO:0055114//oxidation-reduction process
ENSGALG00000041934	1323	1665	1395	210	249	156	120.8	128.56	127.06	43.9	37.92	50.07	125.473333333333	43.9633333333333	-1.51301	4.68317749593055e-37	1.55353992744586e-35	THOP1	thimet oligopeptidase 1 [Source:NCBI gene;Acc:426398]	Human Diseases;Organismal Systems	Infectious diseases;Endocrine system	ko05143//African trypanosomiasis;ko04614//Renin-angiotensin system	K01392;K01392	GO:0005758//mitochondrial intermembrane space	GO:0004222//metalloendopeptidase activity;GO:0008233//peptidase activity;GO:0008237//metallopeptidase activity;GO:0016787//hydrolase activity;GO:0046872//metal ion binding	GO:0006508//proteolysis;GO:0006518//peptide metabolic process
ENSGALG00000016105	137	156	126	400	381	247	4.17	4.01	3.8	26.98	18.37	26.39	3.99333333333333	23.9133333333333	2.58214983716874	4.94393064391489e-37	1.63575689607544e-35	DYSF	dysferlin [Source:NCBI gene;Acc:425353]	-	-	-	-	GO:0005634//nucleus;GO:0005768//endosome;GO:0005769//early endosome;GO:0005770//late endosome;GO:0005794//Golgi apparatus;GO:0005874//microtubule;GO:0005886//plasma membrane;GO:0016020//membrane;GO:0016021//integral component of membrane;GO:0030027//lamellipodium;GO:0030139//endocytic vesicle;GO:0030315//T-tubule;GO:0031410//cytoplasmic vesicle;GO:0034451//centriolar satellite;GO:0042383//sarcole…	GO:0005509//calcium ion binding;GO:0005543//phospholipid binding;GO:0005544//calcium-dependent phospholipid binding;GO:0008017//microtubule binding;GO:0043014//alpha-tubulin binding	GO:0001525//angiogenesis;GO:0001778//plasma membrane repair;GO:0001938//positive regulation of endothelial cell proliferation;GO:0002280//monocyte activation involved in immune response;GO:0002281//macrophage activation involved in immune response;GO:0006071//glycerol metabolic process;GO:0006906//vesicle fusion;GO:0007009//plasma membrane organization;GO:0010629//negative regulation of gene expr…
ENSGALG00000005120	805	1076	822	1343	2116	683	42.38	47.91	43.16	156.85	177.48	126.38	44.4833333333333	153.57	1.78755960740437	5.22831447911387e-37	1.72534377810758e-35	FBLN2	fibulin 2 [Source:NCBI gene;Acc:427583]	-	-	-	-	GO:0005576//extracellular region;GO:0062023//collagen-containing extracellular matrix	GO:0005509//calcium ion binding;GO:0005515//protein binding;GO:0050840//extracellular matrix binding	GO:0010811//positive regulation of cell-substrate adhesion;GO:0030198//extracellular matrix organization;GO:0060317//cardiac epithelial to mesenchymal transition
ENSGALG00000033196	2357	2650	2409	512	704	337	434.48	413.09	442.88	209.35	206.73	218.31	430.15	211.463333333333	-1.02443	5.95609783931779e-37	1.96040706025546e-35	EIF2S2	eukaryotic translation initiation factor 2 subunit beta [Source:NCBI gene;Acc:395295]	Genetic Information Processing	Translation	ko03013//RNA transport	K03238	GO:0005737//cytoplasm;GO:0005850//eukaryotic translation initiation factor 2 complex	GO:0003729//mRNA binding;GO:0003743//translation initiation factor activity;GO:0031369//translation initiation factor binding	GO:0001731//formation of translation preinitiation complex;GO:0001732//formation of cytoplasmic translation initiation complex;GO:0002176//male germ cell proliferation;GO:0006413//translational initiation;GO:0008584//male gonad development
ENSGALG00000000775	238	339	265	471	682	280	44.64	53.78	49.58	195.59	203.82	184.6	49.3333333333333	194.67	1.98039589672177	6.54840306378028e-37	2.14977625969491e-35	CTSS	cathepsin S [Source:NCBI gene;Acc:425657]	Human Diseases;Cellular Processes;Cellular Processes;Cellular Processes;Organismal Systems	Infectious diseases;Transport and catabolism;Cell growth and death;Transport and catabolism;Immune system	ko05152//Tuberculosis;ko04145//Phagosome;ko04210//Apoptosis;ko04142//Lysosome;ko04612//Antigen processing and presentation	K01368;K01368;K01368;K01368;K01368	GO:0005615//extracellular space;GO:0005764//lysosome	GO:0004197//cysteine-type endopeptidase activity;GO:0008233//peptidase activity;GO:0008234//cysteine-type peptidase activity;GO:0016787//hydrolase activity	GO:0006508//proteolysis;GO:0006955//immune response;GO:0051603//proteolysis involved in cellular protein catabolic process
ENSGALG00000025938	11	16	10	163	158	88	1.7	2.09	1.61	56.81	40.27	48.13	1.8	48.4033333333333	4.74903759157358	6.86302591885042e-37	2.2472419752887e-35	KIAA0513	KIAA0513 [Source:NCBI gene;Acc:772040]	-	-	-	-	-	-	-
ENSGALG00000004143	2323	2840	2270	315	598	204	579.43	599.2	564.78	174.32	237.66	179	581.136666666667	196.993333333333	-1.56073	7.23673816339027e-37	2.36350376305365e-35	YWHAB	tyrosine 3-monooxygenase/tryptophan 5-monooxygenase activation protein beta [Source:NCBI gene;Acc:419190]	Environmental Information Processing;Human Diseases;Human Diseases;Environmental Information Processing;Human Diseases;Cellular Processes;Cellular Processes;Environmental Information Processing;Organismal Systems;Environmental Information Processing	Signal transduction;Cancers;Infectious diseases;Signal transduction;Infectious diseases;Cell growth and death;Cell growth and death;Signal transduction;Aging;Signal transduction	ko04151//PI3K-Akt signaling pathway;ko05203//Viral carcinogenesis;ko05161//Hepatitis B;ko04390//Hippo signaling pathway;ko05160//Hepatitis C;ko04110//Cell cycle;ko04114//Oocyte meiosis;ko04013//MAPK signaling pathway - fly;ko04212//Longevity regulating pathway - worm;ko04391//Hippo signaling pathway -fly	K16197;K16197;K16197;K16197;K16197;K16197;K16197;K16197;K16197;K16197	GO:0005737//cytoplasm;GO:0005829//cytosol;GO:0048471//perinuclear region of cytoplasm	GO:0019899//enzyme binding;GO:0019904//protein domain specific binding;GO:0042802//identical protein binding;GO:0042826//histone deacetylase binding;GO:0050815//phosphoserine residue binding;GO:0051219//phosphoprotein binding	GO:0006605//protein targeting;GO:0035308//negative regulation of protein dephosphorylation;GO:0043085//positive regulation of catalytic activity;GO:0045744//negative regulation of G protein-coupled receptor signaling pathway;GO:0051220//cytoplasmic sequestering of protein
ENSGALG00000014528	24	21	11	158	189	108	3.47	2.52	1.59	49.96	43.02	54.25	2.52666666666667	49.0766666666667	4.27973001033723	8.02827159873216e-37	2.6085707102342e-35	ENO2	enolase 2 [Source:NCBI gene;Acc:395689]	Metabolism;Metabolism;Environmental Information Processing;Genetic Information Processing;Metabolism;Metabolism	Global and overview maps;Global and overview maps;Signal transduction;Folding, sorting and degradation;Global and overview maps;Carbohydrate metabolism	ko01100//Metabolic pathways;ko01200//Carbon metabolism;ko04066//HIF-1 signaling pathway;ko03018//RNA degradation;ko01230//Biosynthesis of amino acids;ko00010//Glycolysis / Gluconeogenesis	K01689;K01689;K01689;K01689;K01689;K01689	GO:0000015//phosphopyruvate hydratase complex;GO:0001917//photoreceptor inner segment;GO:0005737//cytoplasm;GO:0005829//cytosol;GO:0005886//plasma membrane;GO:0016020//membrane;GO:0043025//neuronal cell body;GO:0043204//perikaryon	GO:0000287//magnesium ion binding;GO:0004634//phosphopyruvate hydratase activity	GO:0006096//glycolytic process
ENSGALG00000011274	2442	2886	2337	2210	3279	1398	421.97	421.74	402.76	847.11	902.64	849.02	415.49	866.256666666667	1.05998079552379	9.99028739092806e-37	3.23777293651766e-35	DCN	decorin [Source:NCBI gene;Acc:417892]	Human Diseases;Environmental Information Processing	Cancers;Signal transduction	ko05205//Proteoglycans in cancer;ko04350//TGF-beta signaling pathway	K04660;K04660	GO:0005576//extracellular region	GO:0005515//protein binding;GO:0005518//collagen binding;GO:0005539//glycosaminoglycan binding;GO:0030021//extracellular matrix structural constituent conferring compression resistance;GO:0050840//extracellular matrix binding	GO:0010508//positive regulation of autophagy;GO:0010596//negative regulation of endothelial cell migration;GO:0014068//positive regulation of phosphatidylinositol 3-kinase signaling;GO:0016239//positive regulation of macroautophagy;GO:0016525//negative regulation of angiogenesis;GO:0019800//peptide cross-linking via chondroitin 4-sulfate glycosaminoglycan;GO:0045944//positive regulation of transc…
ENSGALG00000016736	1498	1937	1549	266	401	180	75.3	82.36	77.67	29.71	32.12	31.8	78.4433333333333	31.21	-1.32964	1.34570053364929e-36	4.35018294959282e-35	CYFIP1	cytoplasmic FMR1 interacting protein 1 [Source:NCBI gene;Acc:418677]	Human Diseases;Genetic Information Processing;Human Diseases;Cellular Processes	Infectious diseases;Translation;Infectious diseases;Cell motility	ko05130//Pathogenic Escherichia coli infection;ko03013//RNA transport;ko05132//Salmonella infection;ko04810//Regulation of actin cytoskeleton	K05749;K05749;K05749;K05749	GO:0005737//cytoplasm;GO:0005845//mRNA cap binding complex;GO:0030027//lamellipodium;GO:0031209//SCAR complex;GO:0043005//neuron projection;GO:0045202//synapse;GO:0048471//perinuclear region of cytoplasm;GO:0098794//postsynapse	GO:0000340//RNA 7-methylguanosine cap binding;GO:0045182//translation regulator activity;GO:0048365//Rac GTPase binding	GO:0000902//cell morphogenesis;GO:0006417//regulation of translation;GO:0007411//axon guidance;GO:0016601//Rac protein signal transduction;GO:0030031//cell projection assembly;GO:0030032//lamellipodium assembly;GO:0031175//neuron projection development;GO:0048675//axon extension;GO:0050890//cognition;GO:0051388//positive regulation of neurotrophin TRK receptor signaling pathway;GO:0097484//dendri…
ENSGALG00000032199	11	9	3	153	156	101	1.29	0.89	0.35	39.55	29.04	41.44	0.843333333333333	36.6766666666667	5.44261573724476	1.54310318878191e-36	4.97562432779755e-35	FGR	FGR proto-oncogene, Src family tyrosine kinase [Source:NCBI gene;Acc:777583]	-	-	-	-	GO:0005856//cytoskeleton;GO:0005886//plasma membrane;GO:0015629//actin cytoskeleton;GO:0016235//aggresome;GO:0031234//extrinsic component of cytoplasmic side of plasma membrane;GO:0032587//ruffle membrane	GO:0000166//nucleotide binding;GO:0001784//phosphotyrosine residue binding;GO:0004672//protein kinase activity;GO:0004713//protein tyrosine kinase activity;GO:0004715//non-membrane spanning protein tyrosine kinase activity;GO:0005102//signaling receptor binding;GO:0005515//protein binding;GO:0005524//ATP binding;GO:0016301//kinase activity;GO:0016740//transferase activity;GO:0019901//protein kina…	GO:0006468//protein phosphorylation;GO:0007169//transmembrane receptor protein tyrosine kinase signaling pathway;GO:0007229//integrin-mediated signaling pathway;GO:0008360//regulation of cell shape;GO:0014068//positive regulation of phosphatidylinositol 3-kinase signaling;GO:0016310//phosphorylation;GO:0018108//peptidyl-tyrosine phosphorylation;GO:0030154//cell differentiation;GO:0030282//bone mi…
ENSGALG00000009913	1900	2350	1933	342	441	265	115.07	120.4	116.81	45.96	42.56	56.42	117.426666666667	48.3133333333333	-1.28127	2.15491249656933e-36	6.93072364378845e-35	SMARCA5	SWI/SNF related, matrix associated, actin dependent regulator of chromatin, subfamily a, member 5 [Source:NCBI gene;Acc:422457]	-	-	-	-	GO:0000793//condensed chromosome;GO:0001650//fibrillar center;GO:0005634//nucleus;GO:0005654//nucleoplasm;GO:0005677//chromatin silencing complex;GO:0016589//NURF complex;GO:0031010//ISWI-type complex;GO:0031213//RSF complex;GO:0043596//nuclear replication fork	GO:0003676//nucleic acid binding;GO:0003677//DNA binding;GO:0005524//ATP binding;GO:0016818//hydrolase activity, acting on acid anhydrides, in phosphorus-containing anhydrides;GO:0016887//ATPase activity;GO:0031491//nucleosome binding;GO:0042393//histone binding	GO:0000183//chromatin silencing at rDNA;GO:0006333//chromatin assembly or disassembly;GO:0006334//nucleosome assembly;GO:0006338//chromatin remodeling;GO:0006352//DNA-templated transcription, initiation;GO:0016584//nucleosome positioning;GO:0043044//ATP-dependent chromatin remodeling;GO:0045893//positive regulation of transcription, DNA-templated;GO:1990830//cellular response to leukemia inhibito…
ENSGALG00000003742	171	181	156	405	555	196	5.84	5.23	5.32	30.69	30.21	23.53	5.46333333333333	28.1433333333333	2.36493985967227	2.76307693181841e-36	8.86423060253238e-35	CPAMD8	C3 and PZP like, alpha-2-macroglobulin domain containing 8 [Source:NCBI gene;Acc:420138]	-	-	-	-	GO:0005576//extracellular region;GO:0005615//extracellular space	GO:0004866//endopeptidase inhibitor activity;GO:0005515//protein binding	GO:0010951//negative regulation of endopeptidase activity
ENSGALG00000003845	74	89	90	237	307	162	10.03	10.21	12.17	71.27	66.3	77.18	10.8033333333333	71.5833333333333	2.72814720559535	4.10854930687247e-36	1.31473577819919e-34	MKNK2	MAP kinase interacting serine/threonine kinase 2 [Source:NCBI gene;Acc:429269]	Environmental Information Processing;Organismal Systems;Environmental Information Processing	Signal transduction;Endocrine system;Signal transduction	ko04010//MAPK signaling pathway;ko04910//Insulin signaling pathway;ko04066//HIF-1 signaling pathway	K04372;K04372;K04372	GO:0005634//nucleus;GO:0005654//nucleoplasm;GO:0005737//cytoplasm;GO:0016604//nuclear body	GO:0000166//nucleotide binding;GO:0004672//protein kinase activity;GO:0004674//protein serine/threonine kinase activity;GO:0005516//calmodulin binding;GO:0005524//ATP binding;GO:0009931//calcium-dependent protein serine/threonine kinase activity	GO:0006468//protein phosphorylation;GO:0018105//peptidyl-serine phosphorylation;GO:0030097//hemopoiesis;GO:0035556//intracellular signal transduction;GO:0046777//protein autophosphorylation;GO:0071243//cellular response to arsenic-containing substance;GO:0097192//extrinsic apoptotic signaling pathway in absence of ligand
ENSGALG00000033203	1080	1295	1150	166	243	106	177	179.43	187.94	60.35	63.38	61.05	181.456666666667	61.5933333333333	-1.55878	4.41696907099396e-36	1.40986982538125e-34	TRIM54	tripartite motif containing 54 [Source:NCBI gene;Acc:107053153]	-	-	-	-	GO:0005875//microtubule associated complex	GO:0008017//microtubule binding;GO:0008270//zinc ion binding;GO:0046872//metal ion binding	GO:0007026//negative regulation of microtubule depolymerization
ENSGALG00000042020	975	1109	1073	90	127	27	453.26	435.98	497.58	92.81	94.05	44.11	462.273333333333	76.99	-2.586	5.07640218048272e-36	1.61628563897179e-34	CG-16	galectin CG-16 [Source:NCBI gene;Acc:404269]	-	-	-	-	-	GO:0030246//carbohydrate binding	-
ENSGALG00000032529	1508	1649	1440	234	317	109	142.62	131.91	135.85	49.1	47.77	36.23	136.793333333333	44.3666666666667	-1.62445	7.63304475628048e-36	2.42420910154351e-34	WDR43	WD repeat domain 43 [Source:NCBI gene;Acc:421295]	Genetic Information Processing	Translation	ko03008//Ribosome biogenesis in eukaryotes	K14546	GO:0000785//chromatin;GO:0001650//fibrillar center;GO:0005654//nucleoplasm;GO:0005730//nucleolus	GO:0000993//RNA polymerase II complex binding;GO:0003711//transcription elongation regulator activity;GO:0005515//protein binding	GO:0034243//regulation of transcription elongation from RNA polymerase II promoter;GO:0045943//positive regulation of transcription by RNA polymerase I;GO:2000036//regulation of stem cell population maintenance;GO:2000234//positive regulation of rRNA processing
ENSGALG00000042297	136	141	163	377	416	276	11.62	10.06	13.63	66.15	53.33	78.2	11.77	65.8933333333333	2.48501818956918	8.75511029646782e-36	2.77361894192101e-34	ANKRD13D	ankyrin repeat domain 13D [Source:NCBI gene;Acc:107049270]	Cellular Processes	Cell motility	ko04810//Regulation of actin cytoskeleton	K05766	GO:0005737//cytoplasm;GO:0005886//plasma membrane;GO:0048471//perinuclear region of cytoplasm	GO:0004725//protein tyrosine phosphatase activity;GO:0005515//protein binding;GO:0008138//protein tyrosine/serine/threonine phosphatase activity;GO:0016787//hydrolase activity;GO:0016791//phosphatase activity;GO:0140036//ubiquitin-dependent protein binding	GO:0002091//negative regulation of receptor internalization;GO:0006470//protein dephosphorylation;GO:0016311//dephosphorylation;GO:0035335//peptidyl-tyrosine dephosphorylation
ENSGALG00000026836	47	39	41	200	225	162	7.11	4.93	6.09	65.3	52.7	82.58	6.04333333333333	66.86	3.4677269305944	9.15167041177934e-36	2.89201913860518e-34	-	collagen type XVI alpha 1 chain [Source:NCBI gene;Acc:430477]	-	-	-	-	GO:0005615//extracellular space;GO:0031012//extracellular matrix	GO:0005201//extracellular matrix structural constituent	GO:0030198//extracellular matrix organization
ENSGALG00000009553	1229	1554	1199	210	223	118	59.56	63.7	57.97	22.58	17.22	20.1	60.41	19.9666666666667	-1.59719	1.05694063999225e-35	3.33172930099048e-34	SMC4	structural maintenance of chromosomes 4 [Source:NCBI gene;Acc:395189]	-	-	-	-	GO:0000796//condensin complex;GO:0000797//condensin core heterodimer;GO:0005634//nucleus;GO:0005694//chromosome;GO:0005829//cytosol;GO:0016607//nuclear speck	GO:0003697//single-stranded DNA binding;GO:0005515//protein binding;GO:0005524//ATP binding	GO:0007076//mitotic chromosome condensation;GO:0010032//meiotic chromosome condensation;GO:0045132//meiotic chromosome segregation;GO:0051276//chromosome organization;GO:0051383//kinetochore organization
ENSGALG00000005696	54	74	53	184	332	139	9.84	11.38	9.63	74.37	96.37	89.01	10.2833333333333	86.5833333333333	3.07378135464216	1.57404742964539e-35	4.937210155561e-34	ABHD6	abhydrolase domain containing 6 [Source:NCBI gene;Acc:416009]	Organismal Systems	Nervous system	ko04723//Retrograde endocannabinoid signaling	K13700	GO:0005739//mitochondrion;GO:0005765//lysosomal membrane;GO:0016020//membrane;GO:0016021//integral component of membrane;GO:0031902//late endosome membrane;GO:0032281//AMPA glutamate receptor complex;GO:0098978//glutamatergic synapse;GO:0098982//GABA-ergic synapse;GO:0099055//integral component of postsynaptic membrane	GO:0004620//phospholipase activity;GO:0047372//acylglycerol lipase activity	GO:0009395//phospholipid catabolic process;GO:0030336//negative regulation of cell migration;GO:0046464//acylglycerol catabolic process;GO:0046889//positive regulation of lipid biosynthetic process;GO:0052651//monoacylglycerol catabolic process;GO:0060292//long-term synaptic depression;GO:0120163//negative regulation of cold-induced thermogenesis;GO:2000124//regulation of endocannabinoid signalin…
ENSGALG00000038748	124	144	125	388	360	261	20.75	20.24	20.54	144.02	92.32	153.49	20.51	129.943333333333	2.6634832221536	1.65008701558624e-35	5.16293892876763e-34	RSRP1	arginine and serine rich protein 1 [Source:NCBI gene;Acc:419592]	-	-	-	-	-	-	-
ENSGALG00000002624	1464	1960	1475	265	328	182	71	80.4	71.36	28.52	25.35	31.03	74.2533333333333	28.3	-1.39165	1.84189170803186e-35	5.74887973501963e-34	BMS1	Gallus gallus BMS1, ribosome biogenesis factor (BMS1), mRNA. [Source:RefSeq mRNA;Acc:NM_001364904]	Genetic Information Processing	Translation	ko03008//Ribosome biogenesis in eukaryotes	K14569	GO:0005634//nucleus;GO:0005654//nucleoplasm;GO:0005730//nucleolus;GO:0030686//90S preribosome	GO:0003924//GTPase activity;GO:0005525//GTP binding;GO:0034511//U3 snoRNA binding	GO:0000462//maturation of SSU-rRNA from tricistronic rRNA transcript (SSU-rRNA, 5.8S rRNA, LSU-rRNA);GO:0000479//endonucleolytic cleavage of tricistronic rRNA transcript (SSU-rRNA, 5.8S rRNA, LSU-rRNA);GO:0042254//ribosome biogenesis
ENSGALG00000014463	2903	3287	2866	2789	4253	1654	203.75	194.79	200.08	436.33	474.25	406.88	199.54	439.153333333333	1.13804677475944	2.36672556587313e-35	7.3688320321239e-34	ACTN2	actinin alpha 2 [Source:NCBI gene;Acc:396263]	Human Diseases	Cardiovascular diseases	ko05412//Arrhythmogenic right ventricular cardiomyopathy (ARVC)	K21073	GO:0005737//cytoplasm;GO:0005886//plasma membrane;GO:0005925//focal adhesion;GO:0030017//sarcomere;GO:0030018//Z disc;GO:0030175//filopodium	GO:0003779//actin binding;GO:0005509//calcium ion binding;GO:0005515//protein binding;GO:0005546//phosphatidylinositol-4,5-bisphosphate binding;GO:0008092//cytoskeletal protein binding;GO:0019904//protein domain specific binding;GO:0030274//LIM domain binding;GO:0030374//nuclear receptor transcription coactivator activity;GO:0030375//thyroid hormone receptor coactivator activity;GO:0031432//titin…	GO:0006936//muscle contraction;GO:0030035//microspike assembly;GO:0042391//regulation of membrane potential;GO:0043267//negative regulation of potassium ion transport;GO:0043268//positive regulation of potassium ion transport;GO:0045214//sarcomere organization;GO:0048041//focal adhesion assembly;GO:0051695//actin filament uncapping;GO:0055013//cardiac muscle cell development;GO:0072659//protein l…
ENSGALG00000029811	210	210	176	367	676	256	19.37	16.38	16.19	75.1	99.35	83	17.3133333333333	85.8166666666667	2.30937435100642	2.40021160264996e-35	7.45477485999518e-34	BMPER	BMP binding endothelial regulator [Source:NCBI gene;Acc:420744]	-	-	-	-	GO:0005576//extracellular region;GO:0005615//extracellular space	GO:0005515//protein binding	GO:0001657//ureteric bud development;GO:0002043//blood vessel endothelial cell proliferation involved in sprouting angiogenesis;GO:0010594//regulation of endothelial cell migration;GO:0030514//negative regulation of BMP signaling pathway;GO:0042118//endothelial cell activation;GO:0048839//inner ear development;GO:0060393//regulation of pathway-restricted SMAD protein phosphorylation;GO:0070374//p…
ENSGALG00000017077	657	952	734	55	36	11	48.45	59.7	53.92	9.13	4.29	2.89	54.0233333333333	5.43666666666667	-3.31279	2.72003433373966e-35	8.42745111910733e-34	HSPH1	heat shock protein family H (Hsp110) member 1 [Source:NCBI gene;Acc:418917]	Genetic Information Processing	Folding, sorting and degradation	ko04141//Protein processing in endoplasmic reticulum	K09485	GO:0005634//nucleus;GO:0005654//nucleoplasm;GO:0005737//cytoplasm;GO:0005829//cytosol;GO:0005874//microtubule;GO:0032991//protein-containing complex	GO:0000774//adenyl-nucleotide exchange factor activity;GO:0043014//alpha-tubulin binding	GO:0050790//regulation of catalytic activity;GO:0051085//chaperone cofactor-dependent protein refolding
ENSGALG00000040297	59	71	55	217	259	125	18.31	18.64	17.03	149.42	128.08	136.37	17.9933333333333	137.956666666667	2.93868079448403	3.59469033611673e-35	1.10831912261001e-33	NBL1	neuroblastoma 1, DAN family BMP antagonist [Source:NCBI gene;Acc:373952]	Environmental Information Processing	Signal transduction	ko04350//TGF-beta signaling pathway	K19558	GO:0005576//extracellular region;GO:0005615//extracellular space	GO:0016015//morphogen activity;GO:0036122//BMP binding;GO:0042802//identical protein binding	GO:0007165//signal transduction;GO:0007399//nervous system development;GO:0030514//negative regulation of BMP signaling pathway;GO:0035582//sequestering of BMP in extracellular matrix;GO:0038098//sequestering of BMP from receptor via BMP binding;GO:0045666//positive regulation of neuron differentiation;GO:0048263//determination of dorsal identity;GO:0048812//neuron projection morphogenesis;GO:009…
ENSGALG00000042254	831	942	801	95	124	40	77.02	73.99	74.28	19.54	17.89	12.96	75.0966666666667	16.7966666666667	-2.16057	3.89284533023134e-35	1.19733339865756e-33	-	nucleolar RNA helicase 2-like [Source:NCBI gene;Acc:423693]	-	-	-	-	GO:0005634//nucleus	GO:0003676//nucleic acid binding;GO:0003723//RNA binding;GO:0004386//helicase activity;GO:0005524//ATP binding	-
ENSGALG00000015554	850	1077	919	128	146	70	47.95	53.62	54.81	16.7	13.93	14.93	52.1266666666667	15.1866666666667	-1.77922	4.09929635841454e-35	1.25777926038327e-33	SORCS2	sortilin related VPS10 domain containing receptor 2 [Source:NCBI gene;Acc:428797]	-	-	-	-	GO:0005887//integral component of plasma membrane;GO:0014069//postsynaptic density;GO:0016020//membrane;GO:0016021//integral component of membrane;GO:0031901//early endosome membrane;GO:0055038//recycling endosome membrane	GO:0005515//protein binding	GO:0006886//intracellular protein transport;GO:0060292//long-term synaptic depression
ENSGALG00000002531	1989	2415	2028	247	415	246	102.94	105.68	104.69	28.35	34.21	44.74	104.436666666667	35.7666666666667	-1.54594	4.11337695980801e-35	1.25905103465428e-33	SF3B3	splicing factor 3b subunit 3 [Source:NCBI gene;Acc:415680]	Genetic Information Processing	Transcription	ko03040//Spliceosome	K12830	GO:0005634//nucleus;GO:0005654//nucleoplasm;GO:0005689//U12-type spliceosomal complex;GO:0005730//nucleolus;GO:0071005//U2-type precatalytic spliceosome;GO:0071013//catalytic step 2 spliceosome	GO:0003676//nucleic acid binding;GO:0005515//protein binding;GO:0044877//protein-containing complex binding	GO:0000398//mRNA splicing, via spliceosome;GO:0042177//negative regulation of protein catabolic process
ENSGALG00000008100	688	800	638	69	86	46	103.4	101.69	95.65	23.01	20.59	24.3	100.246666666667	22.6333333333333	-2.14703	4.81964937907072e-35	1.46813934931693e-33	RAPSN	receptor associated protein of the synapse [Source:NCBI gene;Acc:395986]	-	-	-	-	GO:0005794//Golgi apparatus;GO:0005813//centrosome;GO:0005829//cytosol;GO:0005886//plasma membrane;GO:0016020//membrane;GO:0031594//neuromuscular junction;GO:0045202//synapse;GO:0099634//postsynaptic specialization membrane	GO:0005515//protein binding;GO:0033130//acetylcholine receptor binding;GO:0043495//protein membrane anchor	GO:0007268//chemical synaptic transmission;GO:0007271//synaptic transmission, cholinergic;GO:0043525//positive regulation of neuron apoptotic process
ENSGALG00000002515	57	71	46	195	265	133	7.74	8.16	6.23	58.47	59.56	81.68	7.37666666666667	66.57	3.17383121783831	5.06769260537216e-35	1.53631102141808e-33	OLFM1	olfactomedin 1 [Source:NCBI gene;Acc:395535]	-	-	-	-	GO:0005576//extracellular region;GO:0005615//extracellular space;GO:0005623//cell;GO:0005783//endoplasmic reticulum;GO:0030054//cell junction;GO:0030424//axon;GO:0042995//cell projection;GO:0043025//neuronal cell body;GO:0043204//perikaryon;GO:0044295//axonal growth cone;GO:0045202//synapse	-	GO:0003190//atrioventricular valve formation;GO:0007275//multicellular organism development;GO:0007399//nervous system development;GO:0010628//positive regulation of gene expression;GO:0010629//negative regulation of gene expression;GO:0010718//positive regulation of epithelial to mesenchymal transition;GO:0023041//neuronal signal transduction;GO:0030516//regulation of axon extension;GO:0043065//…
ENSGALG00000001613	969	1101	966	139	192	86	106.37	102.2	105.78	33.85	33.58	33.18	104.783333333333	33.5366666666667	-1.6436	5.66761513139146e-35	1.71408159773252e-33	GNL3	G protein nucleolar 3 [Source:NCBI gene;Acc:415897]	Genetic Information Processing	Translation	ko03008//Ribosome biogenesis in eukaryotes	K14538	GO:0005654//nucleoplasm;GO:0005730//nucleolus;GO:0016604//nuclear body	GO:0005525//GTP binding;GO:0048027//mRNA 5'-UTR binding	GO:0017145//stem cell division;GO:0019827//stem cell population maintenance;GO:0032206//positive regulation of telomere maintenance;GO:0033235//positive regulation of protein sumoylation;GO:1902895//positive regulation of pri-miRNA transcription by RNA polymerase II;GO:1904816//positive regulation of protein localization to chromosome, telomeric region
ENSGALG00000007093	330	405	373	593	667	398	50.56	52.73	57.39	198.95	164.75	216.39	53.56	193.363333333333	1.8520863828489	6.67299974793161e-35	2.01333935251879e-33	CYTH1	cytohesin 1 [Source:NCBI gene;Acc:422085]	Human Diseases;Cellular Processes;Environmental Information Processing;Human Diseases	Infectious diseases;Transport and catabolism;Signal transduction;Infectious diseases	ko05130//Pathogenic Escherichia coli infection;ko04144//Endocytosis;ko04072//Phospholipase D signaling pathway;ko05132//Salmonella infection	K18441;K18441;K18441;K18441	-	GO:0005086//ARF guanyl-nucleotide exchange factor activity	GO:0032012//regulation of ARF protein signal transduction
ENSGALG00000041327	976	1118	1018	99	173	91	136.72	132.44	142.25	30.75	38.6	44.79	137.136666666667	38.0466666666667	-1.84977	7.62961062850356e-35	2.29105274607576e-33	TRIM55	tripartite motif containing 55 [Source:NCBI gene;Acc:420166]	-	-	-	-	-	GO:0008270//zinc ion binding;GO:0042802//identical protein binding;GO:0046872//metal ion binding	-
ENSGALG00000039985	1119	1388	1178	1301	1908	749	88.56	92.91	92.99	228.43	240.59	208.35	91.4866666666667	225.79	1.30334818768512	7.70474193465528e-35	2.30814396680737e-33	CDH11	cadherin 11 [Source:NCBI gene;Acc:415797]	-	-	-	-	GO:0005737//cytoplasm;GO:0005886//plasma membrane;GO:0005912//adherens junction;GO:0009986//cell surface;GO:0016020//membrane;GO:0016021//integral component of membrane;GO:0016342//catenin complex;GO:0045202//synapse;GO:0098685//Schaffer collateral - CA1 synapse;GO:0098978//glutamatergic synapse	GO:0005509//calcium ion binding;GO:0008092//cytoskeletal protein binding;GO:0045296//cadherin binding	GO:0000902//cell morphogenesis;GO:0007043//cell-cell junction assembly;GO:0007155//cell adhesion;GO:0007156//homophilic cell adhesion via plasma membrane adhesion molecules;GO:0007275//multicellular organism development;GO:0016339//calcium-dependent cell-cell adhesion via plasma membrane cell adhesion molecules;GO:0021957//corticospinal tract morphogenesis;GO:0034332//adherens junction organizati…
ENSGALG00000000585	456	500	403	1	13	8	148.07	137.36	130.63	0.72	6.75	9.15	138.686666666667	5.54	-4.6458	7.86825066682897e-35	2.3515677464636e-33	MYL4	myosin, light chain 4, alkali; atrial, embryonic [Source:NCBI gene;Acc:396472]	Organismal Systems;Environmental Information Processing;Organismal Systems	Circulatory system;Signal transduction;Circulatory system	ko04261//Adrenergic signaling in cardiomyocytes;ko04371//Apelin signaling pathway;ko04260//Cardiac muscle contraction	K12750;K12750;K12750	-	GO:0005509//calcium ion binding	-
ENSGALG00000000674	86	76	73	223	309	152	5.41	4.12	4.69	31.7	31.66	34.43	4.74	32.5966666666667	2.78176547784765	1.04264096856878e-34	3.10148975439051e-33	MYO1D	myosin ID [Source:NCBI gene;Acc:419963]	Human Diseases	Infectious diseases	ko05130//Pathogenic Escherichia coli infection	K10356	GO:0005623//cell;GO:0005737//cytoplasm;GO:0005886//plasma membrane;GO:0005902//microvillus;GO:0005903//brush border;GO:0015629//actin cytoskeleton;GO:0016459//myosin complex;GO:0030424//axon;GO:0031982//vesicle;GO:0043005//neuron projection;GO:0043025//neuronal cell body;GO:0043209//myelin sheath	GO:0000146//microfilament motor activity;GO:0000166//nucleotide binding;GO:0003774//motor activity;GO:0003779//actin binding;GO:0005515//protein binding;GO:0005524//ATP binding;GO:0019904//protein domain specific binding;GO:0030898//actin-dependent ATPase activity;GO:0051015//actin filament binding	GO:0007015//actin filament organization;GO:0010923//negative regulation of phosphatase activity;GO:0030050//vesicle transport along actin filament;GO:0051641//cellular localization
ENSGALG00000002661	6212	7459	6266	1185	2074	719	1485.31	1508.48	1494.5	628.61	790.17	604.29	1496.09666666667	674.356666666667	-1.14962	1.45999590738102e-34	4.33280284270077e-33	YWHAE	tyrosine 3-monooxygenase/tryptophan 5-monooxygenase activation protein epsilon [Source:NCBI gene;Acc:417554]	Environmental Information Processing;Human Diseases;Environmental Information Processing;Organismal Systems;Human Diseases;Cellular Processes;Organismal Systems;Cellular Processes;Environmental Information Processing	Signal transduction;Cancers;Signal transduction;Immune system;Infectious diseases;Cell growth and death;Nervous system;Cell growth and death;Signal transduction	ko04151//PI3K-Akt signaling pathway;ko05203//Viral carcinogenesis;ko04390//Hippo signaling pathway;ko04621//NOD-like receptor signaling pathway;ko05160//Hepatitis C;ko04110//Cell cycle;ko04722//Neurotrophin signaling pathway;ko04114//Oocyte meiosis;ko04391//Hippo signaling pathway -fly	K06630;K06630;K06630;K06630;K06630;K06630;K06630;K06630;K06630	GO:0005623//cell;GO:0005634//nucleus;GO:0005737//cytoplasm;GO:0005829//cytosol;GO:0005886//plasma membrane	GO:0005246//calcium channel regulator activity;GO:0015459//potassium channel regulator activity;GO:0019899//enzyme binding;GO:0019904//protein domain specific binding;GO:0031625//ubiquitin protein ligase binding;GO:0042802//identical protein binding;GO:0042826//histone deacetylase binding;GO:0044325//ion channel binding;GO:0046982//protein heterodimerization activity;GO:0050815//phosphoserine res…	GO:0000165//MAPK cascade;GO:0001764//neuron migration;GO:0006605//protein targeting;GO:0021766//hippocampus development;GO:0021987//cerebral cortex development;GO:0034504//protein localization to nucleus;GO:0034605//cellular response to heat;GO:0035308//negative regulation of protein dephosphorylation;GO:0046827//positive regulation of protein export from nucleus;GO:0051480//regulation of cytosol…
ENSGALG00000005619	901	1171	866	88	158	47	194.89	214.24	186.86	42.23	54.45	35.74	198.663333333333	44.14	-2.17017	1.87161948235241e-34	5.51561908845809e-33	F3	coagulation factor III, tissue factor [Source:NCBI gene;Acc:429084]	Human Diseases;Organismal Systems	Endocrine and metabolic diseases;Immune system	ko04933//AGE-RAGE signaling pathway in diabetic complications;ko04610//Complement and coagulation cascades	K03901;K03901	GO:0005615//extracellular space;GO:0005886//plasma membrane;GO:0009986//cell surface;GO:0016020//membrane;GO:0016021//integral component of membrane;GO:0062023//collagen-containing extracellular matrix;GO:1905286//serine-type peptidase complex	GO:0002020//protease binding;GO:0004252//serine-type endopeptidase activity;GO:0004896//cytokine receptor activity;GO:0005515//protein binding;GO:0005543//phospholipid binding	GO:0001938//positive regulation of endothelial cell proliferation;GO:0002541//activation of plasma proteins involved in acute inflammatory response;GO:0006919//activation of cysteine-type endopeptidase activity involved in apoptotic process;GO:0007596//blood coagulation;GO:0010641//positive regulation of platelet-derived growth factor receptor signaling pathway;GO:0016485//protein processing;GO:0…
ENSGALG00000033956	217	208	182	360	521	238	41.38	33.59	34.2	160.03	158.5	159.74	36.39	159.423333333333	2.13124884255124	2.76696646201247e-34	8.11643495523659e-33	SFXN1	sideroflexin 1 [Source:NCBI gene;Acc:416221]	-	-	-	-	GO:0005739//mitochondrion;GO:0016020//membrane;GO:0016021//integral component of membrane;GO:0031305//integral component of mitochondrial inner membrane;GO:0031966//mitochondrial membrane	GO:0015075//ion transmembrane transporter activity;GO:0015194//L-serine transmembrane transporter activity;GO:0022857//transmembrane transporter activity;GO:0042945//D-serine transmembrane transporter activity	GO:0006730//one-carbon metabolic process;GO:0006811//ion transport;GO:0006826//iron ion transport;GO:0015825//L-serine transport;GO:0030218//erythrocyte differentiation;GO:0034220//ion transmembrane transport;GO:0042942//D-serine transport;GO:0055085//transmembrane transport;GO:1990542//mitochondrial transmembrane transport
ENSGALG00000035266	78	59	90	334	494	146	7.23	4.62	8.32	68.65	72.92	47.54	6.72333333333333	63.0366666666667	3.22894266491141	3.5138096990755e-34	1.02833710177101e-32	ANOS1	anosmin 1 [Source:NCBI gene;Acc:396395]	-	-	-	-	GO:0005576//extracellular region	GO:0005515//protein binding;GO:0030414//peptidase inhibitor activity	GO:0010466//negative regulation of peptidase activity
ENSGALG00000029298	20	43	20	207	228	97	0.62	1.13	0.62	14.33	11.34	10.64	0.79	12.1033333333333	3.93740796590194	3.62158693907631e-34	1.05743662884735e-32	F5	coagulation factor V [Source:NCBI gene;Acc:374052]	-	-	-	-	GO:0005615//extracellular space;GO:0016020//membrane;GO:0016021//integral component of membrane;GO:0031091//platelet alpha granule	GO:0005507//copper ion binding;GO:0016491//oxidoreductase activity;GO:0046872//metal ion binding	GO:0007596//blood coagulation;GO:0008015//blood circulation;GO:0055114//oxidation-reduction process
ENSGALG00000005483	3707	4552	3747	3878	5017	2047	325.84	338.43	328.54	756.26	702.64	632.45	330.936666666667	697.116666666667	1.07484497373933	3.69904971940556e-34	1.07757144929442e-32	CDH13	cadherin 13 [Source:NCBI gene;Acc:414849]	-	-	-	-	GO:0005615//extracellular space;GO:0005737//cytoplasm;GO:0005886//plasma membrane;GO:0005901//caveola;GO:0005912//adherens junction;GO:0009897//external side of plasma membrane;GO:0009986//cell surface;GO:0016020//membrane;GO:0016342//catenin complex;GO:0031225//anchored component of membrane;GO:0043005//neuron projection;GO:0099512//supramolecular fiber	GO:0005509//calcium ion binding;GO:0008092//cytoskeletal protein binding;GO:0030169//low-density lipoprotein particle binding;GO:0042803//protein homodimerization activity;GO:0045296//cadherin binding;GO:0046872//metal ion binding;GO:0055100//adiponectin binding;GO:0071813//lipoprotein particle binding	GO:0000902//cell morphogenesis;GO:0001938//positive regulation of endothelial cell proliferation;GO:0001954//positive regulation of cell-matrix adhesion;GO:0002040//sprouting angiogenesis;GO:0007043//cell-cell junction assembly;GO:0007155//cell adhesion;GO:0007156//homophilic cell adhesion via plasma membrane adhesion molecules;GO:0007162//negative regulation of cell adhesion;GO:0007266//Rho prot…
ENSGALG00000008291	170	178	157	412	407	274	59.95	54.3	59.32	335.08	222.58	300.42	57.8566666666667	286.026666666667	2.30559454589546	3.79463207894064e-34	1.10288022257651e-32	AP3S2	adaptor related protein complex 3 sigma 2 subunit [Source:NCBI gene;Acc:415581]	Cellular Processes	Transport and catabolism	ko04142//Lysosome	K12399	GO:0016020//membrane;GO:0030117//membrane coat;GO:0030123//AP-3 adaptor complex;GO:0043231//intracellular membrane-bounded organelle;GO:1904115//axon cytoplasm	-	GO:0006886//intracellular protein transport;GO:0008089//anterograde axonal transport;GO:0015031//protein transport;GO:0016192//vesicle-mediated transport;GO:0048490//anterograde synaptic vesicle transport
ENSGALG00000000533	1157	1314	1030	162	236	91	420.77	404.09	373.66	130.71	136.75	116.33	399.506666666667	127.93	-1.64286	3.95761520052013e-34	1.14761784487394e-32	SRSF3	serine and arginine rich splicing factor 3 [Source:NCBI gene;Acc:419815]	Human Diseases;Genetic Information Processing	Infectious diseases;Transcription	ko05168//Herpes simplex infection;ko03040//Spliceosome	K12892;K12892	GO:0005634//nucleus;GO:0016607//nuclear speck	GO:0003676//nucleic acid binding;GO:0003723//RNA binding;GO:0043274//phospholipase binding	GO:0000381//regulation of alternative mRNA splicing, via spliceosome;GO:0006406//mRNA export from nucleus;GO:0045292//mRNA cis splicing, via spliceosome;GO:0048024//regulation of mRNA splicing, via spliceosome;GO:1990830//cellular response to leukemia inhibitory factor
ENSGALG00000030016	4358	4867	4317	4201	6290	2379	746.89	705.47	737.98	1597.33	1717.51	1433.03	730.113333333333	1582.62333333333	1.11612560102807	6.18038404929815e-34	1.78400516338738e-32	CTSB	cathepsin B [Source:NCBI gene;Acc:396329]	Organismal Systems;Cellular Processes;Cellular Processes;Cellular Processes;Organismal Systems;Organismal Systems	Immune system;Cell growth and death;Transport and catabolism;Transport and catabolism;Immune system;Endocrine system	ko04621//NOD-like receptor signaling pathway;ko04210//Apoptosis;ko04140//Autophagy - animal;ko04142//Lysosome;ko04612//Antigen processing and presentation;ko04924//Renin secretion	K01363;K01363;K01363;K01363;K01363;K01363	GO:0005615//extracellular space;GO:0005730//nucleolus;GO:0005764//lysosome;GO:0009897//external side of plasma membrane;GO:0043231//intracellular membrane-bounded organelle;GO:0048471//perinuclear region of cytoplasm	GO:0004175//endopeptidase activity;GO:0004197//cysteine-type endopeptidase activity;GO:0005518//collagen binding;GO:0008233//peptidase activity;GO:0008234//cysteine-type peptidase activity;GO:0016787//hydrolase activity;GO:0043394//proteoglycan binding	GO:0006508//proteolysis;GO:0006590//thyroid hormone generation;GO:0030574//collagen catabolic process;GO:0030855//epithelial cell differentiation;GO:0046718//viral entry into host cell;GO:0050790//regulation of catalytic activity;GO:0051603//proteolysis involved in cellular protein catabolic process;GO:0097067//cellular response to thyroid hormone stimulus
ENSGALG00000041043	80	65	50	213	307	158	12.28	8.44	7.66	72.57	75.11	85.28	9.46	77.6533333333333	3.03713576613814	6.7333860193515e-34	1.93921517357323e-32	ABRA	actin binding Rho activating protein [Source:NCBI gene;Acc:430953]	-	-	-	-	GO:0005886//plasma membrane;GO:0015629//actin cytoskeleton;GO:0030016//myofibril;GO:0030017//sarcomere	GO:0003779//actin binding	GO:0006606//protein import into nucleus;GO:0035025//positive regulation of Rho protein signal transduction;GO:0045893//positive regulation of transcription, DNA-templated;GO:0045944//positive regulation of transcription by RNA polymerase II;GO:0051091//positive regulation of DNA-binding transcription factor activity
ENSGALG00000005418	6	15	1	252	196	84	0.66	1.4	0.11	61.8	34.52	32.64	0.723333333333333	42.9866666666667	5.89308479608349	8.64601337761756e-34	2.48440547667051e-32	FRRS1	ferric chelate reductase 1 [Source:NCBI gene;Acc:429082]	-	-	-	-	GO:0016020//membrane;GO:0016021//integral component of membrane	-	GO:0055114//oxidation-reduction process
ENSGALG00000011481	910	1040	832	119	142	80	158.95	153.65	144.97	46.12	39.52	49.12	152.523333333333	44.92	-1.7636	1.24399265326015e-33	3.56648753441462e-32	GPD1L	glycerol-3-phosphate dehydrogenase 1-like [Source:NCBI gene;Acc:420664]	Metabolism	Lipid metabolism	ko00564//Glycerophospholipid metabolism	K00006	GO:0005829//cytosol;GO:0005886//plasma membrane;GO:0009331//glycerol-3-phosphate dehydrogenase complex;GO:0016020//membrane	GO:0004367//glycerol-3-phosphate dehydrogenase [NAD+] activity;GO:0016491//oxidoreductase activity;GO:0016616//oxidoreductase activity, acting on the CH-OH group of donors, NAD or NADP as acceptor;GO:0017080//sodium channel regulator activity;GO:0042803//protein homodimerization activity;GO:0044325//ion channel binding;GO:0051287//NAD binding	GO:0002027//regulation of heart rate;GO:0005975//carbohydrate metabolic process;GO:0006072//glycerol-3-phosphate metabolic process;GO:0006734//NADH metabolic process;GO:0010765//positive regulation of sodium ion transport;GO:0019674//NAD metabolic process;GO:0033137//negative regulation of peptidyl-serine phosphorylation;GO:0046168//glycerol-3-phosphate catabolic process;GO:0055114//oxidation-red…
ENSGALG00000009309	1764	2048	1910	378	489	242	684.72	672.21	739.53	375.28	302.3	333.49	698.82	337.023333333333	-1.05207	1.37804887068537e-33	3.9419041285158e-32	EIF5A2	eukaryotic translation initiation factor 5A [Source:NCBI gene;Acc:396545]	-	-	-	-	GO:0005634//nucleus;GO:0005643//nuclear pore;GO:0005737//cytoplasm;GO:0005783//endoplasmic reticulum;GO:0005789//endoplasmic reticulum membrane;GO:0016020//membrane;GO:0043231//intracellular membrane-bounded organelle	GO:0003723//RNA binding;GO:0003743//translation initiation factor activity;GO:0003746//translation elongation factor activity;GO:0043022//ribosome binding	GO:0006412//translation;GO:0006413//translational initiation;GO:0006414//translational elongation;GO:0006452//translational frameshifting;GO:0008284//positive regulation of cell proliferation;GO:0015031//protein transport;GO:0045901//positive regulation of translational elongation;GO:0045905//positive regulation of translational termination;GO:0051028//mRNA transport
ENSGALG00000017183	450	526	432	1	10	1	52.87	52.27	50.63	0.26	1.87	0.41	51.9233333333333	0.846666666666667	-5.93845	1.38364767009421e-33	3.94900524221481e-32	MMP13	matrix metallopeptidase 13 [Source:NCBI gene;Acc:395683]	Organismal Systems;Organismal Systems;Organismal Systems	Endocrine system;Endocrine system;Immune system	ko04926//Relaxin signaling pathway;ko04928//Parathyroid hormone synthesis, secretion and action;ko04657//IL-17 signaling pathway	K07994;K07994;K07994	GO:0005576//extracellular region;GO:0031012//extracellular matrix	GO:0004175//endopeptidase activity;GO:0004222//metalloendopeptidase activity;GO:0005509//calcium ion binding;GO:0005518//collagen binding;GO:0008233//peptidase activity;GO:0008237//metallopeptidase activity;GO:0008270//zinc ion binding;GO:0016787//hydrolase activity;GO:0046872//metal ion binding	GO:0001958//endochondral ossification;GO:0003417//growth plate cartilage development;GO:0006508//proteolysis;GO:0022617//extracellular matrix disassembly;GO:0030198//extracellular matrix organization;GO:0030282//bone mineralization;GO:0030574//collagen catabolic process;GO:0044267//cellular protein metabolic process;GO:0051216//cartilage development;GO:0060349//bone morphogenesis
ENSGALG00000000814	2121	2373	2207	464	627	306	200.59	189.82	208.16	97.36	94.48	101.72	199.523333333333	97.8533333333333	-1.02786	1.79054502004352e-33	5.09882842561607e-32	HNRNPR	heterogeneous nuclear ribonucleoprotein R [Source:NCBI gene;Acc:419570]	-	-	-	-	GO:0005634//nucleus;GO:0005654//nucleoplasm;GO:0071013//catalytic step 2 spliceosome;GO:1990904//ribonucleoprotein complex	GO:0003676//nucleic acid binding;GO:0003723//RNA binding;GO:0003729//mRNA binding	-
ENSGALG00000004442	1279	1356	1240	1325	1731	773	270.21	242.31	261.32	621.02	582.7	574.05	257.946666666667	592.59	1.19996147763297	1.79914625462172e-33	5.11183438084448e-32	PPA1	pyrophosphatase (inorganic) 1 [Source:NCBI gene;Acc:769424]	Metabolism	Energy metabolism	ko00190//Oxidative phosphorylation	K01507	GO:0005737//cytoplasm	GO:0000287//magnesium ion binding;GO:0004427//inorganic diphosphatase activity;GO:0016462//pyrophosphatase activity	GO:0006796//phosphate-containing compound metabolic process
ENSGALG00000009512	605	646	535	689	957	459	153.93	139.02	135.78	388.93	387.95	410.49	142.91	395.79	1.4696282905561	2.85136211142123e-33	8.08332453600219e-32	TFPI2	tissue factor pathway inhibitor 2 [Source:NCBI gene;Acc:420561]	-	-	-	-	GO:0005576//extracellular region;GO:0005615//extracellular space	GO:0004867//serine-type endopeptidase inhibitor activity;GO:0030414//peptidase inhibitor activity	GO:0007596//blood coagulation;GO:0007599//hemostasis;GO:0010466//negative regulation of peptidase activity;GO:0010951//negative regulation of endopeptidase activity
ENSGALG00000037807	878	1023	902	107	174	80	102.02	100.54	104.55	27.51	32.21	32.68	102.37	30.8	-1.73279	3.99340940831763e-33	1.12956437549556e-31	-	NOP2 nucleolar protein [Source:NCBI gene;Acc:418277]	-	-	-	-	GO:0005730//nucleolus	GO:0003723//RNA binding;GO:0008168//methyltransferase activity;GO:0008757//S-adenosylmethionine-dependent methyltransferase activity;GO:0009383//rRNA (cytosine-C5-)-methyltransferase activity;GO:0016740//transferase activity	GO:0000470//maturation of LSU-rRNA;GO:0001510//RNA methylation;GO:0006364//rRNA processing;GO:0032259//methylation;GO:0070475//rRNA base methylation
ENSGALG00000001475	2884	3149	2860	505	861	389	1154.29	1066.32	1142.15	448.55	549.22	547.41	1120.92	515.06	-1.12187	4.25867887664647e-33	1.20191489364953e-31	STMN1	stathmin 1 [Source:NCBI gene;Acc:396057]	Environmental Information Processing;Human Diseases	Signal transduction;Cancers	ko04010//MAPK signaling pathway;ko05206//MicroRNAs in cancer	K04381;K04381	GO:0005737//cytoplasm;GO:0005829//cytosol;GO:0005856//cytoskeleton;GO:0005874//microtubule;GO:0016020//membrane;GO:0043005//neuron projection	GO:0005515//protein binding;GO:0015631//tubulin binding	GO:0000281//mitotic cytokinesis;GO:0007019//microtubule depolymerization;GO:0007052//mitotic spindle organization;GO:0007409//axonogenesis;GO:0009615//response to virus;GO:0031110//regulation of microtubule polymerization or depolymerization;GO:0031115//negative regulation of microtubule polymerization;GO:0031175//neuron projection development;GO:0035024//negative regulation of Rho protein signal…
ENSGALG00000034573	1623	1884	1809	261	444	180	163.47	161.47	180.91	58.46	71.88	64.86	168.616666666667	65.0666666666667	-1.37376	4.45253640735461e-33	1.25383425231106e-31	ABCF2	ATP binding cassette subfamily F member 2 [Source:NCBI gene;Acc:426038]	Human Diseases	Infectious diseases	ko05130//Pathogenic Escherichia coli infection	K06185	-	GO:0000166//nucleotide binding;GO:0005524//ATP binding;GO:0016887//ATPase activity	-
ENSGALG00000009519	404	518	412	18	30	7	69.99	75.9	71.2	6.92	8.28	4.26	72.3633333333333	6.48666666666667	-3.47971	4.47522668961227e-33	1.25742954791057e-31	ARG2	arginase 2 [Source:NCBI gene;Acc:423272]	Metabolism;Human Diseases;Metabolism;Metabolism;Metabolism	Global and overview maps;Infectious diseases;Global and overview maps;Amino acid metabolism;Amino acid metabolism	ko01100//Metabolic pathways;ko05146//Amoebiasis;ko01230//Biosynthesis of amino acids;ko00330//Arginine and proline metabolism;ko00220//Arginine biosynthesis	K01476;K01476;K01476;K01476;K01476	GO:0005739//mitochondrion	GO:0004053//arginase activity;GO:0016787//hydrolase activity;GO:0016813//hydrolase activity, acting on carbon-nitrogen (but not peptide) bonds, in linear amidines;GO:0046872//metal ion binding	GO:0000050//urea cycle;GO:0001657//ureteric bud development;GO:0002829//negative regulation of type 2 immune response;GO:0006525//arginine metabolic process;GO:0006941//striated muscle contraction;GO:0032720//negative regulation of tumor necrosis factor production;GO:0050706//regulation of interleukin-1 beta secretion;GO:0071641//negative regulation of macrophage inflammatory protein 1 alpha prod…
ENSGALG00000007331	365	447	404	582	713	333	10.93	11.38	12.23	38.78	34.85	35.85	11.5133333333333	36.4933333333333	1.66432735183603	4.84739097154315e-33	1.35898536264148e-31	SVIL	supervillin [Source:NCBI gene;Acc:420475]	-	-	-	-	GO:0005634//nucleus;GO:0005737//cytoplasm;GO:0005829//cytosol;GO:0005886//plasma membrane;GO:0015629//actin cytoskeleton;GO:0043034//costamere	GO:0003779//actin binding;GO:0051015//actin filament binding	GO:0007010//cytoskeleton organization;GO:0007519//skeletal muscle tissue development
ENSGALG00000052302	145	158	175	332	433	202	12.16	9.01	13.59	56.51	71.02	83.85	11.5866666666667	70.46	2.60433889340172	5.34163530295826e-33	1.49424288209905e-31	-	phosphodiesterase 4D interacting protein [Source:NCBI gene;Acc:425735]	-	-	-	-	-	-	-
ENSGALG00000050763	481	471	518	722	890	425	48.29	40	51.88	160.83	142.38	149.99	46.7233333333333	151.066666666667	1.69297025276928	6.32141315732444e-33	1.76054829735418e-31	PBXIP1	PBX homeobox interacting protein 1 [Source:NCBI gene;Acc:100857958]	-	-	-	-	GO:0016020//membrane;GO:0016021//integral component of membrane	GO:0003714//transcription corepressor activity	GO:0030154//cell differentiation;GO:0045892//negative regulation of transcription, DNA-templated
ENSGALG00000005969	93	115	130	342	398	164	11.78	12.27	16.35	95.69	79.98	72.7	13.4666666666667	82.79	2.62006372641468	6.48469785809422e-33	1.80206340477566e-31	ANTXRL	anthrax toxin receptor-like [Source:NCBI gene;Acc:423775]	Organismal Systems	Immune system	ko04621//NOD-like receptor signaling pathway	K20909	GO:0005886//plasma membrane;GO:0009986//cell surface;GO:0016020//membrane;GO:0016021//integral component of membrane	GO:0004888//transmembrane signaling receptor activity;GO:0038023//signaling receptor activity	GO:1901998//toxin transport
ENSGALG00000009782	1096	1267	966	161	221	97	79.51	77.74	69.9	25.91	25.54	24.73	75.7166666666667	25.3933333333333	-1.57616	8.59545680766122e-33	2.38340544128409e-31	NAA15	N(alpha)-acetyltransferase 15, NatA auxiliary subunit [Source:NCBI gene;Acc:422440]	-	-	-	-	GO:0005634//nucleus;GO:0005667//transcription factor complex;GO:0005737//cytoplasm;GO:0005829//cytosol;GO:0031415//NatA complex	GO:0004596//peptide alpha-N-acetyltransferase activity;GO:0005515//protein binding;GO:0016407//acetyltransferase activity;GO:0043022//ribosome binding	GO:0006474//N-terminal protein amino acid acetylation;GO:0017196//N-terminal peptidyl-methionine acetylation;GO:0043066//negative regulation of apoptotic process;GO:0045893//positive regulation of transcription, DNA-templated;GO:0050821//protein stabilization
ENSGALG00000039219	33	30	23	197	194	91	1.82	1.4	1.26	24.07	17.02	17.61	1.49333333333333	19.5666666666667	3.71178986593982	9.81726711876306e-33	2.71625347006475e-31	ADAMTS14	ADAM metallopeptidase with thrombospondin type 1 motif 14 [Source:NCBI gene;Acc:423712]	-	-	-	-	GO:0005576//extracellular region;GO:0062023//collagen-containing extracellular matrix	GO:0004222//metalloendopeptidase activity;GO:0008233//peptidase activity;GO:0008237//metallopeptidase activity;GO:0008270//zinc ion binding	GO:0006508//proteolysis;GO:0030199//collagen fibril organization
ENSGALG00000029292	1000	1183	991	159	162	70	232.97	233.11	230.3	82.18	60.13	57.32	232.126666666667	66.5433333333333	-1.80255	1.87861587496602e-32	5.18645323912188e-31	PCNA	proliferating cell nuclear antigen [Source:NCBI gene;Acc:373984]	Cellular Processes;Human Diseases;Cellular Processes;Genetic Information Processing;Genetic Information Processing;Genetic Information Processing;Genetic Information Processing	Cellular community - eukaryotes;Infectious diseases;Cell growth and death;Replication and repair;Replication and repair;Replication and repair;Replication and repair	ko04530//Tight junction;ko05161//Hepatitis B;ko04110//Cell cycle;ko03420//Nucleotide excision repair;ko03030//DNA replication;ko03410//Base excision repair;ko03430//Mismatch repair	K04802;K04802;K04802;K04802;K04802;K04802;K04802	GO:0000307//cyclin-dependent protein kinase holoenzyme complex;GO:0000785//chromatin;GO:0005634//nucleus;GO:0005652//nuclear lamina;GO:0005654//nucleoplasm;GO:0005657//replication fork;GO:0005813//centrosome;GO:0016604//nuclear body;GO:0043596//nuclear replication fork;GO:0043626//PCNA complex;GO:0070557//PCNA-p21 complex	GO:0000701//purine-specific mismatch base pair DNA N-glycosylase activity;GO:0003677//DNA binding;GO:0003682//chromatin binding;GO:0003684//damaged DNA binding;GO:0008022//protein C-terminus binding;GO:0019899//enzyme binding;GO:0030337//DNA polymerase processivity factor activity;GO:0030971//receptor tyrosine kinase binding;GO:0032139//dinucleotide insertion or deletion binding;GO:0032405//MutLa…	GO:0000122//negative regulation of transcription by RNA polymerase II;GO:0006260//DNA replication;GO:0006272//leading strand elongation;GO:0006275//regulation of DNA replication;GO:0006281//DNA repair;GO:0006287//base-excision repair, gap-filling;GO:0006298//mismatch repair;GO:0019985//translesion synthesis;GO:0030855//epithelial cell differentiation;GO:0031297//replication fork processing;GO:003…
ENSGALG00000041255	113	71	119	354	452	200	7.7	4.09	8.09	53.55	49.63	47.93	6.62666666666667	50.37	2.92620947481706	2.12253946638498e-32	5.8471348082675e-31	ADAM12	ADAM metallopeptidase domain 12 [Source:NCBI gene;Acc:425843]	-	-	-	-	GO:0005654//nucleoplasm;GO:0005886//plasma membrane;GO:0016020//membrane;GO:0016021//integral component of membrane	GO:0004222//metalloendopeptidase activity;GO:0008237//metallopeptidase activity;GO:0017124//SH3 domain binding	GO:0006508//proteolysis;GO:0045766//positive regulation of angiogenesis
ENSGALG00000004195	574	627	520	33	43	34	30.5	27.87	27.05	3.89	3.52	6.64	28.4733333333333	4.68333333333333	-2.604	2.33265474521063e-32	6.39813872972058e-31	KIF4B	kinesin family member 4B [Source:NCBI gene;Acc:395823]	-	-	-	-	GO:0005654//nucleoplasm;GO:0005871//kinesin complex;GO:0005874//microtubule;GO:0030496//midbody	GO:0000166//nucleotide binding;GO:0003774//motor activity;GO:0003777//microtubule motor activity;GO:0005524//ATP binding;GO:0008017//microtubule binding;GO:0016887//ATPase activity	GO:0000281//mitotic cytokinesis;GO:0007018//microtubule-based movement;GO:0007052//mitotic spindle organization;GO:0051256//mitotic spindle midzone assembly
ENSGALG00000007768	425	429	380	17	15	11	64.33	54.89	57.38	5.71	3.62	5.85	58.8666666666667	5.06	-3.54024	2.54934073684742e-32	6.97737490655086e-31	AURKA	aurora kinase B [Source:NCBI gene;Acc:428167]	Cellular Processes;Organismal Systems	Cell growth and death;Endocrine system	ko04114//Oocyte meiosis;ko04914//Progesterone-mediated oocyte maturation	K11481;K11481	GO:0000780//condensed nuclear chromosome, centromeric region;GO:0005634//nucleus;GO:0005654//nucleoplasm;GO:0005813//centrosome;GO:0005815//microtubule organizing center;GO:0005829//cytosol;GO:0005876//spindle microtubule;GO:0015630//microtubule cytoskeleton;GO:0031616//spindle pole centrosome;GO:0032133//chromosome passenger complex;GO:0042585//germinal vesicle;GO:0043203//axon hillock;GO:004512…	GO:0000166//nucleotide binding;GO:0004672//protein kinase activity;GO:0004674//protein serine/threonine kinase activity;GO:0005524//ATP binding;GO:0019901//protein kinase binding;GO:0031625//ubiquitin protein ligase binding;GO:0035174//histone serine kinase activity;GO:0046982//protein heterodimerization activity	GO:0000212//meiotic spindle organization;GO:0000226//microtubule cytoskeleton organization;GO:0000278//mitotic cell cycle;GO:0006468//protein phosphorylation;GO:0007051//spindle organization;GO:0007052//mitotic spindle organization;GO:0007057//spindle assembly involved in female meiosis I;GO:0007098//centrosome cycle;GO:0007100//mitotic centrosome separation;GO:0009611//response to wounding;GO:00…
ENSGALG00000005326	1316	1568	1352	195	340	132	382.29	385.27	391.78	125.66	157.37	134.79	386.446666666667	139.273333333333	-1.47235	3.2081505639465e-32	8.74272773039355e-31	EIF3F	eukaryotic translation initiation factor 3 subunit F [Source:NCBI gene;Acc:423748]	Genetic Information Processing	Translation	ko03013//RNA transport	K03249	GO:0005852//eukaryotic translation initiation factor 3 complex;GO:0071541//eukaryotic translation initiation factor 3 complex, eIF3m	GO:0003743//translation initiation factor activity;GO:0004843//thiol-dependent ubiquitin-specific protease activity;GO:0005515//protein binding;GO:0031369//translation initiation factor binding	GO:0006413//translational initiation;GO:0016579//protein deubiquitination;GO:0075522//IRES-dependent viral translational initiation
ENSGALG00000030125	913	1203	1009	132	134	92	136.57	152.2	150.55	43.81	31.94	48.37	146.44	41.3733333333333	-1.82354	3.37335228197713e-32	9.17320174189147e-31	ANKRD10	ankyrin repeat domain 10 [Source:NCBI gene;Acc:418760]	-	-	-	-	-	GO:0005515//protein binding	-
ENSGALG00000031934	701	800	757	81	107	59	104.61	100.98	112.69	26.82	25.44	30.95	106.093333333333	27.7366666666667	-1.93547	4.29717860363595e-32	1.1635437449845e-30	TES	testin LIM domain protein [Source:NCBI gene;Acc:395332]	-	-	-	-	GO:0005829//cytosol;GO:0005886//plasma membrane;GO:0005925//focal adhesion;GO:0030054//cell junction;GO:0032991//protein-containing complex	GO:0008270//zinc ion binding;GO:0046872//metal ion binding	GO:0008285//negative regulation of cell proliferation;GO:0042127//regulation of cell proliferation
ENSGALG00000029528	170	179	189	344	453	291	14.1	12.56	15.64	63.32	59.88	84.86	14.1	69.3533333333333	2.2982700619277	4.54506558639792e-32	1.2280398957534e-30	KIRREL1	kin of IRRE like (Drosophila) [Source:NCBI gene;Acc:425302]	-	-	-	-	GO:0005886//plasma membrane;GO:0005911//cell-cell junction;GO:0016020//membrane;GO:0016021//integral component of membrane;GO:0043198//dendritic shaft;GO:0048471//perinuclear region of cytoplasm	GO:0017022//myosin binding	GO:0001933//negative regulation of protein phosphorylation;GO:0007588//excretion;GO:0030838//positive regulation of actin filament polymerization;GO:0098609//cell-cell adhesion
ENSGALG00000038951	134	180	144	365	390	301	20.08	21.55	22.01	113.96	88.6	148.87	21.2133333333333	117.143333333333	2.46523161221474	5.47111876924761e-32	1.47510674561502e-30	RASSF1	Ras association domain family member 1 [Source:NCBI gene;Acc:101750777]	-	-	-	-	-	GO:0046872//metal ion binding	GO:0007165//signal transduction;GO:0035556//intracellular signal transduction;GO:0070507//regulation of microtubule cytoskeleton organization
ENSGALG00000007110	606	840	601	845	1261	492	150.57	176.53	149.04	465.78	499.04	429.76	158.713333333333	464.86	1.55037295852795	7.16312833110488e-32	1.92311784346951e-30	-	transmembrane protein 182-like [Source:NCBI gene;Acc:101750517]	-	-	-	-	GO:0016020//membrane;GO:0016021//integral component of membrane	-	-
ENSGALG00000009961	1239	1622	1270	219	324	152	129.09	142.94	131.97	50.62	53.79	55.67	134.666666666667	53.36	-1.33556	8.27160361553363e-32	2.21602031746389e-30	ABCE1	ATP binding cassette subfamily E member 1 [Source:NCBI gene;Acc:422462]	-	-	-	-	GO:0005737//cytoplasm;GO:0005739//mitochondrion;GO:0005829//cytosol	GO:0000166//nucleotide binding;GO:0005506//iron ion binding;GO:0005524//ATP binding;GO:0016887//ATPase activity;GO:0043024//ribosomal small subunit binding;GO:0060698//endoribonuclease inhibitor activity	GO:0000054//ribosomal subunit export from nucleus;GO:0006413//translational initiation;GO:0006415//translational termination;GO:0060702//negative regulation of endoribonuclease activity
ENSGALG00000009071	1887	2078	1887	403	512	213	563.63	525.05	562.17	267.06	243.72	223.98	550.283333333333	244.92	-1.16786	9.57884698420415e-32	2.56082592792901e-30	HMGB3	high mobility group box 3 [Source:NCBI gene;Acc:396232]	-	-	-	-	GO:0000790//nuclear chromatin;GO:0005634//nucleus;GO:0005694//chromosome;GO:0005737//cytoplasm	GO:0000400//four-way junction DNA binding;GO:0003677//DNA binding;GO:0003723//RNA binding;GO:0008134//transcription factor binding;GO:0008301//DNA binding, bending	GO:0002376//immune system process;GO:0006310//DNA recombination;GO:0006338//chromatin remodeling;GO:0006355//regulation of transcription, DNA-templated;GO:0006357//regulation of transcription by RNA polymerase II;GO:0032392//DNA geometric change;GO:0045087//innate immune response;GO:0045089//positive regulation of innate immune response;GO:0045578//negative regulation of B cell differentiation;GO…
ENSGALG00000054999	58	93	99	299	304	173	6.17	8.38	10.47	70.62	51.49	64.74	8.34	62.2833333333333	2.90072686910229	9.87542882257007e-32	2.63455650609701e-30	-	-	-	-	-	-	-	-	-
ENSGALG00000050427	497	602	497	44	36	21	41.07	42.08	40.97	8.07	4.74	6.1	41.3733333333333	6.30333333333333	-2.71451	1.41774683862918e-31	3.76639160149034e-30	OSBPL10	oxysterol binding protein like 10 [Source:NCBI gene;Acc:420663]	-	-	-	-	-	GO:0001786//phosphatidylserine binding;GO:0015485//cholesterol binding	GO:0006869//lipid transport
ENSGALG00000015233	2359	2704	2373	2663	3747	1360	474.69	460.24	476.33	1188.84	1201.42	961.97	470.42	1117.41	1.24813733346706	1.43817136085035e-31	3.8126584696016e-30	ATP1B1	ATPase Na+/K+ transporting subunit beta 1 [Source:NCBI gene;Acc:396529]	Environmental Information Processing;Environmental Information Processing;Organismal Systems;Organismal Systems;Organismal Systems;Organismal Systems;Organismal Systems;Organismal Systems;Organismal Systems;Organismal Systems;Organismal Systems;Organismal Systems;Organismal Systems;Organismal Systems;Organismal Systems;Organismal Systems;Organismal Systems;Organismal Systems	Signal transduction;Signal transduction;Circulatory system;Endocrine system;Digestive system;Digestive system;Endocrine system;Endocrine system;Circulatory system;Digestive system;Digestive system;Endocrine system;Digestive system;Excretory system;Digestive system;Digestive system;Excretory system;Excretory system	ko04024//cAMP signaling pathway;ko04022//cGMP - PKG signaling pathway;ko04261//Adrenergic signaling in cardiomyocytes;ko04919//Thyroid hormone signaling pathway;ko04972//Pancreatic secretion;ko04974//Protein digestion and absorption;ko04925//Aldosterone synthesis and secretion;ko04911//Insulin secretion;ko04260//Cardiac muscle contraction;ko04970//Salivary secretion;ko04971//Gastric acid secretio…	K01540;K01540;K01540;K01540;K01540;K01540;K01540;K01540;K01540;K01540;K01540;K01540;K01540;K01540;K01540;K01540;K01540;K01540	GO:0005623//cell;GO:0005886//plasma membrane;GO:0005890//sodium:potassium-exchanging ATPase complex;GO:0014704//intercalated disc;GO:0016020//membrane;GO:0016021//integral component of membrane;GO:0016323//basolateral plasma membrane;GO:0016324//apical plasma membrane;GO:0016328//lateral plasma membrane;GO:0030315//T-tubule;GO:0031090//organelle membrane;GO:0036126//sperm flagellum;GO:0042383//sa…	GO:0001671//ATPase activator activity;GO:0005391//sodium:potassium-exchanging ATPase activity;GO:0005524//ATP binding;GO:0008022//protein C-terminus binding;GO:0008144//drug binding;GO:0016887//ATPase activity;GO:0019829//cation-transporting ATPase activity;GO:0019901//protein kinase binding;GO:0030955//potassium ion binding;GO:0031402//sodium ion binding;GO:0051117//ATPase binding	GO:0006811//ion transport;GO:0006813//potassium ion transport;GO:0006814//sodium ion transport;GO:0006874//cellular calcium ion homeostasis;GO:0006883//cellular sodium ion homeostasis;GO:0010248//establishment or maintenance of transmembrane electrochemical gradient;GO:0010468//regulation of gene expression;GO:0010882//regulation of cardiac muscle contraction by calcium ion signaling;GO:0030007//…
ENSGALG00000006703	1338	1562	1337	260	330	171	132.5	130.83	132.03	57.1	52.05	59.5	131.786666666667	56.2166666666667	-1.22913	1.76058345674795e-31	4.65764375029436e-30	GTPBP4	GTP binding protein 4 [Source:NCBI gene;Acc:420458]	Genetic Information Processing	Translation	ko03008//Ribosome biogenesis in eukaryotes	K06943	GO:0005634//nucleus;GO:0005654//nucleoplasm;GO:0005730//nucleolus;GO:0005737//cytoplasm;GO:0005829//cytosol;GO:0031965//nuclear membrane;GO:0048471//perinuclear region of cytoplasm	GO:0003924//GTPase activity;GO:0005525//GTP binding	GO:0000079//regulation of cyclin-dependent protein serine/threonine kinase activity;GO:0000463//maturation of LSU-rRNA from tricistronic rRNA transcript (SSU-rRNA, 5.8S rRNA, LSU-rRNA);GO:0008156//negative regulation of DNA replication;GO:0008285//negative regulation of cell proliferation;GO:0022408//negative regulation of cell-cell adhesion;GO:0030336//negative regulation of cell migration;GO:00…
ENSGALG00000031726	340	396	330	465	626	312	74.25	73.2	71.94	225.46	217.98	239.67	73.13	227.703333333333	1.6386201440035	1.98038293288987e-31	5.22821094282926e-30	MAPRE3	microtubule associated protein RP/EB family member 3 [Source:NCBI gene;Acc:100857732]	-	-	-	-	GO:0005737//cytoplasm;GO:0005815//microtubule organizing center;GO:0005874//microtubule;GO:0005881//cytoplasmic microtubule;GO:0015630//microtubule cytoskeleton;GO:0030496//midbody;GO:0035371//microtubule plus-end;GO:0051233//spindle midzone;GO:1905721//mitotic spindle astral microtubule end	GO:0005515//protein binding;GO:0008017//microtubule binding;GO:0008022//protein C-terminus binding;GO:0019901//protein kinase binding;GO:0042802//identical protein binding;GO:0051010//microtubule plus-end binding	GO:0031110//regulation of microtubule polymerization or depolymerization;GO:0031113//regulation of microtubule polymerization;GO:0035372//protein localization to microtubule;GO:0045737//positive regulation of cyclin-dependent protein serine/threonine kinase activity;GO:0045860//positive regulation of protein kinase activity;GO:0045893//positive regulation of transcription, DNA-templated;GO:005122…
ENSGALG00000003373	708	843	603	68	75	50	125.04	125.93	106.23	26.64	21.11	31.04	119.066666666667	26.2633333333333	-2.18065	2.22073700956338e-31	5.85055704473745e-30	BRIX1	BRX1, biogenesis of ribosomes [Source:NCBI gene;Acc:427433]	-	-	-	-	GO:0005654//nucleoplasm;GO:0005730//nucleolus	-	GO:0000027//ribosomal large subunit assembly
ENSGALG00000011377	1760	2004	1605	296	459	228	228.28	219.92	207.71	85.25	94.84	104.17	218.636666666667	94.7533333333333	-1.20629	2.72203009351397e-31	7.14152491615093e-30	METAP2	methionyl aminopeptidase 2 [Source:NCBI gene;Acc:417912]	-	-	-	-	GO:0005737//cytoplasm;GO:0005829//cytosol;GO:0005886//plasma membrane	GO:0004177//aminopeptidase activity;GO:0008233//peptidase activity;GO:0008235//metalloexopeptidase activity;GO:0016787//hydrolase activity;GO:0046872//metal ion binding;GO:0070006//metalloaminopeptidase activity	GO:0006508//proteolysis;GO:0016485//protein processing;GO:0018206//peptidyl-methionine modification;GO:0031365//N-terminal protein amino acid modification;GO:0070084//protein initiator methionine removal
ENSGALG00000036837	1354	1611	1372	226	352	123	499.77	503.28	500.41	184.61	209.98	161.87	501.153333333333	185.486666666667	-1.43394	2.74845284690447e-31	7.19594927189534e-30	PTGES3	prostaglandin E synthase 3 [Source:NCBI gene;Acc:100859133]	Metabolism;Metabolism	Global and overview maps;Lipid metabolism	ko01100//Metabolic pathways;ko00590//Arachidonic acid metabolism	K15730;K15730	GO:0005634//nucleus;GO:0005737//cytoplasm;GO:0005829//cytosol	GO:0004674//protein serine/threonine kinase activity;GO:0005524//ATP binding;GO:0050220//prostaglandin-E synthase activity;GO:0051087//chaperone binding;GO:0051879//Hsp90 protein binding	GO:0001516//prostaglandin biosynthetic process;GO:0006457//protein folding;GO:0006468//protein phosphorylation;GO:0007004//telomere maintenance via telomerase;GO:0051131//chaperone-mediated protein complex assembly;GO:1905323//telomerase holoenzyme complex assembly
ENSGALG00000010798	478	598	471	14	46	14	57.65	61.01	56.67	3.75	8.84	5.94	58.4433333333333	6.17666666666667	-3.24214	5.17754872935511e-31	1.35278139171934e-29	DHCR24	24-dehydrocholesterol reductase [Source:NCBI gene;Acc:424661]	Metabolism;Metabolism	Global and overview maps;Lipid metabolism	ko01100//Metabolic pathways;ko00100//Steroid biosynthesis	K09828;K09828	GO:0005634//nucleus;GO:0005783//endoplasmic reticulum;GO:0016020//membrane;GO:0016021//integral component of membrane	GO:0000246//delta24(24-1) sterol reductase activity;GO:0016491//oxidoreductase activity;GO:0016628//oxidoreductase activity, acting on the CH-CH group of donors, NAD or NADP as acceptor;GO:0019899//enzyme binding;GO:0042605//peptide antigen binding;GO:0050660//flavin adenine dinucleotide binding;GO:0071949//FAD binding	GO:0006695//cholesterol biosynthetic process;GO:0006979//response to oxidative stress;GO:0008104//protein localization;GO:0008203//cholesterol metabolic process;GO:0009888//tissue development;GO:0016125//sterol metabolic process;GO:0030539//male genitalia development;GO:0031639//plasminogen activation;GO:0042987//amyloid precursor protein catabolic process;GO:0043066//negative regulation of apopt…
ENSGALG00000031457	1268	1459	1228	245	292	138	144.74	140.83	139.74	62.11	53.01	55.45	141.77	56.8566666666667	-1.31815	5.21441226966491e-31	1.35960971772004e-29	TDG	thymine DNA glycosylase [Source:NCBI gene;Acc:395510]	Genetic Information Processing	Replication and repair	ko03410//Base excision repair	K20813	GO:0005634//nucleus;GO:0005654//nucleoplasm;GO:0005886//plasma membrane;GO:0016605//PML body	GO:0000287//magnesium ion binding;GO:0003677//DNA binding;GO:0003690//double-stranded DNA binding;GO:0003712//transcription coregulator activity;GO:0004844//uracil DNA N-glycosylase activity;GO:0005080//protein kinase C binding;GO:0005524//ATP binding;GO:0008263//pyrimidine-specific mismatch base pair DNA N-glycosylase activity;GO:0019104//DNA N-glycosylase activity;GO:0030983//mismatched DNA bin…	GO:0000122//negative regulation of transcription by RNA polymerase II;GO:0006281//DNA repair;GO:0006284//base-excision repair;GO:0006285//base-excision repair, AP site formation;GO:0006298//mismatch repair;GO:0032091//negative regulation of protein binding;GO:0035562//negative regulation of chromatin binding;GO:0040029//regulation of gene expression, epigenetic;GO:0045995//regulation of embryonic…
ENSGALG00000031325	335	378	324	471	640	381	52.79	50.49	50.95	164.85	160.87	211.27	51.41	178.996666666667	1.79981180420907	5.9972889892743e-31	1.55732881295254e-29	TGFB1	transforming growth factor beta 1 [Source:NCBI gene;Acc:100873157]	Human Diseases;Environmental Information Processing;Human Diseases;Environmental Information Processing;Human Diseases;Human Diseases;Human Diseases;Human Diseases;Human Diseases;Cellular Processes;Human Diseases;Human Diseases;Environmental Information Processing;Human Diseases;Human Diseases;Human Diseases;Organismal Systems;Environmental Information Processing;Cellular Processes;Organismal Sys…	Cancers;Signal transduction;Infectious diseases;Signaling molecules and interaction;Infectious diseases;Cancers;Infectious diseases;Immune diseases;Cardiovascular diseases;Cell growth and death;Infectious diseases;Cancers;Signal transduction;Infectious diseases;Cancers;Endocrine and metabolic diseases;Immune system;Signal transduction;Cell growth and death;Endocrine system;Infectious diseases;Imm…	ko05200//Pathways in cancer;ko04010//MAPK signaling pathway;ko05152//Tuberculosis;ko04060//Cytokine-cytokine receptor interaction;ko05166//HTLV-I infection;ko05205//Proteoglycans in cancer;ko05146//Amoebiasis;ko05323//Rheumatoid arthritis;ko05414//Dilated cardiomyopathy (DCM);ko04218//Cellular senescence;ko05161//Hepatitis B;ko05225//Hepatocellular carcinoma;ko04390//Hippo signaling pathway;ko051…	K13375;K13375;K13375;K13375;K13375;K13375;K13375;K13375;K13375;K13375;K13375;K13375;K13375;K13375;K13375;K13375;K13375;K13375;K13375;K13375;K13375;K13375;K13375;K13375;K13375;K13375;K13375;K13375;K13375;K13375;K13375;K13375;K13375	GO:0005576//extracellular region;GO:0005615//extracellular space;GO:0005623//cell;GO:0031012//extracellular matrix	GO:0005160//transforming growth factor beta receptor binding;GO:0008083//growth factor activity;GO:0043539//protein serine/threonine kinase activator activity	GO:0000122//negative regulation of transcription by RNA polymerase II;GO:0001570//vasculogenesis;GO:0001657//ureteric bud development;GO:0001775//cell activation;GO:0001843//neural tube closure;GO:0002028//regulation of sodium ion transport;GO:0002460//adaptive immune response based on somatic recombination of immune receptors built from immunoglobulin superfamily domains;GO:0002513//tolerance in…
ENSGALG00000001446	709	730	664	828	1074	476	60.47	52.02	56.3	157.55	146.49	143.49	56.2633333333333	149.176666666667	1.40675496232344	6.56620029416556e-31	1.70157239524879e-29	GSN	gelsolin [Source:NCBI gene;Acc:395774]	Cellular Processes;Human Diseases;Organismal Systems	Cell motility;Cancers;Immune system	ko04810//Regulation of actin cytoskeleton;ko05203//Viral carcinogenesis;ko04666//Fc gamma R-mediated phagocytosis	K05768;K05768;K05768	GO:0002102//podosome;GO:0005576//extracellular region;GO:0005615//extracellular space;GO:0005623//cell;GO:0005634//nucleus;GO:0005737//cytoplasm;GO:0005829//cytosol;GO:0005886//plasma membrane;GO:0005925//focal adhesion;GO:0016020//membrane;GO:0016021//integral component of membrane;GO:0016528//sarcoplasm;GO:0030027//lamellipodium;GO:0030478//actin cap;GO:0030864//cortical actin cytoskeleton;GO:0…	GO:0003779//actin binding;GO:0005509//calcium ion binding;GO:0045159//myosin II binding;GO:0051015//actin filament binding	GO:0006911//phagocytosis, engulfment;GO:0010628//positive regulation of gene expression;GO:0014891//striated muscle atrophy;GO:0016192//vesicle-mediated transport;GO:0030041//actin filament polymerization;GO:0031648//protein destabilization;GO:0042989//sequestering of actin monomers;GO:0045010//actin nucleation;GO:0046597//negative regulation of viral entry into host cell;GO:0051014//actin filame…
ENSGALG00000047461	648	783	655	729	1054	572	118.75	120.95	120.75	315.35	321.22	378.93	120.15	338.5	1.49431918533249	6.6198155032093e-31	1.71196534809527e-29	-	aspartate beta-hydroxylase [Source:NCBI gene;Acc:421142]	Environmental Information Processing;Organismal Systems	Signal transduction;Circulatory system	ko04020//Calcium signaling pathway;ko04260//Cardiac muscle contraction	K00476;K00476	GO:0016020//membrane;GO:0016021//integral component of membrane	GO:0004597//peptide-aspartate beta-dioxygenase activity	GO:0042264//peptidyl-aspartic acid hydroxylation;GO:0055114//oxidation-reduction process
ENSGALG00000030120	1071	1249	1021	150	244	112	311.12	306.8	295.72	96.67	112.94	114.36	304.546666666667	107.99	-1.49577	7.69214345667925e-31	1.98523099558125e-29	ITGB1BP3	integrin beta 1 binding protein 3 [Source:NCBI gene;Acc:415448]	Metabolism;Metabolism	Global and overview maps;Metabolism of cofactors and vitamins	ko01100//Metabolic pathways;ko00760//Nicotinate and nicotinamide metabolism	K10524;K10524	-	-	-
ENSGALG00000026677	190	181	185	340	593	390	24.85	20.02	24.14	98.66	123.58	179.3	23.0033333333333	133.846666666667	2.54066637300651	1.78594565658838e-30	4.59056863291844e-29	F10	coagulation factor X [Source:NCBI gene;Acc:395876]	Organismal Systems	Immune system	ko04610//Complement and coagulation cascades	K01314	GO:0005576//extracellular region;GO:0005615//extracellular space	GO:0004252//serine-type endopeptidase activity;GO:0005509//calcium ion binding;GO:0008233//peptidase activity;GO:0008236//serine-type peptidase activity;GO:0016787//hydrolase activity	GO:0006508//proteolysis;GO:0007596//blood coagulation;GO:0007599//hemostasis
ENSGALG00000009565	2229	2467	2311	456	614	218	434.77	406.97	449.65	197.33	190.82	149.46	430.463333333333	179.203333333333	-1.26429	1.90513932799813e-30	4.88702946647618e-29	EIF2S1	eukaryotic translation initiation factor 2 subunit alpha [Source:NCBI gene;Acc:423279]	Human Diseases;Genetic Information Processing;Human Diseases;Human Diseases;Genetic Information Processing;Human Diseases;Cellular Processes;Human Diseases;Cellular Processes;Human Diseases	Neurodegenerative diseases;Translation;Infectious diseases;Infectious diseases;Folding, sorting and degradation;Infectious diseases;Cell growth and death;Endocrine and metabolic diseases;Transport and catabolism;Infectious diseases	ko05010//Alzheimer disease;ko03013//RNA transport;ko05168//Herpes simplex infection;ko05164//Influenza A;ko04141//Protein processing in endoplasmic reticulum;ko05160//Hepatitis C;ko04210//Apoptosis;ko04932//Non-alcoholic fatty liver disease (NAFLD);ko04140//Autophagy - animal;ko05162//Measles	K03237;K03237;K03237;K03237;K03237;K03237;K03237;K03237;K03237;K03237	GO:0005634//nucleus;GO:0005737//cytoplasm;GO:0005829//cytosol;GO:0005850//eukaryotic translation initiation factor 2 complex;GO:0005851//eukaryotic translation initiation factor 2B complex;GO:0010494//cytoplasmic stress granule;GO:0033290//eukaryotic 48S preinitiation complex;GO:0043614//multi-eIF complex;GO:0045202//synapse	GO:0003676//nucleic acid binding;GO:0003723//RNA binding;GO:0003743//translation initiation factor activity;GO:0043022//ribosome binding	GO:0006412//translation;GO:0006413//translational initiation;GO:0006417//regulation of translation;GO:0032057//negative regulation of translational initiation in response to stress;GO:0034063//stress granule assembly;GO:0034198//cellular response to amino acid starvation;GO:0034599//cellular response to oxidative stress;GO:0034644//cellular response to UV;GO:0034976//response to endoplasmic retic…
ENSGALG00000014573	635	709	615	70	88	47	39.44	37.25	38.1	9.65	8.71	10.26	38.2633333333333	9.54	-2.0039	1.93217882740822e-30	4.94637779816504e-29	NAT10	N-acetyltransferase 10 [Source:NCBI gene;Acc:426609]	Genetic Information Processing	Translation	ko03008//Ribosome biogenesis in eukaryotes	K14521	GO:0005634//nucleus;GO:0005697//telomerase holoenzyme complex;GO:0005730//nucleolus;GO:0030496//midbody	GO:0000049//tRNA binding;GO:0000166//nucleotide binding;GO:0005524//ATP binding;GO:0008080//N-acetyltransferase activity;GO:0016740//transferase activity;GO:0016746//transferase activity, transferring acyl groups;GO:0070182//DNA polymerase binding;GO:1990883//rRNA cytidine N-acetyltransferase activity	GO:0000154//rRNA modification;GO:0006364//rRNA processing;GO:0008033//tRNA processing;GO:0016072//rRNA metabolic process;GO:0032211//negative regulation of telomere maintenance via telomerase;GO:0034470//ncRNA processing;GO:0042274//ribosomal small subunit biogenesis;GO:0045727//positive regulation of translation;GO:0051391//tRNA acetylation;GO:1904812//rRNA acetylation involved in maturation of …
ENSGALG00000011290	4280	4763	4126	871	1341	450	1266.52	1192.18	1217.83	571.82	632.13	468.06	1225.51	557.336666666667	-1.13676	1.9829353956797e-30	5.05588678753585e-29	RPL15	ribosomal protein L15 [Source:NCBI gene;Acc:428442]	Genetic Information Processing	Translation	ko03010//Ribosome	K02877	GO:0005634//nucleus;GO:0005840//ribosome;GO:0022625//cytosolic large ribosomal subunit	GO:0003723//RNA binding;GO:0003735//structural constituent of ribosome	GO:0002181//cytoplasmic translation;GO:0006412//translation
ENSGALG00000036229	1503	1621	1393	2256	2144	1708	203.14	185.31	187.79	676.46	461.7	811.41	192.08	649.856666666667	1.75841424162619	2.04134812786219e-30	5.19437017595775e-29	ND4	NADH dehydrogenase subunit 4 [Source:NCBI gene;Acc:39116916]	Metabolism;Metabolism	Global and overview maps;Energy metabolism	ko01100//Metabolic pathways;ko00190//Oxidative phosphorylation	K03881;K03881	GO:0005739//mitochondrion;GO:0005747//mitochondrial respiratory chain complex I;GO:0016020//membrane;GO:0016021//integral component of membrane;GO:0031966//mitochondrial membrane;GO:0045271//respiratory chain complex I;GO:0070469//respiratory chain	GO:0003954//NADH dehydrogenase activity;GO:0008137//NADH dehydrogenase (ubiquinone) activity;GO:0048039//ubiquinone binding	GO:0006120//mitochondrial electron transport, NADH to ubiquinone;GO:0009060//aerobic respiration;GO:0015990//electron transport coupled proton transport;GO:0042773//ATP synthesis coupled electron transport;GO:0055114//oxidation-reduction process
ENSGALG00000010448	1648	2076	1752	1777	2667	1014	63.79	68.47	68.66	154.2	167.35	138.4	66.9733333333333	153.316666666667	1.19485585784576	2.18153632490408e-30	5.53996559302295e-29	LTBP1	latent transforming growth factor beta binding protein 1 [Source:NCBI gene;Acc:421461]	Environmental Information Processing	Signal transduction	ko04350//TGF-beta signaling pathway	K19559	GO:0001527//microfibril;GO:0031012//extracellular matrix;GO:0032991//protein-containing complex;GO:0062023//collagen-containing extracellular matrix	GO:0005509//calcium ion binding;GO:0050431//transforming growth factor beta binding;GO:0050436//microfibril binding	GO:0003281//ventricular septum development;GO:0035583//sequestering of TGFbeta in extracellular matrix;GO:0035904//aorta development;GO:0060976//coronary vasculature development;GO:1901388//regulation of transforming growth factor beta activation
ENSGALG00000002125	607	707	657	774	1254	467	104.3	102.76	112.67	295.08	343.33	282.07	106.576666666667	306.826666666667	1.52553225798939	2.5939282375811e-30	6.56469932077711e-29	TMOD1	tropomodulin 1 [Source:NCBI gene;Acc:395883]	-	-	-	-	GO:0005856//cytoskeleton;GO:0005865//striated muscle thin filament;GO:0005884//actin filament;GO:0008180//COP9 signalosome;GO:0016020//membrane;GO:0030016//myofibril;GO:0030017//sarcomere;GO:0030863//cortical cytoskeleton;GO:0042383//sarcolemma;GO:0043034//costamere	GO:0003779//actin binding;GO:0005523//tropomyosin binding;GO:0051015//actin filament binding	GO:0006936//muscle contraction;GO:0007015//actin filament organization;GO:0008344//adult locomotory behavior;GO:0030239//myofibril assembly;GO:0051694//pointed-end actin filament capping;GO:0070307//lens fiber cell development
[truncated: 3,087 more rows]
