# Supplementary material for: Integrative analysis of RNA-seq and Ribo-seq reveals that lncRNA regulates chicken myogenesis through encoding peptide
Source: J Anim Sci Biotechnol. 2026 May 29;17:103. doi: 10.1186/s40104-026-01421-y (PMC13220464; doi:10.1186/s40104-026-01421-y)
Supplement: Supplementary file 7 — Additional file 7: Table S5. 1540 interacting protein. [file 40104_2026_1421_MOESM7_ESM.xlsx]

## Sheet: IP5-proSummary
Table S5. 1540 interacting protein.
Group_ID	Protein_ID	Protein_Qscore	Protein_FDR	Protein_Mass	PeptideSeqs	PepIsUnique	Unique_Peptide_Num	Unique_Spectra_Num	Coverage	Peptide_Query	Sameset	Description	Abundance	iBAQ	GeneName
221_1	tr|F1NKL4|F1NKL4_CHICK	264.912	NA	532841.234264715	AATSPALFNR;AEDPLFLNQLQSGVNR;AHQANQLYPFAISLIESVR;ALGEYLER;ANEVEQMIR;ANVVTLPVYLNFTR;AWTQVLLGQADDK;DFPLNDLLSATELDK;DLPPVSGSIIWAK;DYIPVDQEELR;EFGPVVIDYGK;EGEEVLFK;EGTEAWEAAMK;ETVDQVEELR;EVDGLDVSK;EWTDGLFTHVLR;EYQTQLIQR;FLSDPQVHTVLVER;FTQDTQPHYIYSPR;GIFEALRPLETLPVEGLIR;HEALLYTWLAEHKPLVLCGPPGSGK;HLLPVETQR;HVPVVYVDYPGPASLTQIYGTFNR;HYLDFINHYANLFNEK;IDLEVR;IFTIESTR;IFVFEPPPGVK;ILDDDTIITTLENLK;INEWLTLVEK;I…	1;1;1;1;1;1;1;1;1;1;1;1;1;1;1;1;1;1;1;1;1;1;1;1;1;1;1;1;1;1;1;1;1;1;1;1;1;1;1;1;1;1;1;1;1;1;1;1;1;1;1;1;1;1;1;1;1;1;1;1;1;1;1;1;1;1;1;1;1;1;1;1;1;1;1;1	76	85	0.1943	7434;27640;32215;4839;8801;23802;19917;25599;18223;18025;13231;4833;13179;13726;12992;5131;20621;11682;24506;26763;31855;35895;8917;35524;30941;30946;487;489;5261;13432;13437;26112;13936;1645;24262;601;326;15649;3745;10603;21486;28068;27136;10056;28379;14746;14747;20311;19897;15628;15905;27611;11837;20596;9605;3126;25146;21454;5628;4320;18503;18544;24766;9415;8157;12143;11974;17785;395;15646;1924…	-	Uncharacterized protein OS=Gallus gallus OX=9031 GN=DYNC1H1 PE=3 SV=3	3.91732e+07	139406	DYNC1H1
20_8	tr|A0A1D5PM19|A0A1D5PM19_CHICK	375.213	NA	226497.003854699	AGVLAHLEEER;ALELDSNLYR;ALEQQVEEMK;ANLQIDQMNADLNAER;ATITALEAK;CNGVLEGIR;DELADEIANSSGK;DFSALESQLQDTQELLQEETR;DILLQVDDER;DLESHIDTANK;DLESLTQR;DMFQETMEAMR;EDQSILCTGESGAGK;EEELQAALAR;EEVGDEAIVELAENGK;ELDDATETADAMNR;ELESQITELQEDLESER;EMEVELEDER;EQADFAIEALAK;EQEVTVLK;EQLEEEEEAK;FDQLLAEEK;FLSNGHVTIPGQQDK;FVSELWK;GALAMEEK;GDLPFVVTR;HEAMITDLEER;HEMPPHIYAITDTAYR;HSQAIEELAEQLEQTK;IAQLEEELEEEQGNTEIINDR;IMGIPD…	0;1;1;1;1;0;1;1;1;1;1;1;0;0;1;1;1;1;0;0;1;1;1;1;1;1;1;1;1;1;1;1;1;0;1;1;1;1;0;1;1;1;1;1;0;1;1;0;1;1;1;1;1;1;0;0;1;1;1;1;0;1;1;1;1;1;1;1;1;1;0;0;1;0;1;1;0;1	61	115	0.4679	13233;13234;12216;12566;13117;27885;28153;4056;6606;6642;17206;17231;34626;34627;34634;12929;13851;5135;18369;19287;19707;19708;22563;22566;10071;25823;25841;25842;25844;22559;22931;31073;31074;15029;15496;15886;4718;13559;8898;24554;24559;3827;2382;6271;17050;17549;29606;28530;28531;34594;34595;22677;23032;30558;30559;30751;30753;23116;23485;14395;13132;27358;27359;35312;35313;27083;16286;16287;…	-	Myosin-9 OS=Gallus gallus OX=9031 GN=MYH9 PE=3 SV=2	9.20657e+07	730680	MYH9
604_5	tr|Q90WF0|Q90WF0_CHICK	235.186	NA	280321	AALDVTLLGPTGTPEPVEVR;ACSFTVITK;AEGPGISR;AEVAQSGDGTVAVR;AGSNMLMVGVHGPK;ANCFTVQTR;APLDVQFGGAAQSGVSDVQIIDNGDYSHTVK;APSGSEEPCLLK;AVVPSGGPHVGAR;AYGPGLEPQGNVVLQPAR;CSGAGLGPTVR;DLGDGLR;DVSTEFTVDAR;EAELECHDNGDGSCSVR;EAGAGGLSIAVEGPSK;ELAEDAPWK;FDDEHIPGSPFTAK;FDVTYDGHPVPGSPFVVDAVLPPDPSK;FNEEHIPDSPFVVPVASR;FTAAEEGQLR;FVPEELGPHSVAVK;GAGEGGLSLAVEGPSK;GAGSGALGLTVEGPR;GAGTGGLGLAIEGPSEAK;GQHVPGSPFPFTVGPLGEGGAHR;…	1;1;1;1;0;1;1;1;1;1;1;1;1;1;0;1;1;1;1;1;1;1;1;1;1;1;1;1;1;1;1;1;0;1;0;1;1;1;0;1;1;1;1;1;1;1;0;1;1;1;1;1;1;1;1;1;1;1;1;1;1	55	68	0.3382	30924;30925;6854;1146;17562;19538;9026;36925;15283;12552;28668;8284;503;13760;13761;29666;29678;29679;19870;7741;22788;36177;30969;9805;21507;21508;19513;17006;23303;33535;33536;21042;6150;22126;22128;23554;28225;28242;24992;25348;22098;3069;16964;13327;9290;20864;31733;9145;25853;26109;20756;1726;23845;20686;20688;19643;9912;22097;24689;31836;35586;33764;34751;22678;22695;22696;19703;19704;11964…	-	CgABP260 OS=Gallus gallus OX=9031 PE=2 SV=1	3.53489e+07	240469
20_7	tr|F1NM49|F1NM49_CHICK	268.573	NA	223463.588964699	AAYLMGINSSDLVK;AEIAESQVNK;AGLLGHLEEMR;AITDAAMMAEELK;ALLDQTER;AYVEAEITESSGGK;CDLLIK;CNGVLEGIR;DIDDLEITLAK;DLEEATLHYEATAAALR;DYHIFYQILSGK;EAEFLK;EDDVQSMNPPK;EFEMSQLNSK;ELENELENELR;ELMMLQTVAFDGK;ELTYQSEEDK;ENQSMLITGESGAGK;EQLAVSDR;EQYEEEQEAK;FQLELSQLK;GNAEVAQWR;GQSVEQVLYAVGALSK;HADSVAEMGEQLDNLQR;HQAEEAEAQANLYLSK;IEDEQAIVMQLQK;ILNPGAIPEDK;IQLEAK;KLEDECSELK;LAEHELLEATER;LDEAEQIALK;LEDECSELK;LEQQVDDLEG…	1;1;1;0;1;1;0;0;0;1;1;1;1;1;1;1;1;0;1;0;1;1;1;1;1;1;1;0;0;1;0;0;0;1;1;0;1;1;1;0;0;1;1;1;1;1;1;1;1;1;1;1;1;1;1;0;1;1;0;1;1;1;1;0;1;1;1;1;1;0	52	82	0.4362	20839;21235;8774;13284;18516;18976;19409;4707;19807;752;6606;6642;13963;13965;28783;28784;20898;416;14448;12815;13366;18351;20871;21251;13815;21827;22182;4044;15143;9325;6964;24700;29349;29363;29580;29581;27651;22390;22795;11309;35;14126;19006;19009;10080;10082;9842;28595;28596;28604;22727;22729;7916;8439;33970;34090;11675;11713;21133;16307;21824;22180;30300;30529;26524;26525;26810;26811;27114;27…	-	Uncharacterized protein OS=Gallus gallus OX=9031 GN=MYH15 PE=3 SV=4	3.54519e+07	288227	MYH15
20_5	tr|Q789A6|Q789A6_CHICK	213.387	NA	228896.870654699	ADMEDLMSSK;AGVLAHLEEER;ALEEALEAK;ALELDPNLYR;ATISTLEAK;AVIYNPATQADWTAK;CNGVLEGIR;DAASLESQLQDTQELLQEETR;DELADEIANSASGK;DHNIPGELER;DLEGQIEAANK;DLSEELEALK;DMESLSQR;EDQSILCTGESGAGK;EEELQAALAR;ELDDATEANEGLSR;ELEAELEDER;ELQAQIAELQEDLESEK;EQADFAVEALAK;EVFMQVEDER;HATALEELSEQLEQAK;IAECTSQLAEEEEK;IAQLEEELEEEQSNMELLNER;IAQLEEQLEQEAK;IVFQEFR;IVGLDQVTGITETAFGSAYK;KEEELQAALAR;KQELEEILHDLESR;LCHLLGMNVMEFTR;LDAQV…	1;0;0;0;1;1;0;1;1;1;1;0;1;0;0;1;1;1;1;1;1;1;1;1;0;1;0;1;1;1;0;1;1;1;0;1;1;1;1;1;1;0;1;1;1;1;1;1;1;0;1;0;1;1;0;0;1;0	41	50	0.372	10494;13233;13234;5445;12543;4409;24697;6606;6642;34218;34219;34223;19257;11715;11997;10634;5218;22563;22566;10071;21767;13523;30140;15423;15116;15604;27582;24425;34969;21969;4536;31335;14395;26518;26183;12940;16286;16287;6241;29608;29636;30049;34571;34643;34655;33039;13712;13715;26799;26800;31763;26633;24357;24709;5133;23880;4336;15842;26595;29649;29803;29804;29814;14546;29976;29978;26666;1550;2…	tr|Q02015|Q02015_CHICK	Nonmuscle myosin heavy chain OS=Gallus gallus OX=9031 GN=MYH10 PE=2 SV=1	9.39261e+06	75140.9	MYH10
690_2	sp|P54939|TLN1_CHICK	201.21	NA	271672	AAAGLNQSANELVQASR;AATNDDQLLK;ADAEGETDLENSR;AELGSVALPAIMR;AGALQCSPSDAYTK;AGDDPAVYQLK;AIAVTVQEMVTK;ALEATIEHIR;ALGDLIGATK;AMEPIVTSAK;ANNLIEEAR;AVASAAAALVLK;AVTSAIAHLLGEVAQGNENYTGIAAR;DPVQLNLLYVQAR;ECDEAIDVLNR;EDQAQVVSNLK;EQGIDDNETLLLR;EVANSTANLVK;EVDQASLAAISQQLAPR;IGITNYDEYSLVR;ILAQATSDLVNAIK;LAQAAQSSVSTITR;LGAASLGSEDPETQVVLINAVK;LHTDDELNWLDHGR;NLAAALAELR;NLASAVSDLLK;NPAAQQQLVQSCK;QAAASATQTIAAAQHAAA…	1;1;1;1;1;1;1;1;1;1;1;1;1;0;1;1;1;0;1;1;1;1;1;1;1;1;1;1;1;0;1;1;0;1;0;1;1;1;1;1;1;1;1;1;1;1	41	52	0.2617	25792;8775;18885;16572;17067;20500;11613;15364;15892;10855;10856;5060;7881;6934;8628;35216;21972;16753;13468;21659;10610;27585;27586;22335;20233;19622;32692;32693;26178;7261;10128;20577;30234;29382;16222;34786;36662;20300;32505;7024;13128;16369;22257;22673;20734;21130;27818;24681;25025;33684;33685;33691;19298;15300;22294;31893;31905	tr|A0A1D5PTR5|A0A1D5PTR5_CHICK;tr|E1C2S1|E1C2S1_CHICK	Talin-1 OS=Gallus gallus OX=9031 GN=TLN1 PE=1 SV=2	9.18212e+06	60808.8	TLN1
1060_1	sp|P12003|VINC_CHICK	115.951	NA	124482.037204701	AAQMLQADPYSVPAR;AGEAINQPMMMAAR;AIAAQLQDSLK;AQQVSQGLDLLTAK;AVAGNISDPGLQK;DPNAPPGDAGEQAIR;DYLIDGSR;ELLPVLISAMK;ELTPQVVSAAR;ETVQTTEDQILK;IDAAQNWLADPNGGSEGEEHIR;IFVTTK;IPTISTQLK;LANVMMGPYR;LLAVAATAPSDTPNR;MALLMAEMSR;MQEAMTQEVSDVFSDTTTPIK;MSAEINEIIR;MTGLVDEAIDTK;NLGPGMTK;NPGNQAAYEHFETMK;NQWIDNVEK;QIATSLQNLQSK;QILDEAGK;SFLDSGYR;SLGEISALTAK;SLLDASEEAIK;TISPMVMDAK;TLGQMTDQLADLR;TNLLQVCER;TTVEGIQATVK;VDQL…	1;1;1;1;1;1;1;1;1;1;1;1;1;1;1;1;1;1;1;1;1;1;1;1;1;1;1;1;1;1;1;1;1;1	34	41	0.3515	24024;24367;22211;11021;20588;14773;21487;4523;12879;13439;11420;18840;34063;116;6194;10808;11322;11839;21210;10841;33916;12146;15962;1705;26471;26472;26754;10594;16667;2987;4666;8820;11593;8897;20352;10192;10652;20180;20181;13655;13452	-	Vinculin OS=Gallus gallus OX=9031 GN=VCL PE=1 SV=4	2.17002e+07	264637	VCL
1058_1	tr|A0A1D5PS29|A0A1D5PS29_CHICK	123.892	NA	95298.9061447005	AGIIASAR;ARPFPDGLAEDIDK;AYLPVNESFGFTADLR;CELLYEGPPDDEAAIGIK;CLYACVLTAQPR;DLEEDHACIPIK;DSVVAGFQWATK;EDLYLKPIQR;EGIPALDNFLDK;EGVLCEENMR;ETVSEESNVMCLSK;GDAQMNPTER;GHVFEESQVAGTPMFVVK;IKPVLMMNK;IMGPNYTPGK;IWCFGPDGTGPNILTDITK;KEDLYLKPIQR;NMSVIAHVDHGK;NPADLPK;QFAEMYVAK;TFCQLILDPIFK;TGTITTFEHAHNMR;TILMMGR;VEDMMK;VFDAIMTFK;VFSGLVSTGLK;VNFTVDQIR;WLPAGDALLQMITIHLPSPVTAQK;YEWDVTEAR;YFDPATGK;YVEPIEDVPCGNIVGLV…	1;1;1;1;1;1;1;1;1;1;1;1;1;1;1;1;1;1;1;1;1;1;1;1;1;1;1;1;1;1;1	31	47	0.4277	694;22362;27621;27622;27624;30345;20111;19777;15970;14921;14922;16684;16686;16726;13664;23912;24254;9704;29983;29985;30199;8266;8819;8821;8374;8934;31692;18797;15936;16430;632;8677;9189;21158;23981;1776;2109;613;8165;8714;9385;8874;35128;35184;11355;3575;35818	sp|Q90705|EF2_CHICK	Elongation factor 2 OS=Gallus gallus OX=9031 GN=EEF2 PE=3 SV=1	2.96072e+07	569370	EEF2
604_4	tr|Q90WF1|Q90WF1_CHICK	110.98	NA	272780	AALDVEVSGPGK;AAQFTVNTK;AEIAFEDR;AFGPGLQGGQAGVPAPFTIDTK;AGSNMLLVGIQGPR;ALGAAGGAAVTAR;APVAAPFDPTK;AQGPGLEPTGVAVNQPAEFTVDAK;ASGPGLNTSGVPASLPVEFTIDAK;DAGYGGLSLSIEGPSK;DGHVGISFVPQEVGEHLVHISR;DGTHTVTYTPVQQGNLEVSVK;EAGAGGLSISVEGPSK;FEPSEAGLHQMDIR;FNEEHIPDSPFVVTAAPNSDAAR;GDGTYSCSYTPR;GEHLLVLK;GPLTVQIQDSEGTPVEVAVK;GQHVPGSPFQFTVGPLGEGGAHK;GVVEPVEVTDNGDGTR;HTAVLAWGGVNIPHSPYR;ITGDDSLR;LIALLEVLSQK;LLGWIQNR;LT…	1;0;1;1;1;0;1;1;0;0;0;1;1;1;1;1;1;1;1;0;1;0;0;1;1;0;1;1;1;1;0;1;1;1;0;0;1;1;1;1;0;0;1	29	32	0.2372	10506;5627;4824;31934;19082;19516;8650;9554;34176;33712;33713;33723;22546;34264;34265;34269;33295;20267;24281;34652;17640;3837;31315;33550;33552;24586;30157;3069;13327;6155;988;754;12334;29760;20177;21675;26077;6879;26155;34885;12094;15261;14383;3283;17489;32670;32671;715;5182;19161	-	Filamin OS=Gallus gallus OX=9031 PE=2 SV=1	1.11367e+07	77879.2
180_1	tr|A0A182C6H1|A0A182C6H1_CHICK	121.191	NA	89268.6921147003	ADDLSTAILK;AIANECQANFISIK;AIGVKPPR;DHFEEAMR;ELQELVQYPVEHPDK;EMVELPLR;ESIESEIR;ETVVEVPQVTWEDIGGLEDVK;EVDIGIPDATGR;FGMTPSK;GDIFLVR;GDTVLLK;GILLYGPPGTGK;IVSQLLTLMDGLK;KGDIFLVR;LADDVDLEQVANETHGHVGADLAALCSEAALQAIR;LAGESESNLR;LDQLIYIPLPDEK;LEILQIHTK;LGDVISIQPCPDVK;LIVDEAINEDNSVVSLSQAK;MDELQLFR;MTNGFSGADLTEICQR;NAPAIIFIDELDAIAPK;QTNPSAMEVEEDDPVPEIR;VINQILTEMDGMSTK;VVETDPSPYCIVAPDTVIHCEGEPIK;WALSQSNPSALR…	1;1;1;1;1;1;1;1;1;1;1;1;1;1;1;1;1;1;1;1;1;1;1;1;1;1;1;1;1	29	35	0.4677	7413;23181;2123;7064;28019;28020;5792;6236;5162;33797;13858;852;1747;513;11493;19581;4775;37650;8318;22699;8990;8991;22290;32087;32089;7549;27618;27809;27811;27813;32199;26013;36366;16620;21723	-	Transitional endoplasmic reticulum ATPase OS=Gallus gallus gallus OX=208526 PE=3 SV=1 >tr|Q5ZMU9|Q5ZMU9_CHICK Transitional endoplasmic reticulum ATPase OS=Gallus gallus OX=9031 GN=vcp PE=1 SV=1	1.87169e+07	415931	vcp
606_1	tr|H9L3L2|H9L3L2_CHICK	87.5121	NA	138434	ASNLENSTYDLYTIPK;DADSITLFDVQQK;ETIPDIDPNAK;FAVLDR;FEEAVEK;GFFEGTIASK;GHYNNVSCAVFHPR;GVNWAAFHPTMPLIVSGADDR;LALINR;LESLCNIHENIR;LLELGPKPEVAQQTR;LLHDQVGVTNFGPYK;LNDLIQR;LSFLYLITGNLEK;LVGQSIIAYLQK;NALPAVGLK;NLSPGAVESDVR;QELILSNSEDK;QQPLFVSGGDDYK;SILLSVPLLVVDNK;SLAYLTAATHGLDEEAENLK;SSGLTAVWVAR;TALNLFFK;TLDLPIYVTR;VLTIDPTEFK;VTTVTEIGK;YAVTTGDHGIIR	1;1;1;1;1;1;1;1;1;1;1;1;1;1;1;1;1;1;1;1;1;1;1;1;1;1;1	27	28	0.259	28112;20781;12825;222;2445;7684;24865;33121;11;21232;25363;25540;2935;21552;16744;3193;13888;14936;20149;21538;32113;10648;4918;12126;11178;4773;15791;15792	tr|Q5F354|Q5F354_CHICK	Coatomer subunit alpha OS=Gallus gallus OX=9031 GN=COPA PE=4 SV=2	9.91934e+06	130518	COPA
784_1	tr|A0A1D5P6Q5|A0A1D5P6Q5_CHICK	100.545	NA	274600	DIMLATGK;EALSFAAASFYHK;FDASFFGVHPK;FLEIGK;HLPLQQAQPQELTEYAYVNVLTR;HSFLSQAQWEELFSK;ISLLENDALK;ISPTLEK;IVEALAGSGR;LDLNNLLVNPEGPTITR;LELNGNLHSELEQIVTQEK;MEDVVIAGIAGK;MHLQDDPLLNGLLDSSELK;NFHNQLADFQSQANVTAK;NNLEFFLTQTGK;NTTFEQHILR;QAHTMDPQLR;SEAVVVVLLTK;SGLLMEDVYQELHLR;TGTAEELKPSQVLK;THNEYEEGLGGDYR;TLLEGDGVESIIGIIHGSLAEPR;TQEAVEILIEESR;VMGLLPAK;VNAAADLITQIHK;WISTSIPESQWQSDLAR;WKPGIYGLPK	1;1;1;1;1;1;1;1;1;1;1;1;1;1;1;1;1;1;1;1;1;1;1;1;1;1;1	27	35	0.1425	2388;19833;14151;14154;88;35587;28229;28246;9635;1174;5413;28886;32541;32543;32549;13934;14498;32025;32187;30894;19040;14427;12295;11028;27675;27676;21324;24487;34046;21707;1893;18541;18542;30554;11062	tr|A0A1L1RKS2|A0A1L1RKS2_CHICK	Fatty acid synthase OS=Gallus gallus OX=9031 GN=FASN PE=4 SV=1	4.09116e+06	31470.5	FASN
684_1	tr|A0A1D5PVG1|A0A1D5PVG1_CHICK	88.5538	NA	284864.353594701	AQLADSFHLQQFFR;DLIGVQNLLK;DLTSWVTEMK;DVDEIEAWISEK;EAIVTSEELGQDLEHVEVLQK;EANELQQWINEK;EELIANWEQIR;ELPSAYDYIEFTR;ELVLALYDYQEK;FLADFR;GDSLDSVEALIK;GLVSSDELAK;GQLMASDDFGR;HALLEADVAAHQDR;HQAFEAELHANADR;HQLLEADISAHEDR;IAVLQSFADQLIAADHYAK;LQIASDENYKDPSNLQGK;LQQSHPINASQIQVK;LQTASDESYKDPTNIQSK;NTTGVTEEALK;SALLELWELR;SQLLGSAHEVQR;SSLSSAQADFNQLAELDR;TATDEAYKDPSNLQGK;VEDLFLTFAK;VLETAEDIQER	1;1;1;1;1;1;1;1;1;1;1;1;1;1;1;1;1;1;1;1;1;1;1;1;1;1;1	27	27	0.1431	25936;9541;12739;19629;33961;21336;18734;23715;20900;866;13995;6660;12809;22410;23837;24365;31360;30750;25608;30796;11171;13431;16462;29863;26491;11829;15786	tr|A0A3Q2TVB7|A0A3Q2TVB7_CHICK	Spectrin alpha chain, non-erythrocytic 1 OS=Gallus gallus OX=9031 GN=SPTAN1 PE=3 SV=2	3.25255e+06	17118.7	SPTAN1
102_2	tr|E1BWX1|E1BWX1_CHICK	152.127	NA	86327.7852947003	AVEGAGTDESTLIEIMATR;CLIEILASR;DAIAGIGTDEK;DAILDLITSR;DEGPENLTQAHEDAK;DFPGFNASQDADALYNAMK;DLEADVVGDTSGHFK;DLIADLK;DLLEAGELK;EEDDVVSEDLVEQDAK;FLSILCTR;GLGTDEGAIIEVLTQR;GTVQPASNFNDDGDAQVLR;ILVSLALGNR;LADVASNDSSDSLETR;LCGGDDDAAGEFFPEAAQVAYR;LMLAVVK;MLVVLLQGAR;MTNHDVEHAIR;MVFDEYLK;MWELSAVAK;NNQEIAAINEAYQQAYHK;SEIDMLDIR;SLEDDLSSDTSGHFK;STAEYFAER;TNQEIHDLVAAYK;WGTDEAQFIYILGR	1;1;1;1;1;1;1;1;1;1;1;1;1;1;1;1;1;1;1;1;1;1;0;1;1;1;1	26	46	0.4433	30002;30003;30213;8298;8803;9669;24789;24790;31363;31537;31538;31549;23442;23445;1176;1177;5827;27945;6406;25200;25201;30550;30551;30565;30566;7674;25372;25401;33913;33914;33924;954;1224;9130;9640;16398;16399;7340;7082;7514;31686;8866;9364;24450;24453;8224;21348;25134	tr|Q6B344|Q6B344_CHICK;tr|A0A1D5PY67|A0A1D5PY67_CHICK	Annexin OS=Gallus gallus OX=9031 GN=ANXA6 PE=3 SV=3	3.10064e+07	563753	ANXA6
93_11	tr|F1NJ08|F1NJ08_CHICK	135.69	NA	53182.6882547001	DGQVINETSQHHDDLE;DNLADDIMR;EEAESTLQSFR;ELQAQLQEQHIQIDMDVSKPDLTAALR;EMEENFAVEAANYQDTIGR;ETNIESQPIVDTHSK;FADLSEAANR;FANYIDK;FLEQQNK;ILLAELEQLK;INMPIPTFASLNLR;KVESLQEEIVFLK;LGDLYEEEMR;LLEGEESR;LQDEIQNMK;LQDEIQNMKEEMAR;LQEEMLQR;MALDIEIATYR;MHDAVDFTLADAINTEFK;NLQEAEEWYK;QDVDNASLAR;QIQSLTCEVDALK;QQYESVAAK;QVDQLTNDK;SSMPPMR;VELQELNDR;VESLQEEIVFLK;YITSSTR;YVSASPGGVYATK	1;1;1;1;1;1;1;1;0;1;1;1;1;0;1;1;1;1;1;1;1;1;1;1;1;0;1;1;1	26	58	0.6826	28217;28221;7863;7866;8392;15568;15570;36756;36758;36802;32465;32466;32478;32604;32605;32617;25744;25745;8929;8930;8967;2904;3773;11401;23703;23704;22819;22820;14785;4376;9713;10238;26728;27014;7398;7870;7871;15545;16047;30937;30938;31151;31152;15991;15992;8767;8768;8799;8800;21430;6775;7804;7833;7835;1486;9621;9652;9656;19647;19648;1871;15683;15684	-	Vimentin OS=Gallus gallus OX=9031 GN=VIM PE=3 SV=1	1.32903e+08	3.79724e+06	VIM
204_2	tr|A0A1D5NWX9|A0A1D5NWX9_CHICK	98.5657	NA	198135	ADGATSDDLDLHDDR;AEQLASVQYTLPK;AIPVSPSALEDEEEEDGHTVVATAR;APGFGFGIAISGGR;DPNLIYESQTQYAEK;EAGFLRPVTIFGPIADVAR;EAIQQQQNQLVWVSEGK;EDTVQSTFYPQK;EEAVLFLLDLPK;EEPDIFQIAK;FPAYER;GEEVTILAQK;GGPAEGLLQENDR;GYEQGPPQAYNAK;HALLDVTPNAVDR;IQIPVAR;IVESDVGDSFYIR;LAGGNDVGIFVAGVLEDSPAAK;LGSWLAIR;SNHYDPEEDEEYYR;SYYPAQPR;TAYESQPPR;TMEEVSVER;TSSTEGAHVVLR;VNNVDFTNIIR;VTKPGAISTPVK;YDSTNYVDQFSR	1;1;1;1;1;1;1;1;1;1;0;1;1;1;1;1;1;1;1;1;1;1;1;1;1;1;1	26	27	0.1942	23977;20006;35207;15919;27609;30850;30282;19855;18339;12076;1096;8735;17407;19343;19306;1325;21285;31626;4008;28374;5669;7454;8429;8998;14352;15862;12342;21137	-	Uncharacterized protein OS=Gallus gallus OX=9031 GN=TJP1 PE=4 SV=1	3.01307e+06	31716.5	TJP1
204_1	tr|Q9YHV2|Q9YHV2_CHICK	104.252	NA	130588.623264701	AEQMASVQNAQK;DGGYGQDYR;DGNLHEGDIILK;DTIQQQQGEAVWVSEGK;EDAVLYLLEIPK;EDLTAIVSVGTK;EDLYDFPK;ESPQSLAFTR;FPAYER;GDSFFIR;HALLDVTPK;IGNELEK;LEEEGSEQENTPK;LGNWLAVR;LGSQIFIK;LSTDLPHLYQTAK;MQELQEAQNAR;RPVVIFGPIADVAMEK;SLDQDYGR;SQSWGNSLDQSYR;STGDIATTAVTVVDANK;TILKPSPEDEAIYGPNTK;VATIVVK;VDGMEDDADDR;VNAQDFR;VVDTLYDGK;YQDDVAVPQPK	1;1;1;1;1;1;1;1;0;1;1;1;1;1;1;1;1;1;1;1;1;1;1;1;1;1;1	26	31	0.2502	15844;6959;16438;16439;29202;18796;13552;6847;10283;1096;2183;5990;1430;21023;4287;3759;20972;16237;26583;26584;26882;4904;21939;21940;25002;30127;330;13697;2404;6401;6402;14455	tr|F1NK34|F1NK34_CHICK;tr|A0A1D5P943|A0A1D5P943_CHICK	Tight junction protein OS=Gallus gallus OX=9031 GN=ZO-2 PE=2 SV=1	8.44032e+06	108209	ZO-2
118_2	tr|A0A1D5P980|A0A1D5P980_CHICK	115.447	NA	78127.8223047002	AVEYYFASDASAVIEHTNR;AVQTLQMELQQIMK;CQNALQQVIAR;DSDDISFTTLVER;EDIETIK;EIFEQPESVVNTMR;EILETLIK;EITYMHSEGILAGELK;ETDCGVHINAGPEIGVASTK;EVLSMDDEIQK;GALTVGITNTVGSSISR;GLPDLIK;GNFSSFMQK;GSPLLIGVR;GYDFESETDTESIAK;GYDSAGVGIDGGNDK;GYHYATCLEGALK;ISMQER;LATELYHQK;LILIACGTSYHAGVATR;LMPVIMIIMR;LSTDHIPILYR;NNEFIVIHNGIITNYK;SDKNNEFIVIHNGIITNYK;SVLIMGR;VDSTTCLFPVEEK;VIFLEDDDVAAVVDGR;VIQQLEGAFALVFK;VNFDDYTVNLGGLK;…	1;1;1;1;1;0;1;0;0;1;1;1;1;0;1;1;1;1;1;1;1;1;1;1;1;1;1;0;1;1	25	41	0.5331	32068;25309;25312;25643;25645;15727;21224;2356;25350;25684;5063;27477;27478;27745;31168;31175;15906;16394;24351;648;7828;3903;25611;19393;20860;20861;20862;778;9206;9210;27681;12978;13554;16569;16570;29029;29043;29044;29048;29049;29069;32770;985;21890;26408;22843;22845;22648;22667;28303;28304	tr|A0A1D5PXH4|A0A1D5PXH4_CHICK;tr|Q5ZIG5|Q5ZIG5_CHICK	Glutamine--fructose-6-phosphate transaminase (isomerizing) OS=Gallus gallus OX=9031 GN=GFPT1 PE=4 SV=2	3.19018e+07	678761	GFPT1
1181_1	sp|Q5ZKD7|MOV10_CHICK	71.5938	NA	108982	ALLIVVGNAAVLSK;ALLLLNVPGVAENRPSVLR;ALPDIGQLK;AYEGSEPDVR;EIGIISPYR;EIPLGTYPYPK;EPDGSFSIGR;FPVALDK;GDHLFASLSSER;LLTNIAPR;LQELSFLDEQGVTQGQALVLHPGGAYPIQVR;MQSLLEAPLQPENYK;SIAAIAQSPLAR;SLFTGIFQPR;SPLAAQHGLGTSLLER;TPSFSSILYALR;TVTLVEAIK;VGSVEEFQGQER;VPNELFYDSELK;VQLGFSPK;VVVADQYR;YDLQEVPMVQNR;YGDQFVQFLR	1;1;1;1;1;1;1;1;1;1;1;1;1;1;1;1;1;1;1;1;1;1;1	23	24	0.2854	17792;30871;4943;9844;7439;15017;7943;1216;16263;3569;37226;37228;27211;12339;11276;24720;17385;5467;17673;20154;3057;4817;21072;14862	-	Putative helicase MOV-10 OS=Gallus gallus OX=9031 GN=MOV10 PE=2 SV=1	1.78589e+07	279045	MOV10
838_1	tr|F1P360|F1P360_CHICK	123.269	NA	62405.9199547002	ALETSENNSEGLESR;DAFGEMQASMK;DFTSLENTVEER;EAADTEHLSLK;FNSVEGSVDELR;GGSPPAVAAANER;IENNENNLESVK;ISEVLQK;LDEDLLHIK;LQSFLSK;LRHIEESLK;LSTLEQSMSGLQGITDMDITSVSDVLK;NTINSMESDVYTEVK;QELAATLDAVVQK;QISILLNQGSLQMGEAHSQEYLEK;SINDNIAVFTEVQQR;SISDLPSSGALQDVQK;SLQATFGDFESMMK;SSIDDLR;SSVSQVDSDLK;TAVDSLVSYSVK;TEESIMQLPGDIK;WEENELFR	1;1;1;1;1;1;1;1;1;1;1;1;1;1;1;1;1;1;1;1;1;1;1	23	33	0.5195	24401;13441;13977;19775;12858;17292;17315;12301;18781;18805;1690;9011;9012;1800;9926;36278;26354;26637;18311;35602;35605;35692;26420;24606;23479;24158;24159;1490;11228;14741;20315;20704;9849	-	Uncharacterized protein OS=Gallus gallus OX=9031 GN=CKAP4 PE=4 SV=5	1.93678e+07	484194	CKAP4
608_1	tr|E1C866|E1C866_CHICK	80.8484	NA	104081	ALLLSTYIK;AVDLLYAMCDR;AVEYLR;EMAEAFAGEIPK;FFQPTEMSSQDFFQR;FVNLFPEIK;GLAVFISDIR;GPGTVTDLEEIK;IAGDYVSEEVWYR;ILVAGDTMDSVK;LEPNLQAQMYR;LINNAIK;LPITLNK;NADVELQQR;NNGVLFENQLLQIGLK;SSPLIQFNLLHSK;THIETVINALK;TSPDLVPMGDWTSR;TSVSLAVSR;VAILAEK;VGGYILGEFGNLIAGDPR;VIQIVINR;VVHLLNDQHLGVVTAATSLITTLAQK	1;1;1;1;1;1;1;1;1;1;1;1;1;1;1;1;1;1;1;1;1;1;1	23	27	0.2825	6742;16509;597;15449;29100;29326;9357;8849;14426;23342;14062;14063;17626;1139;1365;8196;27630;20907;20908;13751;13752;22806;4094;482;28413;4946;35739	tr|Q5F3T4|Q5F3T4_CHICK;tr|A0A1D5NV94|A0A1D5NV94_CHICK	AP-2 complex subunit alpha OS=Gallus gallus OX=9031 GN=AP2A2 PE=3 SV=3	1.11338e+07	188708	AP2A2
289_1	tr|Q5ZHR4|Q5ZHR4_CHICK	99.5664	NA	77531.3513147002	AEVSELPAIIR;APQVDIDR;AQLSGQSAHLMR;DLANGYLTWADVEAK;EFTMAEIEHFVDPSEK;ELSEALTR;FQSVADLNILLYSSK;GEFTVETEGK;IMYTVFEHTFR;IYLFLTK;LGDAVQQGVINNSVLGYFIGR;LLEFNQGK;LPFAAAQIGNSFR;MDGPQAEALLAPLR;NNIIQAWR;SPITGNDLSPPVSFNLMFK;TFFSFPAVVAPFK;TLHVEEIVPNVIEPSFGIGR;TSIGPGGNMPGYLRPETAQGIFLNFK;TVNIVQFEANK;VDDSSGSIGR;VPLIAEK;YPQFEGQETGK	1;1;1;1;1;1;1;1;1;1;1;1;1;1;1;1;1;1;1;1;1;1;1	23	28	0.4292	12336;3932;15650;16134;25087;29296;4072;25753;9025;19889;3567;32777;32778;4797;18458;18494;21880;22255;6520;31420;20249;32644;35843;35854;14557;5938;876;15174	-	Diadenosine tetraphosphate synthetase OS=Gallus gallus OX=9031 GN=GARS PE=2 SV=1	1.11731e+07	232774	GARS
199_1	tr|A0A3Q2TW07|A0A3Q2TW07_CHICK	103.823	NA	263345.847924698	DLQFVEVSDVK;EESVPLVGQQTTVSDVPR;FLTTTTNSLLASWQPPR;FTNVGPDTMR;FTQVTPTSLTVNWNAPNVR;GATYNIIVEALK;GDSPASSKPVTVTYK;GLTFTEVDVDSIK;IAWESPQGQVTR;LGVRPSQGGEAPR;NLQPGTEYTVYLVAVK;QAQTASVPQATPAQGK;SSFAEVVDLLPGTTYLFK;SSPVVIDASTAIDAPSNLR;STTPGISGYR;TDEVPSPK;TETITGFQIDAIPAASGQNPIQR;TITQAVPPPTDLR;TYTITGLQPGNDYK;VPGTSSSATLTGLTR;VTTPLSPPTNLR;VTWTAPTSIVLSSFLVR;YYQINQQWER	1;1;1;1;1;1;1;1;1;1;1;1;1;1;1;1;1;1;1;1;1;1;1	23	29	0.1381	15048;29745;29644;29660;29661;10335;10871;32102;32114;15438;22165;19377;17892;16443;27557;23257;30305;29356;7190;2953;34348;34353;18966;23004;20007;15556;28842;28843;19469	-	Fibronectin OS=Gallus gallus OX=9031 GN=FN1 PE=4 SV=1	4.93274e+06	44843.1	FN1
410_1	tr|A0A1D5PU80|A0A1D5PU80_CHICK	100.175	NA	112389	AAVPDAVGK;ADIGVAMGIAGSDVSK;AVAGDASESALLK;AVFQANQENVPILK;DGPNTLTPPPTTPEWVK;DMTSEQLDDILLHHTEIVFAR;DSFQNAYLELGGLGER;GIVISTGDR;GVGIISEGNETVEDIAAR;IASLASGLEGGK;IMESFK;LIIVEGCQR;LNIPVSQVNPR;MSINAEGVVVGDLVEVK;NIAFFSTNCVEGTAR;NMVPQQALVVR;NPGGWVER;QGAIVAVTGDGVNDSPALK;SPDFSNENPLETR;SSATWTALSR;VDNSSLTGESEPQTR;YGTDLSR;YLLVMK	1;1;1;1;1;1;1;1;1;1;1;1;1;1;1;1;1;1;1;1;1;1;1	23	25	0.286	1876;21057;21473;13506;23012;28458;34644;27061;4051;28123;9215;631;8732;13694;26899;25503;14263;14805;3955;27830;21447;8440;24070;1586;844	-	Sodium/potassium-transporting ATPase subunit alpha OS=Gallus gallus OX=9031 GN=ATP1A1 PE=3 SV=1	9.40567e+06	177466	ATP1A1
63_4	sp|Q90593|BIP_CHICK	110.488	NA	71974.3352347003	AKPHIQVDVGGGQTK;DAGTIAGLNVMR;DNHLLGTFDLTGIPPAPR;ELEEVVQPIVSK;FEELNMDLFR;IEWLESHQDADIEDFK;IINEPTAAAIAYGLDK;IQQLVK;ITITNDQNR;ITPSYVAFTPEGER;KEDVGTVVGIDLGTTYSCVGVFK;LTPEEIER;LYGSAGPPPTGEEEAAEK;MKETAEAYLGK;NELESYAYSLK;NQLTSNPENTVFDAK;NTVVPTK;SDIDEIVLVGGSTR;SQIFSTASDNQPTVTIK;TFAPEEISAMVLTK;TWNDPSVQQDIK;VEIIANDQGNR;VLEDSDLK;VTHAVVTVPAYFNDAQR	1;1;1;1;1;1;0;1;1;1;1;1;1;1;1;1;1;1;1;1;1;0;1;1	22	40	0.4816	22122;22123;13003;13571;29653;29654;29655;29657;29658;29659;29672;17849;16100;16101;16600;30149;30150;24927;24933;312;8286;22916;22917;34455;5783;27671;27672;14350;16210;25326;25328;690;20319;28230;28231;22167;22168;19565;19589;13377;13378;13413;4069;29005;29006	-	Endoplasmic reticulum chaperone BiP OS=Gallus gallus OX=9031 GN=HSPA5 PE=1 SV=1	6.45368e+07	1.65479e+06	HSPA5
842_1	tr|A0A1L1RNL6|A0A1L1RNL6_CHICK	114.517	NA	133998.228904702	AAPQSPIAATPAAPAAAK;AAPQSPIAATPAAPAATK;AAPQSPIAATPAPPAAPPATK;AAPQSPVAATPAAPAATK;AAPQSPVAATPAPAAAPATAAPAATK;AAPQSPVAATPAPAAASAPAAPATNK;AAPQSPVAATPAPPAAPAATK;AAPQSPVAATPAPPAAPSAAK;AAPVIPVSLPAAVTAAPASSLPVTPAMAAPATPPAAK;AAVAPAEAPAPK;AGPQSPIAATPAAPAATK;APPQSPVTTPSAPAAVVPAAAPAPAANK;DIELVMSQANVSR;IEDLSQQAQLAAAEK;NILFVITKPDVYK;SPASDTYIVFGEAK;SPTAALAAPAAPSAPSAAK;SPTAAPPTPPAPAAPASSATAK;SPTAAPSAPPAPAAPASSAAA…	1;1;1;1;1;1;1;1;1;1;1;1;1;1;1;1;1;1;1;1;1;1	22	27	0.3038	23731;23733;24372;29531;24085;33256;33257;33513;33514;28971;28972;28743;37253;8914;24082;34932;20351;23964;22529;22530;20914;24718;29946;29028;19182;22420;29289	-	NAC-A/B domain-containing protein OS=Gallus gallus OX=9031 GN=NACA PE=4 SV=2	1.32532e+07	368145	NACA
307_1	tr|Q5F424|Q5F424_CHICK	108.766	NA	57395.1271647001	AIGVDNPAAK;ASISLAPVNIFK;DSTVTVTNDGATILK;EAESLISK;EDLMNIAGTTLSSK;ESVAMESFAK;GATQQILDEAER;GSGNLEAIHIIK;IGVNQPK;IHPQTIIAGWR;ILIANTGMDTDK;LALVTGGEIASTFDHPELVK;LAVEAVLR;LGGSLADSYLDEGFLLDK;LIEEVMIGEDK;LSSFVGAIAIGDLVK;MIPTIIADNAGYDSADLVAQLR;QVLLSAAEAAEMILR;SLHDALCVLAQTVK;VAEIEQAEK;VLVDMSK;VQDDEVGDGTTSVTVLAAELLR	1;1;1;1;1;1;1;1;1;1;1;1;1;1;1;1;1;1;1;1;1;1	22	28	0.5308	4959;15773;22118;3074;21172;9078;9576;16653;14171;14172;645;15439;15937;31601;2923;29354;14939;15421;21045;33824;33825;23973;22653;22654;6583;1241;33436;33437	-	CCT-beta OS=Gallus gallus OX=9031 GN=CCT2 PE=2 SV=1	6.99985e+06	189185	CCT2
284_1	tr|A0A1D5NWY3|A0A1D5NWY3_CHICK	67.8661	NA	120435.703714701	EGEFPGWR;EGIIDFISGSELLIAK;FSFLMNLK;GAPVGGHILNYLLEK;GDVVLQSDHVIETLTK;GEELISPLNLEQAAYAR;GVSFYEVSPHLYAIADNSYR;HSAIAIQSWWR;LGNEEINAK;LLAVEGSVLR;LLQSNPVLEAFGNAK;NGHLTVVAPR;SWPTPPPSLCEASQLLR;TFSWLVNK;TLFATEDALEVR;VIASEIFK;VLQALENEAIK;VNNININQGSIK;YAVPVIK;YEVFLQR;YLGLMENLR;YMDVQFDYR	1;1;1;1;1;1;1;1;1;1;1;1;1;1;1;1;1;1;1;1;1;1	22	23	0.2443	5569;25899;6145;23229;26785;28789;33432;17378;5820;7706;23659;7932;7933;29714;6012;17691;3791;13356;16118;1223;4936;9410;14177	tr|A0A1D5PLI4|A0A1D5PLI4_CHICK;tr|F1NG39|F1NG39_CHICK	Unconventional myosin-Ic OS=Gallus gallus OX=9031 GN=MYO1C PE=3 SV=1	1.04389e+07	163108	MYO1C
548_1	tr|Q5ZMG9|Q5ZMG9_CHICK	91.1254	NA	60428.5875447001	AAMEGPLAVFGER;AFHNEAQVNPDR;ECLINAAK;EVGDGTTSVVIIAAELLK;FATEAAITILR;GANDFMCDEMER;IACLDFSLQK;IDDLIK;IHPTSIIGGYR;LGVQVVITDPEK;LLEVEHPAAK;MLVDEIGDVTITNDGATILK;QAGVFEPTMVK;SLLIIPNTLAVNAAQDATDLVAK;SVVPGGGAVEAALSIYLENYATSMGSR;TQNVTAASAIANIVK;TSASIILR;VLCELADLQDK;WIGLDLVNGKPR;YFVDAGAMAVR;YINENLIINTDELGR;YPINSVNVLK	1;1;1;1;1;1;1;1;1;1;1;1;1;1;1;1;1;1;1;1;1;1	22	29	0.5125	18408;18865;18642;4067;27882;12623;20634;12243;185;12874;15625;9354;9355;31814;31822;31984;12645;33855;35546;35597;21326;2686;15823;17819;17820;12384;12922;27213;10654	-	CCT-alpha OS=Gallus gallus OX=9031 GN=TCP1 PE=2 SV=1	8.07778e+06	230794	TCP1
142_2	tr|A0A1D5PPN9|A0A1D5PPN9_CHICK	97.0719	NA	91498.9964947002	DISTNYYASQK;EAESSPFVER;EEASDYLELDTVK;EEEAIQLDGLNASQIK;EFEPLLNWMK;ELISNASDALDK;ENEDDKTVSDLAVVLFETATLR;FAFQAEVNR;FQSSHHESNLTSLDQYVER;GLFDEYGSK;GTTITLVLK;GVVDSDDLPLNVSR;IYFMAGASR;LGVIEDHSNR;LIINSLYK;LISLTDENALAGNEELTVK;LSLNIDLDAK;NMLHVTDTGIGMTK;SGTSEFLNK;SGYMLPDTK;SILFVPNSAPR;TDDEVVQR;YSQFINFPIYVWSSK	1;1;1;1;1;0;1;1;1;1;1;1;1;1;1;1;1;1;1;1;1;1;1	22	29	0.3472	15343;10767;21562;26873;26874;15911;16402;14937;34562;8511;33325;33326;6541;4730;20939;6547;6996;10396;10398;5199;30857;9178;21732;22083;5698;6436;12443;12469;5126;28880	tr|B5AAV6|B5AAV6_CHICK;sp|P08110|ENPL_CHICK	Endoplasmin OS=Gallus gallus OX=9031 GN=HSP90B1 PE=3 SV=1	3.61784e+07	769752	HSP90B1
986_1	tr|F1NY54|F1NY54_CHICK	82.9632	NA	109815.506694701	AAAPELSPR;ASEGSKPWQDVSTYGSSSTSR;EAQVNIR;EEDWDPEYTPK;EESTTGFDK;EETTAPGGGAFSK;EHHFGSSGMTLNER;EQPFSGAAAQDAK;FSGEEGEIEDDESGTENR;GNFSEVGSTDGK;KSEEMEEESYSER;SEEMEEESYSER;SIFHHIQSAQSQR;SNWQNYR;SPLQSVVVR;SPSELFAQHIVTIVHHVR;SPTPISSMYGTSQK;SREEDWDPEYTPK;SSFSITR;WEGVVFLPPGK;YKDDPVDLR	1;1;1;1;1;1;1;1;1;1;1;1;1;1;1;1;1;1;1;1;1	21	30	0.2381	3896;32757;1926;18943;6477;14147;23667;24014;24015;16297;30494;12312;12313;24339;21410;21791;22225;22226;22227;22228;5272;5750;31338;31339;20893;21280;24747;1338;13387;9771	-	Uncharacterized protein OS=Gallus gallus OX=9031 GN=THRAP3 PE=3 SV=2	4.85579e+07	783192	THRAP3
76_1	sp|Q5ZL72|CH60_CHICK	107.04	NA	60934.4079947002	AAVEEGIVPGGGCALLR;ALMLQGVDLLADAVAVTMGPK;CEFQDAYVLISEK;DDTMLLK;GANPVEIR;GVMLAVDAITAELK;IGIEIIK;IPAMTIAK;IQEIIEQLEVTTSEYEK;ISSVQSIVPALEIANSHR;KPLVIIAEDVDGEALSTLVLNR;LSDGVAVLK;LVQDVANNTNEEAGDGTTTATVLAR;NAGVEGSLIVEK;TALMDAAGVASLLSTAEAVVTEVPKEEK;TLNDELEIIEGMK;TVIIEQSWGSPK;VGEVIVTK;VGGTSDVEVNEK;VGLQVVAVK;VTDALNATR	1;1;1;1;1;1;1;1;1;1;1;1;1;1;1;1;1;1;1;1;1	21	32	0.5044	25141;31935;32104;32105;23669;2061;2543;19578;19978;1141;2299;31132;31133;31145;29484;29485;29497;33951;33952;3665;34958;34959;34961;12943;36164;21428;21799;17102;2301;13566;3923;5113	-	60 kDa heat shock protein, mitochondrial OS=Gallus gallus OX=9031 GN=HSPD1 PE=1 SV=1	3.73576e+07	1.09875e+06	HSPD1
494_1	tr|Q5ZL53|Q5ZL53_CHICK	95.0702	NA	70894.9556247001	ALDTMNFDVIK;EFSPFGTITSAK;EFTNVYIK;FGPALSVK;FSPAGPILSIR;GFGFVCFSSPEEATK;GFGFVSFER;GYGFVHFETQEAAER;ITGMLLEIDNSELLHMLESPESLR;IVATKPLYVALAQR;KEFSPFGTITSAK;LFPLIQSMHPTLAGK;MNGMLLNDR;NFGEDMDDER;NLDDGIDDER;NPQQHLNTQPQVAMQQPAVHVQGQEPLTASMLASAPPQEQK;QAHLTNQYMQR;SGVGNIFIK;SLGYAYVNFQQPADAER;VDEAVAVLQAHQAK;YQGVNLYVK	1;1;1;1;1;1;1;1;1;1;1;1;1;1;1;1;1;1;1;1;1	21	37	0.4286	14672;15207;6489;1734;11025;24984;7373;26541;26542;35807;35888;22351;22352;19078;24785;25148;25149;8426;8466;8997;9021;13329;13878;11127;11128;37958;37959;37964;37965;18404;18405;4438;29584;29597;20763;20764;8579	tr|A0A1D5NYB2|A0A1D5NYB2_CHICK	Polyadenylate-binding protein OS=Gallus gallus OX=9031 GN=RCJMB04_7l20 PE=2 SV=1	3.97183e+07	1.04522e+06	RCJMB04_7l20
64_1	tr|A0A3Q2UA96|A0A3Q2UA96_CHICK	72.681	NA	68656.1610747002	ALDDMIHVLK;APAPTEAAQE;AVAQALEVIPR;EEDVGTGAGLFEVK;EILAEVER;GESQTDIEITR;GISDLAQHYLMR;GMTGVEQWPYR;HTQEGSQTWGVNGESGALADMK;IGDEYFAFITDCK;IPGGFSEDSCVLR;ISTPVDVNNR;KGESQTDIEITR;NLQDAMQVCR;NVLVDPQLVPGGGAAEMAVSHALTEK;TAVETAVLLLR;TIADIIR;TLIQNCGASTIR;TVELEENGR;VKPDLVITEK;VQAGNITAAK	1;1;1;1;1;1;1;1;1;1;1;1;1;1;1;1;1;1;1;1;1	21	27	0.3887	10914;10915;5735;11312;20081;5046;14049;18816;18817;16423;16927;33546;23168;23170;19715;9594;18028;13609;14115;35136;11939;1420;16763;7421;10490;10491;5415	-	T-complex protein 1 subunit gamma OS=Gallus gallus OX=9031 GN=CCT3 PE=3 SV=1	1.21544e+07	296449	CCT3
1427_1	tr|A0A1D5PIZ8|A0A1D5PIZ8_CHICK	68.0339	NA	189506.498994699	ALDSGDVSTVWK;ATFYGEQVDYYK;DHINDVIK;EEVVTLIR;EGGWDEPTEFVQNDTQLSR;FDVPGDENAEMDAR;FLSAIVSSVDK;GVLLEIEDLQVNQFK;IFYPETTDIYDR;ILAIGLINEALDEGDTK;ITLQDVVSHSK;LGLAPQIQDLYGK;LPYDVTPEQALNHEEVR;LTAEEMDER;LTELGIVNAK;QEAGIAGVLQK;QILAPVVK;TEVSLTLTNK;TLINAENPPMAVVR;TLQALQIPAAK;VDQIHEIVTGNPTVIK	1;1;1;1;1;1;1;1;1;1;1;1;1;1;1;1;1;1;1;1;1	21	21	0.1556	15012;20890;4912;5057;32664;23233;11277;26628;22053;27357;13316;19154;30635;8925;7732;9564;2827;9324;22291;10895;26969	-	Uncharacterized protein OS=Gallus gallus OX=9031 GN=IQGAP3 PE=4 SV=1	3.28934e+06	33910.7	IQGAP3
96_1	sp|Q8JG64|PDIA3_CHICK	83.5735	NA	56146.4495947001	DASGDAYSEFMK;DGEESGTYDGPR;DLLVAYYDVDYEK;DPNIVIAK;EATSTPVLQEEDK;EVSDFISYLK;FAHTSEEQLVQK;FEDSTVK;FLQDYFDGNLK;FVMQEEFSR;GFPTIYFAPAGK;GIVPLVK;LAPEYEAAATR;LSFAVASR;MDATANDVPSPYEVR;QAGPASVALSSVADFEK;SEPVPENNDGPVK;TADGIVSHLK;TFGHELSEFGLDNSVGEAPVVAIR;YEEDGEGVVLYRPSR;YGVSGYPTLK	1;1;1;1;1;1;1;1;1;1;1;1;1;1;1;1;1;1;1;1;1	21	28	0.4931	16326;16839;15139;15140;23762;2879;19962;12423;19167;19168;1843;17556;11474;12031;14738;276;12147;2435;25039;25400;25305;25306;18180;18205;7231;34909;27059;8609	-	Protein disulfide-isomerase A3 OS=Gallus gallus OX=9031 GN=PDIA3 PE=2 SV=1	2.6823e+07	838218	PDIA3
750_4	sp|P05094|ACTN1_CHICK	88.0229	NA	103097	AGTQIENIEEDFR;AIMTYVSSFYHAFSGAQK;ALDFIASK;APENTMQAMQQK;ASIHESWTDGK;CQLEINFNTLQTK;DDPLTNLNTAFDVAEK;DGLGFCALIHR;DHSGTLGPEEFK;DLLLDPAWEK;DQALMEEHAR;DYETATLSEIK;ELPPDQAEYCIAR;ETADTDTADQVMASFK;FAIQDISVEETSAK;GISQEQMNEFR;GYEEWLLNEIR;HEAFESDLAAHQDR;HRPELIDYGK;HTNYTMEHIR;ICDQWDNLGALTQK;IDQLEGDHQQIQEALIFDNK;IMSIVDPNR;KDDPLTNLNTAFDVAEK;KHEAFESDLAAHQDR;LMLLLEVISGER;LVSIGAEEIVDGNVK;MLDAEDIVGTARPDEK;MVSDINNAW…	0;0;0;1;1;0;1;1;1;0;1;1;1;1;0;1;0;0;1;0;1;1;1;1;0;0;0;1;1;1;1;1;0;0;0;1;0	21	29	0.5084	21821;30604;2772;18021;13451;23843;26959;14423;16206;12389;12380;14755;22804;26345;26632;22195;16905;17371;19324;24201;13345;15748;24967;33873;7810;29062;29063;26773;26776;17937;18392;22343;26918;28612;28619;28850;28851;21289;9867;15979;15980;19551;36050;18338;31130;31140;563	tr|A0A1D5P9P3|A0A1D5P9P3_CHICK	Alpha-actinin-1 OS=Gallus gallus OX=9031 GN=ACTN1 PE=1 SV=3	5.65542e+06	91216.4	ACTN1
400_1	tr|A0A1L1RY04|A0A1L1RY04_CHICK	104.443	NA	68367.6706247002	AHGGYSVFAGVGER;AIAELGIYPAVDPLDSTSR;EGNDLYHEMIESGVINLK;FLSQPFQVAEVFTGHMGK;FTQAGSEVSALLGR;IGLFGGAGVGK;IMDPNIVGPEHYDVAR;IMNVIGEPIDER;IPSAVGYQPTLATDMGTMQER;IPVGPETLGR;LVLEVAQHLGENTVR;QFAAIHAEAPEFVEMSVEQEILVTGIK;QILAGEYDHLPEQAFYMVGPIEEAVAK;SLQDIIAILGMDELSEEDK;TIAMDGTEGLVR;TVLIMELINNVAK;VALTGLTVAEYFR;VALVYGQMNEPPGAR;VLDSGAPIR;VVDLLAPYAK	1;1;1;1;1;1;1;1;1;1;1;1;1;1;1;1;1;1;1;1	20	50	0.4823	18890;18891;30326;30327;31218;31220;31384;30774;30787;30950;19699;19700;5538;28050;28051;28322;18297;18761;33215;33216;33226;33358;33359;33361;33362;33376;33377;33500;7197;25341;25342;36564;36596;36651;31990;31991;14550;14551;15044;20252;20276;20277;20629;19791;23676;23677;23679;24025;4267;8795	-	ATP synthase subunit beta OS=Gallus gallus OX=9031 GN=ATP5B PE=3 SV=2	4.97887e+07	1.42253e+06	ATP5B
371_1	sp|Q5F418|PSMD1_CHICK	77.2788	NA	105994.773724701	AAVESLGFILFR;DNLEWLAR;DSDAMEAEEKPGSTCVGK;EAINLLEPMTNDPVNYVR;EALQLMATYLPK;EPEPNFQLLDNPAR;KEPEPNFQLLDNPAR;LDIFEK;LEGIVNK;LLHVAVSDVNDDVR;NAQAIEDMVGYAQETQHEK;QAIGIALETR;QCVENAELPEGEK;QDVYDLLK;QFAALVASK;SAEINPEPK;TPEQCPSVVSLLSESYNPHVR;TVGTPIASVPGSTNTGTVPGSEK;VSTAVLSITAK;YQPFKPLSIGGIIILK	1;1;1;1;1;1;1;1;1;1;1;1;1;1;1;1;1;1;1;1	20	24	0.2607	16415;6582;29546;31672;18065;18533;24501;27046;808;930;22576;22577;32243;8183;21361;5981;4439;4440;5741;34183;34184;32213;8825;27400	tr|A0A1D5PI39|A0A1D5PI39_CHICK	26S proteasome non-ATPase regulatory subunit 1 OS=Gallus gallus OX=9031 GN=PSMD1 PE=2 SV=1	3.66068e+06	74707.8	PSMD1
1386_1	tr|E1BSS3|E1BSS3_CHICK	65.8413	NA	164284.890324699	ALDDDRPPR;AVEDIHGLFALSK;EDAPLGPQLQSMPSEQIR;EDSWGPPR;EPELQLYVPHLQNNTILR;FNVVQYVVPEVK;HHNQSTAINLNNPDSQSMHLETR;ILQEHEQIK;ITTLQLER;LATLLGLQAPPTR;LATLVPFVDAFQLER;LEEIPLIK;LESLNIQR;LLDMDGIIVEK;LLLTPWVK;NLTQEEMQR;SAPAPAAPPASAPPSASK;SGNALFHASTLHR;TLSFGSDLNYSTR;VLLATLSIPITPER	1;1;1;1;1;1;1;1;1;1;1;1;1;1;1;1;1;1;1;1	20	20	0.1805	7623;18720;30661;4634;32384;19308;35348;10351;5462;17281;26153;4945;5414;13971;5331;10696;23093;19007;20312;21868	-	Eukaryotic translation initiation factor 3 subunit A OS=Gallus gallus OX=9031 GN=EIF3A PE=3 SV=4	2.52337e+06	26561.8	EIF3A
1380_1	tr|A0A1D5P0B5|A0A1D5P0B5_CHICK	91.6196	NA	68509.1398647001	CLFGLGESDDK;DFVSDHFVQICK;EEDFLQLAPNELISVISPDSLNVEK;EELVFEAVMR;EFAPNEVTDIWK;EVVLDNVDPNILDMIVK;EWVGILK;EYFLSEQNEEK;FVDCSLK;GEVNGDVGDEDLLPGYLNDLPR;IYVIAGK;LAVGNCLAILR;LILSACSPYFR;LYQSTLLQDGLK;NEESLDSVLCYDPVAMK;SLGEVFDCIR;VFVYNPK;VYGHATISNNGLIYCLGGK;WEIVPEFPQER;YATGASCLATR	1;1;1;1;1;1;1;1;1;1;1;1;1;1;1;1;1;1;1;1	20	28	0.4125	13793;21141;36011;13195;20021;29540;29762;2298;19135;2830;33896;33897;33903;33905;797;12405;12444;16528;18102;18103;30072;30289;12264;2808;30934;30943;19542;11406	-	BTB domain-containing protein OS=Gallus gallus OX=9031 GN=KLHL41 PE=4 SV=1	4.71415e+07	1.24057e+06	KLHL41
1125_1	tr|F1NU17|F1NU17_CHICK	101.474	NA	44638.2312647001	AAGFLMK;AAVPTIK;ACANPANGSVILLENLR;AHSSMVGVHLPQK;ALESPERPFLAILGGAK;EVSFLK;FDEHAQTGEATVASGIPAGWMGLDCGPESVK;FHVEEEGK;FSLAPVAVELK;FVEVVGR;GCITIIGGGDTATCCAK;IQLISNMLDK;ITLPVDFITADK;LGDVYVNDAFGTAHR;QIVWNGPVGVFEWDK;VDFNVPMK;VLNNMQIGNSLFDEEGSK;VNEMIIGGGMAFTFLK;VSHVSTGGGASLELLEGK;VVEVTGK	1;1;1;1;1;1;1;1;1;1;1;1;1;1;1;1;1;1;1;1	20	33	0.6235	428;625;9;27846;18431;27075;27077;248;36966;36989;36993;5474;11534;1498;26792;11564;12123;16741;24385;24386;24405;27149;27170;4813;5223;30408;30409;30643;30645;26606;26553;26554;353	-	Phosphoglycerate kinase OS=Gallus gallus OX=9031 GN=PGK2 PE=3 SV=1	4.31533e+07	1.54119e+06	PGK2
118_1	tr|A0A1D5PH72|A0A1D5PH72_CHICK	72.6439	NA	77023.6138947002	ADFETHFGIAHTR;ALEEELYK;ALTVGITNTVGSSISR;AVEFFFASDASAIIEHTNR;CQNALQQVTAR;EIFEQPESVVNTMR;EIFETLIK;EIISGLK;EITYMHSEGILAGELK;ESEDTSFSALVER;ETDCGVHINAGPEIGVASTK;EVLSLDEK;GNEFVVIHNGIITNYK;GSPLLIGVR;GYDSAGVAIDGNNNEDK;GYEFESETDTETIPK;GYNYATCLEGALK;HGPLALIDK;IHDLALELYK;SIHYPGEAVATR;SLLVMGR;VIQQLEGAFALVFK;VIQTLQMELQQIMK;VNFENSTVLLGGLK;WATHGVPSAINSHPQR	1;1;1;1;1;0;1;1;0;1;0;1;1;0;1;1;1;1;1;1;1;0;1;1;1	20	21	0.4677	21334;6006;23120;31865;15323;25350;25684;5957;728;27477;27478;27745;20517;31168;31175;4383;27920;3903;26507;26636;20286;5198;12907;12908;15723;984;22843;22845;25859;21063;26871	-	Glutamine--fructose-6-phosphate transaminase (isomerizing) OS=Gallus gallus OX=9031 GN=GFPT2 PE=4 SV=2	9.30019e+06	202178	GFPT2
748_1	tr|A0A1D5P797|A0A1D5P797_CHICK	81.3301	NA	272217.992484699	AAIQAQTAATLPAK;DLDDFQSWLSR;DVEDEILWVGER;EIEELQSQAR;EIGQSVDEVEK;EQWANLEQLSAIR;FLELLEPLNER;HQILEQAVEDYAETVHQLSK;LAEINDVWEEMK;LESEHPDQAQAILSR;LPEELGR;LTTLELLEVR;LVSQDNFGFDLPAVEAATK;NEINNYEEDYQK;QALQDTLALYK;TLVADNHPESER;TQILAASYELHK;VAEDGGSQQQWDGTK;VAVVNQIAR;VQAVVAVAK	1;1;1;1;1;1;1;1;1;1;1;1;1;1;1;1;1;1;1;1	20	20	0.1043	17392;18173;20291;12495;13534;22726;17935;33770;20701;25663;1621;11978;30766;22742;14588;17765;17965;23757;5329;3235	tr|A0A1D5PJY1|A0A1D5PJY1_CHICK;tr|A0A1D5NUY5|A0A1D5NUY5_CHICK	Spectrin beta chain OS=Gallus gallus OX=9031 GN=SPTBN1 PE=3 SV=2	2.0451e+06	12702.5	SPTBN1
156_3	tr|Q5ZI39|Q5ZI39_CHICK	87.1363	NA	70779.3238547004	AEYMLQQADR;ALENDPDCR;AVGDGIVLCK;AVTMQISK;AYFHLLNQIAPK;DGENLEDLMK;EANLPLPGYK;EGEPQIDINMSGFNEK;EGICAIGGTSELSSEGTQHSYSEEEK;EGKPHLVLGLLWQIIK;HVIPMNPNTDDLFK;LENCNYAVDLGK;LNLAFVANLFNK;LSPEELLLR;MINLSVPDTIDER;NEALAALLR;QFVTPADVVSGNPK;STSIQNFK;VDLNSNGFICDYELHELFK;VYALPEDLVEVKPK;YAFVNWINK;YPALTKPENQDIDWTLLEGETR;YTLNVLEDLGDGQK	1;1;1;1;1;1;1;1;1;1;1;1;1;0;1;1;1;1;1;0;0;1;1	20	30	0.4713	13246;13795;8797;7006;4459;19128;11186;11707;9174;27757;28013;28026;35945;28358;28359;24528;24530;24844;24845;18578;17661;8115;21753;5351;20270;4205;33612;33622;23638;23639;10908;35079;35082;22885	tr|A0A1D5PE96|A0A1D5PE96_CHICK	Uncharacterized protein OS=Gallus gallus OX=9031 GN=PLS3 PE=2 SV=1	2.13315e+07	546961	PLS3
149_1	tr|A0A1L1RUT1|A0A1L1RUT1_CHICK	64.8568	NA	103080	DNNQFASASLDR;EAFVVEEYVK;EYPLVTPNEER;FELALQLGELK;GFEPSGVMASQK;GSNNVALGYDEGSIIVK;GVNCIDYYSGGDKPYLISGADDR;LESTLNYGMER;LNYYVGGEIVTIAHLDR;LPEAAFLAR;NLLEEAK;NWVVTGADDMQIR;QLAELAISK;QQALAVSTDPEHR;SVNGLAFYDWENTELIR;TFEVCDLPVR;TMYLLGYIPK;TYLPSQVSR;VFNYNTLER;VLPTIPK	1;1;1;1;1;1;1;1;1;1;1;1;1;1;1;1;1;1;1;1	20	23	0.2596	16876;12826;17155;14508;13709;26456;34874;34879;16072;16581;29642;5830;1683;21795;21826;5421;20110;30820;13646;12370;7521;10937;860	-	Coatomer subunit beta' OS=Gallus gallus OX=9031 GN=COPB2 PE=3 SV=2	6.7913e+06	133163	COPB2
1026_1	sp|P17785|ANXA2_CHICK	103.747	NA	38615.9	AYSNFDADR;CEDTSVIDYELIDQDAR;DAAALEAAIK;DIISDTSGDFR;ELSAALK;GDLENAFLNLVQCIQNK;GLGTDEDTLIEIICSR;GVDEVTIINILTNR;LMVALAK;LSLEGDHSLPPSAYATVK;LYDSMK;QDIAFAYQR;SALSGHLEAVILGLLK;SLYYFIQQDTK;STVHEILSK;SYSPYDMLESIK;TKGVDEVTIINILTNR;TNQELNEINR;TPSQYDASELK;WINIMTER	1;1;1;1;1;1;1;1;1;1;1;1;1;1;1;1;1;1;1;1	20	31	0.649	7736;30984;30985;5409;13273;355;30166;27493;27494;22702;22703;521;760;28964;28965;28967;652;9492;24114;24115;18867;7663;19606;19607;27381;13461;13462;13491;13492;13735;7876	-	Annexin A2 OS=Gallus gallus OX=9031 GN=ANXA2 PE=1 SV=2 >tr|A0A1C9KD18|A0A1C9KD18_CHICK Annexin OS=Gallus gallus OX=9031 GN=ANXA2 PE=2 SV=1	6.49241e+07	2.59696e+06	ANXA2
484_1	tr|F1NIJ6|F1NIJ6_CHICK	77.7478	NA	59189.3085147001	DVVPEVNK;ELQAAGLSGDALEK;FAAYFQQGDMESNGK;HFVALSTNGPK;IEPELESDAPVTSHDSSTNGLISFIK;ILLANFLAQTEALMK;INFTENR;KELQAAGLSGDALEK;LNPFTLGAIIAMYEHK;MIPCDFMIPVQTQHPVR;MLIELAK;NLVTEEVMK;PLSADPHFK;QLFEADK;SNTPILVDGK;TFTTQETITNAVTAK;TLAELHPETTLFIIASK;VDYNTGPIVWGEPGTNGQHAFYQLIHQGTR;VWFVSNIDGTHIAK	1;1;1;1;1;1;1;1;1;1;1;1;1;1;1;1;1;1;1	19	32	0.4724	3602;18762;25631;25653;25941;25964;25965;11413;11447;11451;11452;35948;35957;25291;25626;3464;21986;27921;28189;31485;2036;7882;8408;6443;2422;7315;24210;28960;37217;37218;37219;23355	tr|A0A1L1RQ91|A0A1L1RQ91_CHICK	Glucose-6-phosphate isomerase OS=Gallus gallus OX=9031 GN=GPI PE=3 SV=2	2.63314e+07	822856	GPI
1136_1	tr|F1NCZ2|F1NCZ2_CHICK	80.8947	NA	70743.7524347002	DWNVDLIPK;EIKPALDLLEPIEQK;FLMANGQLVK;FLVYVANFDENDPR;FNLPGTPPESMGR;KNDIYGEEEQQ;LSAIYGGTYMLNKPIEEIVIENGK;LYSESLAR;MLLYTEVTR;MMGSEFDFEEMK;NSYYGGESASITPLEDLYK;QLICDPSYVSDR;SPYLYPLYGLGELPQGFAR;TDDYLDQPCQETINR;TYDATTHFETTCDDIK;VICILSHPIK;VIEGSFVYK;VPSTEAEALASSLMGLFEK;YIAIASTTVETADPEK	1;1;1;1;1;1;1;1;1;1;1;1;1;1;1;1;1;1;1	19	24	0.4069	9113;26464;26465;26466;9828;9829;25762;19221;17309;35328;35332;4533;10475;20803;31708;20123;32055;28695;29427;11742;7253;30433;30434;25951	-	Rab GDP dissociation inhibitor OS=Gallus gallus OX=9031 GN=GDI1 PE=3 SV=3	6.67191e+06	185331	GDI1
63_1	sp|Q5ZM98|GRP75_CHICK	100.189	NA	73146.8161647002	ASNGDAWVEAHGK;DAGQISGLNVLR;DEIENMVK;DNMALQR;EQQIVIQSSGGLSK;ETAENYLGHPAK;LLGQFTLVGIPPAPR;LVGMPAK;LYSPSQIGAFVLMK;NAVITVPAYFNDSQR;NTTIPTK;QAATSLQQASLK;QAVTNPHNTFYATK;SDIGEVILVGGMTR;SQFEGIVADLIK;SQVFSTAADGQTQVEIK;TTPSVVAFTADGER;VEAVNLAEGIIHDTESK;VINEPTAAALAYGLDK;VQQTVQDLFGR	1;1;1;1;1;1;1;1;1;1;0;1;1;1;1;1;1;1;1;1	19	23	0.3719	17024;13868;5571;2351;20626;16609;23187;170;22630;22995;22996;25689;967;13968;23483;23484;19973;20375;16321;27776;20082;28034;24633;15397	tr|F1NZ86|F1NZ86_CHICK	Stress-70 protein, mitochondrial OS=Gallus gallus OX=9031 GN=HSPA9 PE=1 SV=1	1.7446e+07	415380	HSPA9
657_1	tr|A0A1D5PV06|A0A1D5PV06_CHICK	82.9417	NA	57440.0522347001	AANFEQALAAHR;ALAPEYAK;EADDIVSWLK;IFGGEIK;IHSFPTLK;IKPHLMSQDLPEDWDK;ILEFFGLK;ILFIFIDSDHSDNQR;LITLEEEMTK;MDSTANEVEAVK;NFEEVAFDENK;NNFEGDLTK;NVIDYNGER;QLAPIWDK;SNQLPLVIEFTEQTAPK;THILLFLPK;VDATEEAELAQQFGVR;YKPESDDLTADK;YQLSQDGVVLFK	1;1;1;1;1;1;1;1;1;1;1;1;1;1;1;1;1;1;1	19	25	0.4058	15645;15648;2724;11587;788;4626;29865;5264;27949;27950;12647;15472;15989;16975;7156;8469;5344;29388;29390;8529;8530;26960;26961;18171;18630	sp|P09102|PDIA1_CHICK	Protein disulfide-isomerase OS=Gallus gallus OX=9031 GN=P4HB PE=3 SV=2	2.69095e+07	727284	P4HB
711_1	tr|Q9I8D6|Q9I8D6_CHICK	92.6641	NA	57700.6292747002	AGCNVLLIQK;ALIAGGGAPEIELALR;AYGDALEVIPSTLAENAGLNPISTVTELR;AYILNLVK;DALSDLALHFLNK;EDIEFICK;ETLLNSATTSLNSK;FSNISAGK;GDVTITNDGATILK;GIEVLTNMAQPVELSDR;GIHPTIISESFQK;IDDVVNTR;IGLIQFCLSAPK;LGGTIDDCELVEGLVLTQK;LVLEEAER;MLVELSK;SIHDALCVIR;TDMDNQIVVSDYAQMDR;VIDPSTASSVDLR	1;1;1;1;1;1;1;1;1;1;1;1;1;1;1;1;1;1;1	19	26	0.4552	9634;22558;36593;4413;20224;20226;7591;20759;1814;19209;28754;28766;29003;20223;20225;4355;17168;31206;31207;5044;2072;11850;11851;11852;30504;17567	-	T-complex protein 1 subunit delta OS=Gallus gallus OX=9031 GN=tcp-1 delta PE=2 SV=1	9.19856e+06	248610	tcp-1 delta
619_2	tr|F1NW23|F1NW23_CHICK	75.098	NA	191489	AHMGMFTELAILYSK;ALEHFTDLYDIK;AQILPIR;DAMQYASESK;EAIDSYIK;EHLELFWSR;FDVNTSAVQVLIEHIGNLDR;FNALFAQGNYSEAAK;GQFSTDELVAEVEK;HELIEFR;IAAYLFK;IHEGCEEPATHNALAK;ISGETIFVTAQHEATAGIIGVNR;IVLDNSVFSEHR;IVLYAK;IYIDSNNNPER;KDPELWASVLLESNPYR;LAELEEFINGPNNAHIQQVGDR;LASTLVHLGEYQAAVDGAR;LECSEELGDLVK;LHIIEVGTPPTGNQPFPK;LLYNNVSNFGR;LPVVIGGLLDVDCSEDVIK;LTDQLPLIIVCDR;NLILVVR;NLQNLLILTAIK;NNRPSEGPLQTR;SVDPTLALSVYLR;TLQI…	0;1;0;1;0;0;0;1;0;0;1;0;1;0;0;0;1;1;1;0;1;1;1;0;1;0;1;1;0;0;1;0;1;0;1;0;1;1;0	19	21	0.3015	26016;20409;2483;10061;4530;12960;33023;24294;22570;4644;1854;27208;34093;19146;92;16784;30720;34557;30101;18445;29805;15585;30978;22680;1868;1879;17370;17810;19650;13689;14195;9086;32539;32540;20793;21493;4564;26108;16893;21300;32571;7662	-	Clathrin heavy chain OS=Gallus gallus OX=9031 GN=CLTC PE=3 SV=2	7.10473e+06	74786.6	CLTC
789_1	tr|E1BX02|E1BX02_CHICK	65.9856	NA	99950.6289147006	AVPLALALISVSNPR;DPNNLFMVR;DTLLTLVK;EDVLTLLLPVMGDSK;EIYENMAPGENK;EWQEIDEADK;FGGSGSQVDSAR;LNILDTLSK;LVGSQEELASWGHEYVR;QLQDELEMLVER;SGALLACGIVNSGVR;SHYVLYGLVAAMQPR;TITGFQTHTTPVLLAHGER;VGQAVDVVGQAGKPK;VQGGPGSGGDEKPAPLWGR;WLPLGLGLNHLGK;YGEPTLR;YIDDNAYSK	1;1;1;1;1;1;1;1;1;1;1;1;1;1;1;1;1;1	18	23	0.2544	21813;21814;9307;9797;3692;24288;24632;18548;18997;14538;11315;6599;29955;21366;20625;25894;25895;31412;20143;28643;19211;2064;8761	-	26S proteasome non-ATPase regulatory subunit 2 OS=Gallus gallus OX=9031 GN=PSMD2 PE=3 SV=2	4.74667e+06	83274.9	PSMD2
93_10	sp|P02542|DESM_CHICK	81.0013	NA	53480.0335947001	ADVDAATLAR;AQYESIAAK;DGEVVSEATQQQHEVL;EEAENNLAAFR;FANYIEK;FLEQQNALMVAEVNR;HQIQSYTCEIDALK;IESLQEEIAFLK;ISIPMHQTFASALNFR;LLEGEENR;LQEEIQLK;MALDVEIATYR;NIAEAEEWYK;QEMLEYR;QVDALTGQR;TFGGGTSPVFPR;TSAVPTLSTFR;VAEMYEEELR;VELQELNDR;VSDLTQAANK	1;1;1;1;1;1;1;1;1;0;1;1;1;1;1;1;1;1;0;1	18	22	0.4634	6231;5654;27058;14570;14598;3223;26951;27243;25905;19279;28173;28431;5070;6186;15613;14181;5290;5825;13197;11736;14714;15201;9621;9652;9656;7403	-	Desmin OS=Gallus gallus OX=9031 GN=DES PE=1 SV=2	2.60396e+07	743989	DES
1456_1	tr|F1P0J8|F1P0J8_CHICK	77.9832	NA	129472.845894701	AGTLDLSLSGDGK;DNCQYVYNVDQR;FQDLLDIIHAEK;FQMIPLDPK;GFILQATLR;GGVNDNFQGLLQNVR;GPDTSSPAYR;GTSQNDPNWVVR;IMADSGPIYDK;LCNNPEPQYGGK;LVANPDQADSDGDGR;MENAELDIPIQNIFTR;QITQSYWDSTPTK;QQLVSVEDALLATGHWK;SMVTTLQDR;TTLETIMR;VTEENELIAK;VVMYEGK	1;1;1;1;1;1;1;1;1;1;1;1;1;1;1;1;1;1	18	21	0.1787	13572;23062;19843;19844;19846;8782;6675;24303;7507;17918;12740;18018;21975;29219;29469;22640;29112;7512;5211;10607;1846	-	Uncharacterized protein OS=Gallus gallus OX=9031 GN=THBS1 PE=3 SV=4	6.70824e+06	101640	THBS1
236_1	tr|A0A3Q2UDT6|A0A3Q2UDT6_CHICK	71.3481	NA	124138.741494701	ATFDISLVVPK;DLSLPPVDR;DSEDIHQFFLQR;DYFNVPYPLPK;ETALLIDPK;HGDSTTLDTMLK;IDFVGELNDK;KPYPDDENLVEVK;LNLGTVGFYR;NAATEDLWESLEK;SPVYVTILK;TQYSPDMLESLIPAIK;VALSNMNVIDR;VLGAISQPELIQK;VTLSFPSTLQK;VYTPVGK;YAAVTQFEATDAR;YTTPTGDTR	1;1;1;1;1;1;1;1;1;1;1;1;1;1;1;1;1;1	18	21	0.1788	12091;6447;22109;22111;17322;6154;16264;16783;10739;22408;22412;10403;21450;6696;27733;14031;18597;13142;791;19857;6434	-	Uncharacterized protein OS=Gallus gallus OX=9031 GN=NPEPPS PE=3 SV=1	5.8218e+06	86892.6	NPEPPS
816_1	tr|F1P3R3|F1P3R3_CHICK	65.3066	NA	333312.672824703	AVLDALLEGK;EAQLLLDR;EISSGLFVK;GISPQDITSLSSAEDRPVK;KDEYLEVSEK;LETVDSELFEK;LLCFADDASEEEK;LSEEQEELK;QDLFLTPK;QQQPCVTSPEQK;SLSFAEENLGK;SPLDSPSQEEEVCR;TNIPDQGTTTTDR;TSGLFSQEVSPDAK;VGQCEVPLQEDIPSK;VPAEVEPGEAAIAEQR;VPTTALSSQK;VVSNTIEPITLFHK	1;1;1;1;1;1;1;1;1;1;1;1;1;1;1;1;1;1	18	18	0.0715	6920;5003;5632;30500;13770;15998;21927;9270;5150;19535;12238;24340;19259;20426;25765;25071;7012;23595	-	Uncharacterized protein OS=Gallus gallus OX=9031 GN=MAP1A PE=4 SV=4	9.86846e+06	58740.8	MAP1A
385_1	tr|F1NHL2|F1NHL2_CHICK	68.1688	NA	136276	AADIDQEVK;ADVFHAYLSLLK;AMTLIAGSPLK;ASASYHISNLLEK;AVAALLTIPEAEK;DLLDTVLPHLYNETK;EGPAVVGQFIQDVK;HEMLPEFYK;IIPLVVK;ISGSILNELIGLVR;ITSEALLVTQQLVK;LGTLSALDILIK;LSTLCPSAVLQR;LTLIDPETLLPR;LVEPLR;SVILEAFSSPSEEVK;VIRPLDQPSSFDATPYIK	1;1;1;1;1;1;1;1;1;1;1;1;1;1;1;1;1	17	18	0.1675	5843;18040;18041;9182;20651;16505;27107;20971;12734;1083;20909;22349;14367;17104;18161;285;24129;31068	-	TIP120 domain-containing protein OS=Gallus gallus OX=9031 GN=CAND1 PE=3 SV=4	2.45035e+06	37126.6	CAND1
82_1	tr|F1NF19|F1NF19_CHICK	79.1523	NA	61801.1557247003	ANMLIDMHFR;DELSDWSLAQAEEER;DINESDEVEVYSR;DVHEDSITVAFENNWQPER;EDLMGLAIGTHGANIQQAR;EVDQLR;FHEQFVVR;FPPPAGYNK;GPGYASGTNSEASNASETESDHR;IKLEVPEDLR;LEVPEDLR;LIQEIVDK;LQIDEQLR;MEELVVEVR;NIPQEEGMVPFVFVGTK;QIPFHDVR;SYLEFAEDVIQVPR;TADGSLLNTSSEGSR	1;1;1;1;1;1;1;1;1;1;1;1;0;1;1;1;1;1	17	23	0.385	14017;14019;27237;22637;33414;33421;30418;30653;711;7847;5902;33679;33688;12802;5339;5018;6528;10602;11139;29080;29283;6444;25074;21140	-	Synaptic functional regulator FMR1 OS=Gallus gallus OX=9031 GN=FMR1 PE=3 SV=4	1.66044e+07	503163	FMR1
508_2	tr|A0A1D5NYM1|A0A1D5NYM1_CHICK	82.0156	NA	86159.6645447004	AIGVLTSGGDAQGMNAAVR;DLVVQR;EEWSGLLEELAQK;EISWGDVGGWTGQGGSILGTK;ELQANVEHLTEK;FFENLSGTGK;GGTPSAFDR;GITNLCVIGGDGSLTGANLFR;IIEVVDAIMTTAQSHQR;IPMEQWWLK;LPLMECVQMTQEVQK;MFAVIDGFEGFAR;NETDFVHR;NLVFQPVAELK;NVLGHMQQGGAPSPFDR;SFENNLNTYK;SNFNVAVLNVGAPAAGMNAAVR;TFVLEVMGR;VFANTDDSVCLLGMR;VTILGHVQR	1;1;1;1;1;1;0;1;1;1;1;1;1;1;1;1;1;0;1;0	17	22	0.3384	27411;27415;27692;321;22028;31690;31691;19010;9107;3798;31996;29341;13470;13989;28184;20663;6602;14406;28074;13403;32071;32088;7555;8051;25736;6760	-	ATP-dependent 6-phosphofructokinase OS=Gallus gallus OX=9031 GN=PFKP PE=3 SV=1	6.85006e+06	171252	PFKP
647_1	tr|F1NZ04|F1NZ04_CHICK	79.1539	NA	48671.3	ADMPPGFLFK;AEEELVK;DEQFEQCVQNFNK;GVFPENFTER;HHFEALQTAK;IAENNDLLWTDFHQK;LNQNLHDVLLGLDK;LVDQALLTMDTYLGQFPDIK;LVDYDSAR;QYSGNAFPIK;SPSPPPDGSPITSPETK;SPSQPTEAAHAGAEAAGSEAAAGAEASK;TEGDSGSSSLPAVVVETFPATVNGTVEGGASSER;TVNHELEPSTLEAPGASIPK;TYLASVK;VGFYVNTFQSIAGLEENFHK;VQAMHDYTATDSDELQLK	1;1;1;1;1;1;1;1;1;1;1;1;1;1;1;1;1	17	21	0.5905	10369;1707;25487;12263;11799;28350;28351;23496;33495;4526;9922;25661;34837;37071;37072;31529;1079;33519;31273;31427;31439	-	Uncharacterized protein OS=Gallus gallus OX=9031 GN=BIN1 PE=4 SV=1	1.51782e+07	562154	BIN1
492_2	tr|A0A3Q3AA34|A0A3Q3AA34_CHICK	66.9275	NA	172331	ASEEEDPENIK;DITEEIMSGAR;DKDDDEIFEK;EAVGDLLDAFK;ELQALYALQALVVK;ELTSEELCK;EMDDASAPEEK;ESQISDSASEVENKPPPSAPAR;FIGELFK;FMLQDVIDLR;FSALQQSTPAESSESR;GVIDLVFEK;LDQPPNLLR;LEYTMGDNSDTPSCK;LLTTIGK;MDQYFNQMEK;NGIESTLER;NSWVPR;QVMELSIDTEER;SSLVADDGWNTVPISK;VDALVISNR;VPTTDKPTVTVNFR;YKEEQWKPLNPEEK	1;1;1;1;1;1;1;1;0;0;1;0;0;1;0;0;1;1;1;1;1;1;1	17	18	0.1689	14480;13151;13702;14208;11643;22762;9392;13147;33488;2497;14107;26259;6694;7999;26413;524;17709;6649;685;20421;25557;5798;23099;27916	tr|A0A1D5P6I5|A0A1D5P6I5_CHICK;tr|A0A1D5PPZ0|A0A1D5PPZ0_CHICK;tr|E1BSG5|E1BSG5_CHICK;tr|A0A1D5P490|A0A1D5P490_CHICK	Uncharacterized protein OS=Gallus gallus OX=9031 GN=EIF4G1 PE=3 SV=1	5.43499e+06	75486	EIF4G1
1039_1	sp|P31335|PUR9_CHICK	63.1459	NA	64374.4067647002	AEVSNAIDQYVTGTIGEDEDLVK;AGLVEFAR;DAGLPVR;DVSDLTGFPEMLGGR;EVSDGVVAPGYEEEALK;IDIGGVALLR;LTAVSLSSDAFFPFR;QALGIPAAASFK;QDFSLVR;QQLALLSVSEK;SLNALGLGLIASGGTATALR;TLHPAVHAGILAR;TLYGLQLMQK;TVSSPGVTVPEAVEK;VTVVCDPADYSSVAK;WQAMFEEVPAQLTEAEK;YTQSNSVCYAK	1;1;1;1;1;1;1;1;1;1;1;1;1;1;1;1;1	17	18	0.3811	34566;2730;289;23516;23852;27492;6868;24885;11531;2766;12947;28560;17424;12247;21291;23875;30588;16336	tr|B0FLP0|B0FLP0_CHICK;tr|Q5U785|Q5U785_CHICK;tr|Q5XKY5|Q5XKY5_CHICK;tr|Q5U784|Q5U784_CHICK	Bifunctional purine biosynthesis protein ATIC OS=Gallus gallus OX=9031 GN=ATIC PE=1 SV=1	3.92324e+06	115389	ATIC
106_1	tr|Q5F411|Q5F411_CHICK	70.3684	NA	59676.9072547001	AVTIFIR;CPSLEQYAMR;DGEVTVTNDGATILNMMDVDHQIAK;DVDFELIK;EISFGTTK;ENNPALGIDCLQK;IADGYEQAAR;ISDSFPVDPQNIEPLIQTAK;LDVTSVDDYK;LGFAGIVR;LMGLEALK;LMVELAK;QMAEIAVNAVLTVADMER;QQHVIETLIGK;QQISLATQVVR;TSLGPNGLDK;WVGGPEIELIAIATGGR	1;1;1;1;1;1;1;1;1;1;1;1;1;1;1;1;1	17	23	0.3715	1750;14237;35487;35488;5607;3191;20576;8931;8933;32702;32703;10905;2021;3034;1463;29969;29970;14654;14655;13873;6207;6228;26521	-	CCT-epsilon OS=Gallus gallus OX=9031 GN=CCT5 PE=2 SV=1	9.70731e+06	255456	CCT5
757_1	tr|D5LPR1|D5LPR1_CHICK	70.0877	NA	54137.7811347002	ASADAIDASTLWEY;DELFALEQSCPQVVLR;FFGGTEDR;FLVVAHGDGR;LINRPIIVLR;LSCFAPSVSPAEK;LVPSAEPGTAFTLEFR;NGQLAASMETAGETEHFVMK;QGMDLSANQDEEGDQETYQLEINK;QIWTLEQDGEDSSAVLLK;SSYDVFQLEFNDGAYNIK;VGKDELFALEQSCPQVVLR;VSCDSEEPGPDCR;WSLQSEPHR;YLAPSGPSGTLK;YLTAEAFGFK;YWTLTSNGGIQSTASTK	1;1;1;1;1;1;1;1;1;1;1;1;1;1;1;1;1	17	19	0.4714	21585;29220;4276;8134;8136;12663;18487;26437;32163;35806;30884;31742;31757;32484;21482;10392;12120;10632;27890	-	Fascin OS=Gallus gallus OX=9031 GN=FSCN1 PE=2 SV=1	5.45819e+06	188214	FSCN1
1299_1	tr|A0A1X9WEL5|A0A1X9WEL5_CHICK	77.0262	NA	47077.6152147001	ADAVSDAELLPLVELELR;AEAGDNVGALLR;AVVTGLETFHK;DRPHVNVGTIGHVDHGK;DSVLQLLEAIDTHIPLPHR;EHLLLAR;ELLAEMGYDAER;ELVMPGEDTSLQLLLR;GITINAAHVEYSTAR;GMVMGQPGALR;GTVVTGTVER;HVVVYVNK;LQAQVYVLSAQEGGR;QPMVVEEGQR;TPVVVGSALCALQDR;TTLTAAITK;VLLPPGK	1;1;1;1;1;1;1;1;1;1;1;1;1;1;1;1;1	17	26	0.4896	29882;29883;11923;12470;12471;28248;28249;28251;32293;32294;32295;2462;18605;19064;28125;23696;23697;10700;6662;5015;24058;11481;23329;23330;4099;266	-	Elongation factor Tu OS=Gallus gallus OX=9031 GN=TUFM PE=2 SV=1	1.1596e+07	399862	TUFM
1207_1	sp|Q5ZIA5|COPB_CHICK	55.5856	NA	107053	EAELLEPLMPAIR;EDIQSVMTEVR;EDQFQLSLLAAMGNTQR;FVLPLQDHTIK;LIVLDR;LPGLLMTIIR;NAVLAIYTIYR;NVEELVIVLK;NVTVQPDDPISFMQLTAK;SIFGEDALANVSIEKPIHLGPEAPVTGHIR;SLGEIPIVESEIK;TLQLALDLVSSR;VLQDLVMDILR;VLSTPDLEVR;VTVNTNIIDLNEYLQHILK;YEAAGTLVTLSSAPTAIK;YVSLVQEK	1;1;1;1;1;1;1;1;1;1;1;1;1;1;1;1;1	17	18	0.2392	20844;15907;29704;16026;310;9992;15596;10957;30556;30570;36897;19108;16192;16156;10046;33024;27514;5236	-	Coatomer subunit beta OS=Gallus gallus OX=9031 GN=COPB1 PE=2 SV=1	4.23622e+06	75646.7	COPB1
881_1	sp|Q90631|KTN1_CHICK	61.0725	NA	155880.519844699	AQESLASLER;EEVGNSQLEMEK;EIASLQNELACQR;LDDSYSEAVR;LQALLSEPVQPTFEANK;LQALTNEQAAAAHELER;NAEQAVAQLK;QLQTMQSENESFK;QNEELNLLK;QPTPPSEPAAAK;QQHVEAAEVETR;QVSITSQVK;SSVASLEHEVER;SVEELLQAEILK;TLQAEVQK;VQELVEQNDALNAQLQK;VVGDANVIENSDVR	1;1;1;1;1;1;1;1;1;1;1;1;1;1;1;1;1	17	18	0.1518	9239;18479;18946;22027;10900;28970;28646;8173;23339;9142;12215;18616;5887;17029;17903;4027;29731;20966	tr|E1C2P9|E1C2P9_CHICK;tr|A0A3Q2U3D6|A0A3Q2U3D6_CHICK	Kinectin OS=Gallus gallus OX=9031 GN=KTN1 PE=1 SV=1	4.7051e+06	49011.4	KTN1
120_1	tr|Q5ZJ86|Q5ZJ86_CHICK	48.1627	NA	179811	AIQGATSHHLGQNFSK;APLIPTVCVNYEHLITKPVLGK;AYVDDTPAEQMK;DNYSPGWK;DQDLEPGAPSMGAK;ITWLAETPR;KEENLADWFSQVITK;KEPLQGQSGNELSSNGPGEGQGPK;LNLNNTVLSK;LTFSEHEAEDK;QYAYQNSWGITTR;SHIADFAPEVAWVTR;SQQFVAVR;SVAGVDYKPASASSADDK;VAEQGEVVR;VIDPVAPR;VLLNLK	1;1;1;1;1;1;1;1;1;1;1;1;1;1;1;1;1	17	21	0.1362	25710;34552;18234;5244;19584;8695;27764;34169;34174;34175;9637;15871;15872;23377;25770;4436;4460;27037;5789;2810;14	tr|A0A3Q2UKS1|A0A3Q2UKS1_CHICK;tr|F1P179|F1P179_CHICK;tr|A0A3Q2TSP8|A0A3Q2TSP8_CHICK	Uncharacterized protein OS=Gallus gallus OX=9031 GN=RCJMB04_20b9 PE=2 SV=1	4.75331e+06	49003.2	RCJMB04_20b9
324_3	tr|A0A3Q2U0S7|A0A3Q2U0S7_CHICK	73.9608	NA	70512.8184847004	DLLDLLVEAK;DLMACAQTGSGK;DSLTLVFVETK;ELAVQIYEEAR;FTGGFGAR;GCHLLVATPGR;HAIPIIK;HVINFDLPSDIEEYVHR;IGLDFCK;IVEQDTMPPK;LEQELFSGSNTGINFEK;MLDMGFEPQIR;QGFDSGGWSTSR;QYPISLVLAPTR;SFLLDLLNATGK;SPILVATAVAAR;VGNLGLATSFFNER;YLVLDEADR	1;1;1;1;1;1;1;1;1;1;1;0;1;1;1;1;1;1	17	17	0.3187	10050;14235;14169;16349;1599;11775;1252;31459;2468;11511;29352;16849;17316;17798;15198;17507;15437;11370;21897;8941	tr|Q5F491|Q5F491_CHICK	RNA helicase OS=Gallus gallus OX=9031 GN=DDX3X PE=3 SV=1	7.5376e+06	183844	DDX3X
422_3	tr|Q8AYP8|Q8AYP8_CHICK	55.8197	NA	102649	ASGVEGADVVK;ATDCEGEDVVYLLR;AVDDYSLNAGK;DFNPTATVK;EGLLFEGR;FLLSESGSGK;FLSQIESDR;GAAMVTAVAYR;GDFIALDLGGSYFR;HIDLVEGDEGR;LALLQVR;LDEGILITWTK;LIDETLAEFK;LPLGFTFSFPCK;LPVGFTFSFPCR;LSDETLIDIMAR;MISGMYLGEIVR;MLPTFVR;NIEMVDGEQGR;QTVQMESEIYNTPEDIIHGSGTR;STPDGTENGDFLALDLGGTNFR;TTVGVDGSLYK	1;1;1;1;1;1;0;0;1;0;0;1;1;0;1;1;0;1;1;1;1;1	16	18	0.2814	7002;24492;10838;5943;4108;6806;8979;9443;22001;13765;1613;15335;11692;19099;19478;18029;17811;3122;14012;14568;35142;35143;33492;10400	-	Hexokinase OS=Gallus gallus OX=9031 GN=HK1 PE=2 SV=1	8.80059e+06	157153	HK1
863_1	tr|A0A1D5P2W2|A0A1D5P2W2_CHICK	80.1543	NA	98247.6018447005	ALAFLEDEEEAVR;EPTPSIASDISLPIATQELR;FQLSNSGPNSTINMK;IDIGHQPLR;IHFIEAQDLEGK;ITVPLVSEVQIAQLR;LLDEWFTLDEVSK;LNSNPNPLVLLSVGHK;LPLSQLLESEDLTMHQR;LSVSSADLPAWVHFPDTER;NLIAFSEEGSDPYVR;QDLEVEVR;SQPPNASPQWPTDLSR;TNEPVWEENFTFFVHNPK;VGNQIFQSK;VLIPLTSEELAK	1;1;1;1;1;1;1;1;1;1;1;1;1;1;1;1	16	22	0.2582	21074;21075;32030;32031;24454;7470;18710;18712;25078;23538;25836;25861;30637;30810;30811;31902;25720;5818;27289;32956;6717;16094	tr|F1NW17|F1NW17_CHICK;tr|A0A3Q3AYW8|A0A3Q3AYW8_CHICK	Uncharacterized protein OS=Gallus gallus OX=9031 GN=ESYT2 PE=3 SV=1	5.35468e+06	107094	ESYT2
1056_1	tr|A0A3Q2U839|A0A3Q2U839_CHICK	65.3941	NA	47563.8	AVAHHTDCTFIR;EELQLLQEQGSYVGEVVR;EHAPSIIFMDEIDSIGSSR;EVIELPVK;FVVDVDK;GVCTEAGMYALR;HPELFEALGIAQPK;IAELMPGASGAEVK;IDILDSALLRPGR;IEELQLIVNEK;LEGGSGGDSEVQR;TMLELLNQLDGFEATK;VDPLVSLMMVEK;VHVTQEDFEMAVAK;VPDSTYEMIGGLDK;VSGSELVQK	1;1;1;1;1;1;1;1;1;1;1;1;1;1;1;1	16	23	0.4824	19472;31377;31378;31389;31669;31824;4250;1779;16553;22524;22525;17930;18377;18378;19770;16574;15381;28005;17590;23719;21889;22280;4742	tr|F1NU79|F1NU79_CHICK	AAA domain-containing protein OS=Gallus gallus OX=9031 GN=PSMC5 PE=3 SV=1	5.52325e+06	197259	PSMC5
128_2	tr|Q5F3J8|Q5F3J8_CHICK	71.4466	NA	94752.3535447002	ANGEHNGPVNGQSSTETGPDPAK;EDIYSIEIVGGATR;FGQPIQER;FTIQNVGPQHDGDNSK;LFAVEQITGMLLAK;LSLTQDPVVK;MQVDQDEGVQK;NAVEEYVYDFR;QDLPALEEKPR;QNIDGDHNDAAMDTESSSK;SGGIETIANEYSDR;SIDLPIQASLYR;SQAEQQSQADEEAENTGIETK;VAEIISK;VLATTFDPFLGGR;VLNELGK;VNIHGLFSVANASIIEK	1;1;1;1;1;1;1;1;0;1;1;1;1;1;1;1;1	16	18	0.2705	33224;21857;5483;26840;22102;9124;14960;18830;15551;15552;30912;21560;18015;33471;33472;730;18537;931;27837;27853	tr|F1NC26|F1NC26_CHICK	Uncharacterized protein OS=Gallus gallus OX=9031 GN=RCJMB04_15d24 PE=2 SV=1	4.31905e+06	68556.3	RCJMB04_15d24
353_1	tr|R4GM10|R4GM10_CHICK	81.1453	NA	39336	ADDGTPFVQMIK;AEVNGLAALGK;ALQASALSAWR;DGADFAK;DNANAATEEFVK;ELSDIALR;GILAADESVGSMAK;GVVPLAGTDGETTTQGLDGLSER;ISDNTPSALAIMENANVLAR;LNQIGVENTEENR;QILFSADSR;THQYPALTAEQK;VLAAVYK;YASICQQNGIVPIVEPEILPDGDHDLK;YEGSGDDSGAAGQSLYVANHAY;YSPEEIAMATVTALR	1;1;1;1;1;1;1;1;1;1;1;1;1;1;1;1	16	36	0.6126	16367;7283;7313;7314;11527;254;15956;4028;17215;17683;33284;33286;33287;33288;33289;31624;31625;31799;31800;31808;31809;21648;21688;21695;7135;19507;798;36604;36606;32915;32916;24754;24755;25110;25112;25114	-	Fructose-bisphosphate aldolase OS=Gallus gallus OX=9031 GN=ALDOC PE=3 SV=1	3.10286e+07	1.47755e+06	ALDOC
583_1	tr|A0A1D5NVZ1|A0A1D5NVZ1_CHICK	56.617	NA	122570.022254701	FQGGVQPIPSQGGK;GVISTPVIR;IAVSIEDEANK;LEIAGTVVGHWAGSR;LPPEFSPVIIK;LYEPDQLQELK;NHMDITTPPLPPVAPEVLR;NIQDTTDLDAIAK;NLSEQNNYSNIPHEGK;QLDLNPNR;QRPPQTPLR;QSILEGLNFSR;QTAQQIVSHVQNK;SQGAIQGKPPYAASAEEVAK;VAAAAGHSGAFSGNDSNR;VPLIDLCDGQAEQAAK	1;1;1;1;1;1;1;1;1;1;1;1;1;1;1;1	16	17	0.1918	18715;4600;12044;22604;13789;18008;31777;19199;28347;5321;8918;14584;20817;20818;30521;25548;26316	-	Uncharacterized protein OS=Gallus gallus OX=9031 GN=FAM120C PE=3 SV=2	5.19698e+06	96240.3	FAM120C
339_1	tr|E1BVT3|E1BVT3_CHICK	75.7892	NA	35632.8	AGAGSATLSMAYAGAR;ANTFVAELK;EGVIECSFVR;FVFSLVDAMNGK;GCDVVVIPAGVPR;IFGVTTLDIVR;IQEAGTEVVK;ITPFEEK;LTLYDIAHTPGVAADLSHIETR;MVAEAMAELK;NSPLVSR;SEETESPYFSTPLLLGK;TIIPLISQCTPK;VAVLGASGGIGQPLSLLLK;VDFPQDQLEK;VSVPVIGGHAGK	1;1;1;1;1;1;1;1;1;1;1;1;1;1;1;1	16	23	0.5846	20170;20550;5948;12265;16562;16587;17056;17093;16917;13586;8252;2743;34158;34159;8894;9396;9397;919;29140;17877;27516;13043;9786	-	Malate dehydrogenase OS=Gallus gallus OX=9031 GN=MDH2 PE=3 SV=3	2.8071e+07	1.07965e+06	MDH2
1303_1	tr|Q5ZIT7|Q5ZIT7_CHICK	59.3565	NA	47168.4	APSIIFIDELDAIGTK;ASVWDESEDGVGEEVLK;DSYLILETLPTEYDSR;FENLGIQPPK;GVLMYGPPGTGK;IEFPMPNEEAR;LAGPQLVQMFIGDGAK;LKPGDLVGVNK;LLDSEIK;MNVSPDVNYEELAR;MSTEEIVQR;QIQELVEAIVLPMNHK;QTYFLPVIGLVDAEK;TMLELLNQLDGFQPNTQVK;VDILDPALLR;VTHELQAMK	1;1;1;1;1;1;1;1;1;1;1;1;1;1;1;1	16	17	0.4929	25860;29057;29385;10513;11615;16714;24609;24612;10410;1716;24429;9395;28627;25650;32495;9929;7688	-	AAA domain-containing protein OS=Gallus gallus OX=9031 GN=PSMC3 PE=2 SV=1	8.1402e+06	325608	PSMC3
540_1	tr|E1BY44|E1BY44_CHICK	77.7115	NA	78627.4986147002	DLLNLSLQPHMEQSVPLR;EYVLSQQGLIYMGSR;GQPFTITLNFAGR;IEELEDPVEPQAEAK;ILYEQYGPNLTQDNMIK;LAFDVETGPCPVETSGTR;LMVDFESDK;LVNPLAEPLNNCIFVVEGAGLTEGQR;NDPVYIGR;NVIIAPLPK;SSLGEQEEGLHMR;TAEMGSQQLVVR;TASYNGEVGPQCGFK;VVSAMVNCNDEDHGVLLGR;VVTNYNSAHDTNGNLVIDR;YLSETGMEER	1;1;1;1;1;1;1;1;1;1;1;1;1;1;1;1	16	25	0.3386	31530;31701;26604;26605;26919;19331;25721;30965;29682;8568;9102;36058;4402;5216;20595;16276;16789;23949;31478;31644;31646;31661;31670;12889;13444	tr|O13265|O13265_CHICK	TGc domain-containing protein OS=Gallus gallus OX=9031 GN=TGM2 PE=3 SV=5	1.05894e+07	302554	TGM2
914_1	sp|P17153|ANXA5_CHICK	66.5318	NA	36175.6	DAQVLFR;DLVDDLK;GAGTDDDTLIR;GMGTDEETILK;GTVTAFSPFDAR;ITGETSGHFQR;LLLAVVK;LLVVLLQANR;LLVVLLQANRDPDGR;SEIDLLDIR;SVPAYFAETLYYSMK;TPAEVQNIK;VDEALVEK;VLTEILASR;WGTDEETFITILGTR;YMTISGFQIEETIDR	1;1;1;1;1;1;1;1;1;1;1;1;1;1;1;1	16	19	0.5016	2390;1709;10216;12735;14725;13535;650;10379;25365;8253;27082;27084;27369;6146;3678;6220;26513;27673;27932	-	Annexin A5 OS=Gallus gallus OX=9031 GN=ANXA5 PE=1 SV=2	2.77202e+07	1.02668e+06	ANXA5
487_1	tr|F1NEF6|F1NEF6_CHICK	55.6832	NA	67592.0318547002	DFGGVTSGKPEDK;ELFLGALR;FFAEEVDSK;GGLVHPSLQDSGK;GNVGLALQELVNK;GSNTCEVNFENTK;ILLIFEGTNEILR;ITAFIVER;LASGEHIAAFCLTEPGSGSDAASIQTR;LEENVYYFGTTVR;LIEMTAEHACTR;LSEFGLIQEK;VAMNILNSGR;VDYGIMEER;VPIENVLGQIGGGFK;YADENLDDHIK	1;1;1;1;1;1;1;1;1;1;1;1;1;1;1;1	16	19	0.3208	16848;4075;8154;15519;15520;17390;21268;22007;4805;35754;23459;19586;19984;11208;8839;9484;9995;21955;16709	-	Uncharacterized protein OS=Gallus gallus OX=9031 GN=ACAD9 PE=3 SV=3	9.82859e+06	245715	ACAD9
550_2	tr|E1C3A1|E1C3A1_CHICK	76.8704	NA	110074	ANLEAFAVDK;DEEINQQSQLVEK;DITVINDKPATTIGVTGNFTDAER;DQDNLQAELNR;ELQTLHNLR;EVLQALEELAVNYDQK;FRPLNESEVTR;GGGAFTQNSQPVALR;ISFLENNLEQLTK;LFVQDLATR;LITELQDQNQK;NTIQWLENELNR;QAVEQQIQSHR;SAEIDSDDTGGSAAQK;SHSIFLINVK;SLTEYLQNVEQK;SVTLASIDAELQK;TGAEGAVLDEAK;TQMLDQEELLASTR	1;1;1;1;0;1;1;1;0;1;1;1;1;1;1;1;1;0;1	16	17	0.2505	8379;22777;34925;34926;16167;9900;28621;17184;21371;22495;7892;16621;21982;16433;22562;11023;20113;17985;11109;24388	-	Kinesin-like protein OS=Gallus gallus OX=9031 GN=KIF5B PE=3 SV=1	2.32581e+06	36340.9	KIF5B
485_1	sp|P00789|CANX_CHICK	42.8906	NA	80300.4060147003	DPQFPAGPTALGFK;FFHSMDR;GHAYSVTAFK;GQQEQLIR;LEICNLTPDALTK;LETMFR;LPPGEYIVVPSTFEPHK;MALESAGFK;NNPATFWINPQFK;QECIESGTLFR;RPSELVDDPQFIVGGATR;SETFINLR;SGTMSSYEMR;TDGFSLDSCR;WHTQVFEGTWR;YLNQDYEALK	1;1;1;1;1;1;1;1;1;1;1;1;1;1;1;1	16	18	0.2482	19942;4543;8478;5373;20989;1315;29317;29318;4910;23133;16928;29929;29930;5629;10693;10995;19960;14347	tr|A4ZZ65|A4ZZ65_CHICK	Calpain-1 catalytic subunit OS=Gallus gallus OX=9031 PE=1 SV=2	8.13092e+06	208485
732_1	tr|F1NE72|F1NE72_CHICK	60.2754	NA	67821.1461947002	EGHLEQPAEGTSV;EVCNAYTELNDPFQQR;EVLLFPAMKPEDK;FELFVMK;FHVDLSLSDFIER;FPSTESFETEETR;FTMFLTDSSNIK;GDIIGVVGNPGK;ISMVDELEK;ITYHPDGQDGQAYEIDFTPPFR;LIFYDLR;MLVVGGLDR;QLFEDQAK;SEEEYFR;YLDLILNDYVR;YSHLQPGDHLTDITVSVAGR	1;1;1;1;1;1;1;1;1;1;1;1;1;1;1;1	16	18	0.3254	17340;30261;22066;3936;23154;23155;22767;18811;9957;7910;34990;4556;5089;5596;5066;18628;32286;32292	tr|A0A1D5PUJ4|A0A1D5PUJ4_CHICK;tr|Q5ZKP8|Q5ZKP8_CHICK	Lysine--tRNA ligase OS=Gallus gallus OX=9031 GN=KARS PE=3 SV=1	4.60536e+06	148560	KARS
142_3	tr|A0A1L1RND0|A0A1L1RND0_CHICK	75.7364	NA	89327.4601747002	ADLVNNLGTIAK;APFDLFENR;CLELFTELAEDKENYK;DNSTMGYMAAK;DQVANSAFVER;EDQTEYLEER;EGLELPEDEEEK;ELISNSSDALDK;FYEQFSK;HFSVEGQLEFR;HGLEVIYMIEPIDEYCVQQLK;HLEINPDHSIIETLR;HNDDEQYAWESSAGGSFTVR;HSQFIGYPIR;HVYYITGETK;INLIPNK;KHGLEVIYMIEPIDEYCVQQLK;KHLEINPDHSIIETLR;LDNGEPLGR;LSELLR;NPDDITNEEYGEFYK;SLTNDWEDHLAVK;TLTIVDTGIGMTK;TLVSVTK;YESLTDPSK;YYTSASGDEMVSLK	0;1;0;1;1;0;0;1;1;0;1;1;0;1;1;1;1;1;1;0;1;0;1;0;0;1	16	28	0.3658	13394;13427;13430;9400;30517;12030;12559;12560;13647;13670;16032;19160;15420;15451;4780;17212;35034;35092;27394;33131;13010;12771;1595;35564;29391;5336;5360;5361;340;28177;28196;21943;21944;17246;17249;17734;17735;557;7203;22535;22909	tr|A0A1D5P5R0|A0A1D5P5R0_CHICK;tr|A0A1D5PUL6|A0A1D5PUL6_CHICK;sp|P11501|HS90A_CHICK	Heat shock protein HSP 90-alpha OS=Gallus gallus OX=9031 GN=HSP90AA1 PE=3 SV=2	4.35154e+07	1.03608e+06	HSP90AA1
921_1	tr|Q5ZL80|Q5ZL80_CHICK	65.5597	NA	75972.2983247004	AAAAAVAAATESAGGK;AFITNIPFDVK;GIGGGNASIPGIER;GNFAGNFAGSLGGTGGPAAGVAR;IGATPMER;IPSGMGHGMER;LGSTVFVANLDYK;MAPLGIDHIAPNIER;MGLAMGSNFER;MGPAIER;MGPAMGQGMGAGIDR;MGSGIGFGIER;MVPAGMGTGMGQVIER;SFGETLER;VGEVTYVELLMDAEGK	1;1;1;1;1;1;1;1;1;1;1;1;1;1;1	15	16	0.275	17525;14611;15621;30576;3013;11431;19460;24660;25004;13911;936;21192;10388;25421;4525;26765	-	Uncharacterized protein OS=Gallus gallus OX=9031 GN=HNRNPM PE=2 SV=1	3.4558e+06	63996.3	HNRNPM
1395_1	tr|A0A1D5PWP7|A0A1D5PWP7_CHICK	56.1787	NA	72633.9524647002	ENDPPIPVAK;FDVSGYPTIK;FHHTFSSEIAK;GKPYDYSGPR;IDATAATALASR;LVVMQPEK;MDATANDVTNDHYK;MYVLDLK;QFVLAFK;TFDTIVMDPK;TPPIPLAK;VDATAETELAK;VEGFPTIYFAPR;YAMEPEEFDSDALR;YGIVDYMIEQAGPPSK	1;1;1;1;1;1;1;1;1;1;1;1;1;1;1	15	16	0.2496	8449;9977;15817;10385;11118;5088;23529;3173;2479;11298;2094;10676;18623;25207;25545;27041	tr|Q5ZK20|Q5ZK20_CHICK	Protein disulfide-isomerase A4 OS=Gallus gallus OX=9031 GN=PDIA4 PE=3 SV=1	7.81836e+06	169964	PDIA4
482_2	tr|Q5ZL82|Q5ZL82_CHICK	56.1081	NA	50436.8235247001	CATITPDEAR;DIFQEIFDK;FAQTLEK;FKDIFQEIFDK;GRPTSTNPIASIFAWTR;IWYEHR;LDSNPELIK;LIDDMVAQVLK;LILPNVDVQLK;LNEHFVNTTDFLDAIK;LVPGWTQPITIGR;NILGGTVFR;SSGGFVWACK;TDDQVTIDSALATK;TIEAEAAHGTVTR;VANPVVEMDGDEMTR;YFDLGLPHR	1;1;1;1;1;0;1;1;1;1;1;0;1;1;1;1;1	15	17	0.4004	10212;10906;2086;19548;28809;3693;6911;13937;14174;28835;19747;5564;9077;20726;17416;17417;24985;25344;9687	tr|A0A1D5P8I7|A0A1D5P8I7_CHICK	Isocitrate dehydrogenase [NADP] OS=Gallus gallus OX=9031 GN=RCJMB04_7e11 PE=2 SV=1	7.06104e+06	235368	RCJMB04_7e11
984_1	sp|P15771|NUCL_CHICK	60.8825	NA	75594.3856147005	AMVIDYTGEK;DYEELR;EALNSCNNTEIEGR;EAMEDGEIDGNK;ESFEGSISAR;FGYVDFLSAEDMDK;GFGFVDFSSPEDAK;GLSEDTTEETLR;GYAFVEFPTAEDAK;LEFSSPSWQK;LMGLEIK;NLQVSEVR;NVFENALEVR;TETPASAFSLFVK;TLIVNNLSYAASEETLQELFK	1;1;1;1;1;1;1;1;1;1;1;1;1;1;1	15	18	0.2522	9969;1826;23788;23789;15924;16419;8541;24424;24770;21359;17265;22380;12711;1462;4682;12114;18654;34082	tr|A0A1D5NZ30|A0A1D5NZ30_CHICK	Nucleolin OS=Gallus gallus OX=9031 GN=NCL PE=1 SV=1	1.19784e+07	278566	NCL
406_1	tr|A0A1D5NTC3|A0A1D5NTC3_CHICK	59.3522	NA	115833.121564701	AADAVTGNDITAPPNK;AADSEFTFPAEVAHLR;AVDSSPAPAADAKPSPADSGFASAPEAK;EDTVLENK;ELLSEQR;FDDVVGETVDK;KPTSPTAGPPATTTPK;NDTWAMDDR;NVQFFTDHADTSR;TDYVPLLDDDDAGSQEPK;TPSHEAPAETAASMEQEPK;TSLSKPPSSAPR;TTATSPVTATAGAK;VAAVDVPAVEQR;VGSLDNVGHSPAGGTVK	1;1;1;1;1;1;1;1;1;1;1;1;1;1;1	15	16	0.193	22647;26934;35168;4755;3015;13217;22582;9884;10380;22179;30188;30642;13353;14987;14223;23540	tr|A0A1D5NW88|A0A1D5NW88_CHICK	Microtubule-associated protein OS=Gallus gallus OX=9031 GN=MAP4 PE=4 SV=3	4.57722e+06	93412.6	MAP4
691_1	tr|Q6QAZ9|Q6QAZ9_CHICK	68.298	NA	38475.9	ALVILAK;AMVSEFLK;CEDPHVNDDLADNDAR;DLTQDIISDTSGDFQK;GDIENCLTALVK;GDYETILVALCGSDK;GLGTDEDTLIEILASR;GVDEATIIDILTK;HEIDLNEIK;KGTDVNVFITILTSR;QAIMDELK;SHLEDVVVALLK;SLYGISLR;TPAQFDAEELR;VLDLELK	1;1;1;1;1;1;1;1;1;1;1;1;1;1;1	15	21	0.5058	300;5701;28549;27309;27310;27328;16730;24524;25857;18361;18362;18363;9468;25032;4760;5183;16416;16417;3834;14964;1937	tr|F1N9S7|F1N9S7_CHICK	Annexin OS=Gallus gallus OX=9031 PE=2 SV=1	9.85047e+06	428281
902_1	tr|E1C3A9|E1C3A9_CHICK	51.0884	NA	141509	ARHEILLISAEQDK;ASVITQVFHVPLEER;ELLELASR;EQLAQAVAR;FPEVIINFPDPAHK;GNSLQEILEK;IDLPAENSNSETIVITGK;IEGDPQGVQQAK;LGQALTEVYAK;LQTQASATVAIPK;LVSELMQDTGTR;SSVAVLTQESFAEHR;TTTIAVEVK;VHIEFTEGEDK;VTALNSEEENDPPTYK	1;1;1;1;1;1;1;1;1;1;1;1;1;1;1	15	15	0.1476	24150;26270;4338;5765;24178;10123;29181;14763;12198;16576;17239;25848;5155;15814;27741	-	Vigilin OS=Gallus gallus OX=9031 GN=HDLBP PE=4 SV=1	2.5993e+06	31698.8	HDLBP
671_1	tr|A0A1D5PPA8|A0A1D5PPA8_CHICK	71.8829	NA	47705.3300847001	AGIPVFAWK;AIEIAENEMPGLMK;ATDVMIAGK;DGPFKPDHYR;EGNIFVTTTGCTDIVQGR;FDNLYGCR;GISEETTTGVHNLYK;HIILLAEGR;KLDEAVAAAHLDK;LDEAVAAAHLDK;VADISLADWGR;VAVVAGYGDVGK;VPAINVNDSVTK;WLNQNAVEVVNVKPQVDR;YSVGVHFLPK	1;1;1;1;1;1;1;1;1;1;1;1;1;1;1	15	22	0.388	5855;22405;22808;22810;23151;3753;13490;30048;30050;7337;24693;24694;6740;18158;14193;12503;10258;14359;14361;14393;31727;10649	-	AdoHcyase_NAD domain-containing protein OS=Gallus gallus OX=9031 GN=AHCY PE=3 SV=1	3.86954e+07	1.43316e+06	AHCY
326_3	tr|A0A1L1RQQ0|A0A1L1RQQ0_CHICK	75.5716	NA	47303.3695847001	AAVPSGASTGIYEALELR;DATNVGDEGGFAPNILENK;EALELLK;FGANAILGVSLAVCK;FTASVGIQVVGDDLTVTNPK;GNPTVEVDLYTNK;HIADLAGNPEVILPVPAFNVINGGSHAGNK;IEEELGSK;IGAEVYHNLK;LAMQEFMILPVGADNFK;LAQSNGWGVMVSHR;LMLEMDGTENK;NVNVVEQEK;NYPVVSIEDPFDQDDWAAWK;SGETEDTFIADLVVGLCTGQIK;TIAPALISK;VVIGMDVAASEFYR;YISPDQLADLYK;YNQLLR	0;1;1;0;1;1;1;1;0;1;1;1;1;1;0;1;1;1;1	15	39	0.6313	27711;27712;27713;29966;1663;21785;31222;31223;20054;36610;36611;36615;36616;36617;36623;36624;3728;10548;10550;29516;29517;29726;29728;29915;29917;22305;22307;22327;22328;22722;22748;22749;15094;15564;15565;16066;7748;7749;34168;34173;33865;3951;22691;23049;19424;1518	tr|A0A1L1RKH8|A0A1L1RKH8_CHICK;tr|A0A1L1RNS0|A0A1L1RNS0_CHICK	2-phospho-D-glycerate hydro-lyase OS=Gallus gallus OX=9031 GN=ENO1 PE=3 SV=1	4.37581e+07	1.5089e+06	ENO1
355_1	tr|F1NK38|F1NK38_CHICK	69.5759	NA	59420.8082747001	ALEIIPR;ATISNDGATILK;EGTDTSQGIPQLVSNINACQVIAEAVR;GGAEQFMEETER;IALLNVELELK;LLDVVHPAAK;LPIGDVATQYFADR;MMPTPVILLK;QQLLIGAYAK;QVKPYVEEGLHPQIIIR;SLHDAIMIVR;SQDAEVGDGTTSVTLLAAEFLK;TATQLAVNK;TFSYAGFEMQPK;VQGGALEDSQLVAGVAFK	1;1;1;1;1;1;1;1;1;1;1;1;1;1;1	15	22	0.3695	1594;12551;36221;18230;18693;14268;7895;7897;22902;12441;12974;9288;30746;10918;10919;11414;33113;33114;4721;18858;19316;27437	sp|Q5ZJK8|TCPH_CHICK	T-complex protein 1 subunit eta OS=Gallus gallus OX=9031 GN=CCT7 PE=3 SV=3	1.76232e+07	503520	CCT7
154_1	tr|F1NGM0|F1NGM0_CHICK	56.3772	NA	60857.7278047002	ADQIETQQLMR;DKPMYDEIFYTLSPVDGK;EHQISPGDFPNLR;ELINNLGDIYAR;IILLFDAHK;KDPEVFQTVSEGLK;LDISDEFSEVIK;LFEAEEQDLFR;LNAFGNAFLNR;LNDLIK;LPNTVLGK;MFSWLGTDDR;MQDQLQAQDFSK;VYGALMWSLGK;YLLEQDFPGMR	1;1;1;1;1;1;1;1;1;1;1;1;1;1;1	15	19	0.3159	16721;17208;31812;31982;21527;21528;18432;8121;23141;18559;18615;13682;175;2192;15223;20167;13261;17802;18265	tr|Q5ZM17|Q5ZM17_CHICK	Uncharacterized protein OS=Gallus gallus OX=9031 GN=EHD3 PE=4 SV=1	1.47983e+09	4.93278e+07	EHD3
1362_1	tr|A0A1D5P1W7|A0A1D5P1W7_CHICK	63.0266	NA	97270.9530147002	DPSVVVR;EGCLEAYTGIIQGLK;GALQYLVPILTQTLTK;LAATNALLNSLEFTK;LLETTDRPDGHQNNLR;LQQVLQMESHIQSTSDR;MELITILEK;SDYDMVDYLNELR;SNEILTAIIQGMR;SSAYEALMEIVK;TTLVIMER;VAAGLQIK;VAALQNLVK;VLANPGNSQVAR;YLDVVLNTLQQASQAQVDK	1;1;1;1;1;1;1;1;1;1;1;1;1;1;1	15	18	0.2158	898;24753;26904;26905;23778;28879;30496;10687;24341;19949;20355;16960;5171;1379;4966;13291;31976;31987	-	Importin N-terminal domain-containing protein OS=Gallus gallus OX=9031 GN=KPNB1 PE=3 SV=2	5.55148e+06	146092	KPNB1
1409_1	sp|P05122|KCRB_CHICK	92.0809	NA	42843.5842147001	ELFDPVIEDR;FCTGLTQIETLFK;GQSIDDLMPAQK;GTGGVDTAAVGGVFDVSNADR;LGFSEVELVQMVVDGVK;LLIEMEK;LSVEALGSLGGDLK;NMTDAEQQQLIDDHFLFDKPVSPLLLASGMAR;NYEFMWNPHLGYILTCPSNLGTGLR;PFSNSHNLLK;TDLNADNLQGGDDLDPNYVLSSR;TFLVWINEEDHLR;VLTLDLYK;YSVDDEYPDLSVHNNHMAK	1;1;1;1;1;1;1;1;1;1;1;1;1;1	14	27	0.5879	13539;22728;15782;16262;30017;30018;28434;28435;28650;3054;17545;37522;37523;37549;37550;37551;37580;37582;36426;36467;10975;10976;34686;25194;25195;5215;32945	-	Creatine kinase B-type OS=Gallus gallus OX=9031 GN=CKB PE=1 SV=1	3.42997e+07	1.63332e+06	CKB
1338_1	tr|F1NGU3|F1NGU3_CHICK	45.9411	NA	155528	AENQPITDVLK;AGEPVPFTEPPESFK;AGYPQYIEDIK;DLPITEAVFSSLVK;EEPVSEIQNR;IQEENVVPR;LLADIFEK;LLDSSQVPELIK;NSLILGFR;NVVSLLSSASTPSIDFR;SAENILSVMR;SGLAIDVMR;VIETPGLR;YIALVEVLAK	1;1;1;1;1;1;1;1;1;1;1;1;1;1	14	15	0.1109	13349;24320;15580;21763;12415;8580;4802;17012;4097;27512;9748;10284;5144;3230;9729	-	Uncharacterized protein OS=Gallus gallus OX=9031 GN=LRPPRC PE=4 SV=2	3.5602e+06	39123.1	LRPPRC
1219_1	sp|Q5ZJ54|TCPZ_CHICK	54.736	NA	57608.4467947001	AQLGVQAFADALLIIPK;DGNVLLQEMQIQHPTASLIAK;EGIVALR;GIDPFSLDALAK;GLVLDHGAR;IVAEGFEIAK;KPGEPIDLHMVEIMEMK;MLVSGAGDIK;NAIEDGCVIPGAGALEVAVANALVK;QADLYISEGLHPR;SVTLLIR;TEVSAGFFYK;VATAQDDITGDGTTSNVLIIGELLK;VLAQNSGYDPQETLVK	1;1;1;1;1;1;1;1;1;1;1;1;1;1	14	19	0.3755	27052;27053;33559;676;13996;4516;8359;30445;5909;34495;34503;21260;21261;1423;10701;34910;34911;26950;26962	-	T-complex protein 1 subunit zeta OS=Gallus gallus OX=9031 GN=CCT6 PE=1 SV=3	7.8474e+06	270600	CCT6
33_1	tr|F1NPA9|F1NPA9_CHICK	52.1696	NA	26702.4	AELNEFLTR;EEILPTTPISEQK;ELAEDGYSGVEVR;FGFPEGSVELYAEK;FIMESGAK;FVADGIFK;FVDGLMIHSGDPVNYYVDTAVR;GGKPEQPAMPQPVPTA;GLCAIAQAESLR;IMLPWDPSGK;KPLPDHVSIVEPK;LLGGLAVR;QGVLGIK;TEIIILATR	1;1;1;1;1;1;1;1;1;1;1;1;1;1	14	19	0.6667	8899;20925;19367;19369;23045;3188;3548;34576;34577;24099;15326;10532;11079;20279;20280;20281;1367;157;6954	-	DNA-(apurinic or apyrimidinic site) lyase OS=Gallus gallus OX=9031 GN=RPS3 PE=3 SV=2	3.42775e+07	1.80408e+06	RPS3
1275_1	tr|F1NPA2|F1NPA2_CHICK	60.2851	NA	47377.0005647001	AAAAVLEFQR;ALLVEVQLLESK;DDPIINTHLAK;DVQENDEEAVQVK;EASIGILHSIVK;FHGILDQGEGVLIIFDEPPVDK;LQAALDMQSGIIHAAEEK;LVSLYFDTK;SLADFEK;TGQAEELGGLLK;TYEAALETIQNMSK;TYHALSNLPK;VQMEHISGLIK;YQEALQLGSQLLR	1;1;1;1;1;1;1;1;1;1;1;1;1;1	14	17	0.4123	9691;17019;13685;21362;14685;14686;34418;29527;29744;8649;1558;12941;23608;10545;10547;14259;21761	-	PCI domain-containing protein OS=Gallus gallus OX=9031 GN=PSMD11 PE=3 SV=3	3.57065e+06	111583	PSMD11
963_1	tr|F1P0K1|F1P0K1_CHICK	57.6502	NA	111904	AELQSTDQLK;AILAETEGMLR;AVEALTTVEK;DALNQATSQTESK;ELALVR;EYISLLEAQLENHLQTASSER;IPEQQVTQEVTDSSK;LQQENSILR;LTVSEEELQK;QIEQLQTSQR;QLLSESQEQLEAAK;QLTAEQEDAAAAR;SEVLQQEEQQK;SIEALLEAGR	1;1;1;1;1;1;1;1;1;1;1;1;1;1	14	14	0.1635	10191;12547;7821;18483;19;34364;25553;9147;11595;13472;23076;17952;17113;7754	tr|A0A3Q2U2I5|A0A3Q2U2I5_CHICK	Rib_recp_KP_reg domain-containing protein OS=Gallus gallus OX=9031 GN=RRBP1 PE=4 SV=2	2.31811e+07	335959	RRBP1
1224_1	tr|Q5ZJK3|Q5ZJK3_CHICK	57.8972	NA	87188.3182447004	EAPEPMDTDTPK;EYEPNGASQEECK;FLYPDIPK;GLNADQLNMLGEK;IIQLLNTTEHTQSALINEELVEWK;LLGPTSGGSHDGLIPWTR;LQELNYNLK;LQSPENLLPMSPEEFDEVSR;NSVTDVEQDIK;QLIQSSFVVER;TELISVSEVHPSR;TLEDVQDEYDFK;TQWYQLQQLDSK;VMAAENIPENPLR	1;1;1;1;1;1;1;1;1;1;1;1;1;1	14	17	0.2503	16642;22270;22297;5951;19224;36087;28634;10256;33637;14020;15895;20160;20162;21328;23200;20157;20531	-	Signal transducer and activator of transcription OS=Gallus gallus OX=9031 GN=STAT1 PE=2 SV=1	4.90385e+06	119606	STAT1
834_1	tr|A0A3Q2U2F9|A0A3Q2U2F9_CHICK	68.5264	NA	54356.4560847001	AFSGFEDPR;CVTDPETGLR;FLEVQYLTGGLIEPDAAGR;GLFDEEMNEVLSDPSDDTK;GLIDQSALDQYR;GYYSPYNVSGAGSAAGSR;LLEAQIATGGIIDPEESHR;LPGAAWSDPSEETGPVAGILDTDTLEK;LPVEVAYER;SGALSITEFADMLSGNVGGFR;SMIIDR;SSSVGSSSSSYSASPAPPR;VSLDEALQK;VVIVDPETGK	1;1;1;1;1;1;1;1;1;1;1;1;1;1	14	16	0.4165	6819;10667;31097;32051;32218;18094;26976;31096;35870;8329;31928;32098;387;27594;6239;7699	-	Uncharacterized protein OS=Gallus gallus OX=9031 PE=4 SV=1	6.6706e+06	222353
1443_1	sp|P63247|RACK1_CHICK	51.7251	NA	35054.6	DETNYGIPQR;DGQAMLWDLNEGK;DVLSVAFSSDNR;FSPNSSNPIIVSCGWDK;GHNGWVTQIATTPQFPDMILSASR;HLYTLDGGDIINALCFSPNR;IIVDELK;LWDLTTGTTTR;LWNTLGVCK;QEVISTSSK;TEQMTLR;TIIMWK;TNHIGHTGYLNTVTVSPDGSLCASGGK;YTVQDESHSEWVSCVR	1;1;1;1;1;1;1;1;1;1;1;1;1;1	14	21	0.5931	12173;20698;21091;15996;29298;35220;35225;35226;35227;35270;35272;33319;1939;14609;8840;5606;4475;1248;35742;35745;30226	-	Receptor of activated protein C kinase 1 OS=Gallus gallus OX=9031 GN=RACK1 PE=2 SV=1 >tr|E6N1V8|E6N1V8_CHICK Guanine nucleotide-binding protein beta subunit2-like 1 OS=Gallus gallus OX=9031 GN=GNB2L1 PE=3 SV=1	1.61874e+07	735790	GNB2L1
278_1	tr|O57660|O57660_CHICK	68.7202	NA	83133.5530047004	DSILSNMTAQLDYK;FGGGSIGLFK;IIEVVK;ITDYAMALPFVR;LPAKPEVCTDEDIQMR;MGLVDQLVDPLGPGVKPPEAR;MQLLEIITTDK;MVGLPAAFDMMLTGR;SLNSGMDEILAQFK;SLTSFER;TILGTPEVLLGLLPGAGATQR;TSQDTAASAVAVGLK;TSQEVTQLSQEGQK;VLQEGIDPK	1;1;1;1;1;1;1;1;1;1;1;1;1;1	14	22	0.2403	23605;23952;23979;5710;23;18624;19075;29188;29430;32624;15865;16353;24206;22597;22971;2149;31397;31398;19241;22830;22865;6119	tr|F1NI29|F1NI29_CHICK	Enoyl-CoA hydratase OS=Gallus gallus OX=9031 PE=2 SV=1	4.60696e+06	109690
184_1	tr|A0A1D5PXG0|A0A1D5PXG0_CHICK	60.5446	NA	47072.5043547001	DLAGSIIGK;DYDDMSPR;GGDLMSYDR;GSYGDLGGPIITTQVTIPK;IDEPLEGSEDR;IILDLISESPIK;IITITGTQDQIQNAQYLLQNSVK;ILSISADIETIGEILK;LLIHQSLAGGIIGVK;NLPLPPPPPPR;NTDEMVELR;RPAEDMEEEQAFK;TDYNASVSVPDSSGPER;VVLIGGKPDR	1;1;1;1;1;1;1;1;1;1;1;1;1;1	14	22	0.4272	3002;6097;6500;6923;29425;14449;16970;35081;26080;21764;21765;12248;12249;9336;9845;23192;23193;23545;23546;27285;7607;7608	tr|A0A175KE57|A0A175KE57_CHICK	Heterogeneous nuclear ribonucleoprotein K OS=Gallus gallus OX=9031 GN=HNRNPK PE=4 SV=2	7.00922e+06	250329	HNRNPK
308_1	tr|A0A1D5P7C6|A0A1D5P7C6_CHICK	52.8241	NA	43752.2	AAHLCAEAALR;AFFSEVER;ALLQSSASR;EGEFVAQFK;FDTMPFTLR;FTVLLMPNGPMR;GDAMIMEETGK;HELLQPFNVLYEK;ITSGPFEPELYK;LVKPGNQNTQVTDAWNK;NAENATTGETAEENEAGD;SDQDYILK;SEFEVQDGELK;TIIQNPTDQQK	1;1;1;1;1;1;1;1;1;1;1;1;1;1	14	18	0.4036	11821;11822;5738;4388;7621;10005;18011;18031;11780;12310;24286;24287;18146;29355;27993;5672;15098;15235	-	Peptidase_M24 domain-containing protein OS=Gallus gallus OX=9031 GN=PA2G4 PE=3 SV=1	7.84799e+06	301846	PA2G4
829_1	tr|E1C1U8|E1C1U8_CHICK	50.3939	NA	66644.6162647001	ALPVVFESIR;AMFLSDMEESK;DLVYVIGGK;EENVFEVVMK;EIQYASGATFLPVR;EVSLEDVDPDVMGK;LCLSNCLAIFR;LGLMLDCAR;LVLAACSPYFR;LYQQTLLQDGLK;MCVYNPNK;SLFGATVHK;WDTFPEFPQER;WEGVLR	1;1;1;1;1;1;1;1;1;1;1;1;1;1	14	17	0.247	10132;15280;15805;15806;5197;13763;22580;22048;22476;17750;7459;15588;19280;6817;5090;20095;714	-	BTB domain-containing protein OS=Gallus gallus OX=9031 GN=KLHL40 PE=3 SV=4	1.62389e+07	477614	KLHL40
646_1	tr|Q5ZMB8|Q5ZMB8_CHICK	67.6406	NA	48631.1490247001	ALDEGDIALLK;ESDTGLAPPALWDLAADK;EVVETPLLHPER;FDDGAGGDNEVQR;FELLAR;FVNLGIEPPK;FVVDLSDQVAPTDIEEGMR;GVLLFGPPGTGK;IEFSLPDLEGR;IINADSEDPK;QTLQSEQPLQVAR;QVEDDIQQLLK;TDACFIR;TMLELINQLDGFDPR	1;1;1;1;1;1;1;1;1;1;1;1;1;1	14	15	0.388	11018;28726;19244;19245;18108;566;9565;31835;10517;14940;9163;21241;16593;3184;26947	-	26S proteasome AAA-ATPase subunit RPT1 OS=Gallus gallus OX=9031 GN=PSMC2 PE=2 SV=1	6.04069e+06	194861	PSMC2
988_2	tr|F1NJU7|F1NJU7_CHICK	42.4699	NA	60109.2981947001	AMLESIGVPLEK;APWELLELR;DFAEQVVHPGDLK;EYTLDVYR;HPDADSLYVEK;HVLFPLK;IADFLK;IDVGEPEPR;LTNAAYPNPSK;NSVEVALNK;TVVSGLVQFVPK;VDAQFGGVDQR;VYVEGYEDGEPDDELKPK;YLPSLGYAK;YQLITR	1;1;1;1;0;1;1;1;1;1;1;1;1;1;1	14	14	0.2817	15274;9985;20173;7742;14877;2503;86;6441;11589;5448;14893;12137;31440;6446;1283	-	Tyrosine--tRNA ligase OS=Gallus gallus OX=9031 GN=YARS PE=3 SV=3	6.84434e+06	155553	YARS
226_1	tr|E1C8W4|E1C8W4_CHICK	40.9873	NA	93168.0076447004	DLGYIYFYQR;ETGYPLAVK;FEYDEDVK;FLVEEK;FTFGLDWVPK;GVQNGIAPR;IASAVEAILTADSASR;IFQSAPSDPTQDFSTQVAK;IVIFPEHLDIPR;QEVQAWDGEVR;QPLPELVR;SSENPNEVFR;WVIYNDQK;YFDGSGGNNHAVEHYR	1;1;1;1;1;1;1;1;1;1;1;1;1;1	14	15	0.1827	16887;5584;7336;809;12749;3914;3915;23096;31299;20036;16208;4874;11669;7985;27996	tr|A0A3Q2U4P4|A0A3Q2U4P4_CHICK	Ubiquitin carboxyl-terminal hydrolase OS=Gallus gallus OX=9031 GN=USP5 PE=3 SV=4	3.33616e+06	81369.8	USP5
893_1	sp|P00508|AATM_CHICK	51.7734	NA	47211.2178147001	AGAFTVICR;DAGLQLQAYR;DAWALR;EFSIYMTK;ELASVVK;EWLVEVK;EYLPIAGLADFTR;HFIEQGIDVVLSQSYAK;IASLILNTPELR;MNLGVGAYR;NMGLYGER;TCSLDFTGAMEDISK;VGANFLQR;YVTVQGISGTGSLR	1;1;1;1;1;1;1;1;1;1;1;1;1;1	14	15	0.3381	6008;10247;346;6640;514;3682;20429;29652;29670;16943;5651;4545;25254;3734;19745	tr|A0A1L1RPR4|A0A1L1RPR4_CHICK;tr|F1P180|F1P180_CHICK	Aspartate aminotransferase, mitochondrial OS=Gallus gallus OX=9031 GN=GOT2 PE=1 SV=2	1.24327e+07	414424	GOT2
167_1	sp|P00565|KCRM_CHICK	62.6041	NA	43300.9714347001	AGHPFMWTEHLGYILTCPSNLGTGLR;AMTEQEQQQLIDDHFLFDKPVSPLLLASGMAR;DLFDPVIQDR;FSAEEEFPDLSK;GTGGVDTAAVGAVFDISNADR;IEEIFK;LEQNQPIDDMIPAQK;LGFSEVEQVQMVVDGVK;LSVEALNSLEGEFK;TDLNHENLK;TFLVWVNEEDHLR;VLTPELYK;YVLSSR	1;1;1;1;1;1;1;1;1;1;1;1;1	13	19	0.4961	36375;37622;12997;18667;30382;30383;1031;1032;26531;26532;26821;28632;28633;28897;22147;8575;24880;5175;271	-	Creatine kinase M-type OS=Gallus gallus OX=9031 GN=CKM PE=1 SV=1	1.0844e+07	433760	CKM
1262_1	tr|E1BV44|E1BV44_CHICK	45.1105	NA	110366	AADEEAFEDNSEEYIR;ALTLPGSSENEYIMK;DAAIYLVTSLASK;DLEGSDIDTR;FVTAIWNLLVTTGQEVK;IIIPEIQK;IPGLLGVFQK;NPSVNWK;QIFILLFQR;QLSDAISIIGR;SASVNEFPVLK;TGNIPPLVR;YDEEFQPYLPR	1;1;1;1;1;1;1;1;1;1;1;1;1	13	14	0.1514	28999;24777;17304;9762;29457;29458;4922;8188;2293;11658;11491;12119;5266;20210	-	Chromosome segregation 1-like protein OS=Gallus gallus OX=9031 GN=CSE1L PE=3 SV=2	2.43939e+06	43560.5	CSE1L
310_1	sp|P47826|RLA0_CHICK	56.6182	NA	34263.8	AFLADPSAFVAAAPVVVETAAPAAAAAPAK;AGAIAPCDVTVPAQNTGLGPEK;AVVLMGK;CFVVGADNVGSK;EDLTEIR;GHLENNPALEK;GNVGFVFTK;GTIEILSDVQLIK;IIQLLDDYPK;LLPHIR;SNYFMK;TSFFQALGITTK;VLAVAVETDYTFPLAEK	1;1;1;1;1;1;1;1;1;1;1;1;1	13	15	0.5127	35845;32283;32284;199;14183;3046;13161;13163;5301;19523;13019;569;1204;16116;28669	-	60S acidic ribosomal protein P0 OS=Gallus gallus OX=9031 GN=RPLP0 PE=2 SV=1	1.01463e+07	534015	RPLP0
325_1	tr|A0A3Q2TXL9|A0A3Q2TXL9_CHICK	37.6015	NA	62019.3	AAALEAMK;AAALEFLNR;ALLGDPSYR;ATYEEGLK;DAVHFYNK;DFSTALAHYDR;DPQALSEHLK;ELLEQLR;GNQALAAGDIGAAVR;LAYIDPNLALEEK;LEPTFIK;LLEFPLALK;LMDVGLIAIR	1;1;1;1;1;1;1;1;1;1;1;1;1	13	15	0.2275	1476;6291;5926;3874;5971;15536;15537;10347;3636;18254;21017;2369;7331;9153;9671	-	Stress-induced-phosphoprotein 1 OS=Gallus gallus OX=9031 GN=STIP1 PE=4 SV=1	9.67273e+06	219835	STIP1
727_1	sp|Q90577|SRCA_CHICK	52.4289	NA	54229.1056947001	ADLIFVVFDPTK;ADSLATQELMR;DFFGINPITSFK;DIVEDPDKFFIFK;EEISLLEDLNQVIENR;ELPDLLGSIGLGK;FGQNFLEK;IHALLVDR;IYHASIKPLEQSYR;LIGIEVPHK;LNEDKPADDFSGVLQR;SFSPLEK;TIEGIVMAADSAR	1;1;1;1;1;1;1;1;1;1;1;1;1	13	15	0.322	17700;13620;14127;18296;23923;29366;16062;5703;4498;25897;6331;27690;1531;16761;17238	-	Sarcalumenin OS=Gallus gallus OX=9031 GN=SRL PE=2 SV=2	4.19477e+06	161337	SRL
889_1	tr|A0A1D5PW68|A0A1D5PW68_CHICK	41.5132	NA	92252.5538347003	AESLPEEAK;DQPQEADGIDSVIVVDNVPQVGPDR;DQYSVIFESGDR;EPVQIEDR;FAVLHGETPR;FSHQGVQLIDFSPCER;GTQGVVTNFEIFR;IINEFYPEADGK;NLFNVVDCK;TSIFWNDIK;VDNAYWLWTFQGR;VNLFTDFDK;YIVTSVSWWSHK	1;1;1;1;1;1;1;1;1;1;1;1;1	13	15	0.1948	5436;35359;35368;19136;19138;5760;9979;29461;20481;18583;9401;9895;24831;9081;21105	-	Eukaryotic translation initiation factor 3 subunit B OS=Gallus gallus OX=9031 GN=EIF3B PE=3 SV=2	2.86558e+06	77448.1	EIF3B
3_1	tr|F1NBD7|F1NBD7_CHICK	53.9213	NA	34709.3	AFGIPVR;ALGTPNNDVWPDVESLQDYK;DLKPQNLLIDDK;EISLLK;ELHHPNIVCLQDVLMQDAR;IGEGTYGVVYK;KPLFHGDSEIDQLFR;LESEEEGVPSTAIR;MLIYDPAK;SPEVLLGSAR;SYLYQILQGIVFCHSR;VYTHEVVTLWYR;YLDTIPSGQYLDR	1;1;1;1;1;1;1;1;1;1;1;1;1	13	15	0.538	724;33170;19049;19050;52;33433;11920;27660;27661;21698;4840;6917;30267;22903;22286	-	Cyclin-dependent kinase 1 OS=Gallus gallus OX=9031 GN=CDK1 PE=3 SV=1	2.0953e+07	997760	CDK1
628_1	tr|E1C0F1|E1C0F1_CHICK	51.6524	NA	76952.0984347001	ALTNEIAALQSK;FPLFGGWK;FVDHVFDEQVTDSLTVK;GEEEEENILEVK;IVLPEGAK;LPSPLAPGAK;NIHVDSPYEINR;NNLVEQHIQDIVVHYTFNK;QPDSGISSVK;TEDMIEYGPFK;TILPAAAQDVYYR;TVDLSTHLAK;VACITEQVLTLVNK	1;1;1;1;1;1;1;1;1;1;1;1;1	13	15	0.2254	14440;4864;30205;19191;1864;4849;20217;20218;33591;6610;16599;20816;8615;8616;23400	-	Dolichyl-diphosphooligosaccharide--protein glycosyltransferase subunit 1 OS=Gallus gallus OX=9031 GN=RPN1 PE=3 SV=3	1.09073e+07	242384	RPN1
119_1	tr|F1N903|F1N903_CHICK	43.9332	NA	45548.4865547001	DELMAAVR;DWLFAPHYR;GAEILEVLHSLPAVR;GDLLLNR;IGLFYMDNDLITR;IHAYSQLLESYR;LDIVFYLLR;LDNELEDAEK;PLENLEEEGLPK;SLEWQIDTELLNK;SLIEEGGDWDR;VNEIVETNRPDSK;YAAFFQSLAIVEQEMK	1;1;1;1;1;1;1;1;1;1;1;1;1	13	15	0.3805	3727;12570;23734;23735;1395;23006;20786;20788;10831;11574;17779;23424;14959;21318;28806	tr|A0A3Q3ACV0|A0A3Q3ACV0_CHICK	26S proteasome non-ATPase regulatory subunit 6 OS=Gallus gallus OX=9031 GN=PSMD6 PE=3 SV=2	3.51032e+06	121046	PSMD6
636_1	sp|Q5F3T9|UGDH_CHICK	48.3867	NA	55029.3720547001	ASVGFGGSCFQK;EADLVFISVNTPTK;ESSSIYISK;FSLQDPPVK;IFDANTKPNLDLQVLSNPEFLAEGTAIK;ILTTNTWSSELSK;INAWNSDTLPIYEPGLK;IQVTVVDVNEAR;LAANAFLAQR;MLKPAFIFDGR;NLFFSTSIDDAIR;VLIGGDDSPEGQK;YWQQVIDMNDYQR	1;1;1;1;1;1;1;1;1;1;1;1;1	13	13	0.3522	13914;22099;6484;6973;36705;20789;29611;17039;8303;15523;21257;16132;26885	-	UDP-glucose 6-dehydrogenase OS=Gallus gallus OX=9031 GN=UGDH PE=2 SV=1	3.38358e+06	99517.1	UGDH
354_1	tr|A0A3Q2U5W6|A0A3Q2U5W6_CHICK	43.7356	NA	78273.9057747003	AQAVVQLKPR;EAEELLQLYEEQLK;ENLDAVSAR;EQLSDYGVQLGGLSR;IAEQQEIHR;ITELQSTAER;LPLDNEPSTECAQR;LQLESCESR;SAHAVPADLPELEGCCQELK;SAQVLAQPEDGASAPLLR;SLETHYQQFLQHSADAR;VYSLSCIYLEK	1;1;1;1;1;1;1;1;1;1;1;1	12	12	0.2229	9458;26430;5481;24127;9897;10678;24279;9795;32811;28009;30861;17976	-	SH3 domain-containing protein OS=Gallus gallus OX=9031 GN=LOC107050955 PE=4 SV=1	4.08295e+06	104691	LOC107050955
127_1	tr|A0A1D5PC74|A0A1D5PC74_CHICK	44.2999	NA	106133.770904701	DTFEHDPSESLDDFNK;EEEWDPEYTPK;ETGYVAERPSTTK;EWEDQETLDFFVDK;FNDSEGEDTEETEDYR;IDISPSALR;LLASTLVHSVK;MIASDSHRPEVK;SFYPETGEQETVK;STSESFIQHIVSLVHHVK;TEGAPLQDSPLK;TIPSQSAPR	1;1;1;1;1;1;1;1;1;1;1;1	12	14	0.1674	29115;19339;19758;27646;29677;5377;11350;11351;17833;21624;31080;31081;14289;4979	tr|E1BWR0|E1BWR0_CHICK	Uncharacterized protein OS=Gallus gallus OX=9031 GN=BCLAF1 PE=3 SV=2	4.0307e+06	77513.4	BCLAF1
854_2	sp|P00337|LDHB_CHICK	48.5353	NA	36295	DDEVAQLK;DYAVTANSK;FIIPQIVK;GEMMDLQHGSLFLQTHK;GLCDELALVDVLEDK;IVVVTAGVR;LITPVAAGSTVPSNK;LKDDEVAQLK;LNLVQR;QVVESAYEVIR;SADTLWSIQK;VHSVSTLVK;VIGSGCNLDTAR	1;1;1;1;1;1;1;1;0;1;1;1;1	12	15	0.3934	4042;5293;5311;5027;5028;30111;30316;25554;3952;20183;11054;465;15463;10709;5328;14547	-	L-lactate dehydrogenase B chain OS=Gallus gallus OX=9031 GN=LDHB PE=1 SV=3	2.6219e+07	1.24852e+06	LDHB
836_1	sp|P00940|TPIS_CHICK	64.6933	NA	26603.8	DIGAAWVILGHSER;ELASQHDVDGFLVGGASLKPEFVDIINAK;GAFTGEISPAMIK;HVFGESDELIGQK;IGVAAQNCYK;IIYGGSVTGGNCK;LSADTEVVCGAPSIYLDFAR;RHVFGESDELIGQK;SHVSDAVAQSTR;SLGELIHTLNGAK;VAHALAEGLGVIACIGEK;VVLAYEPVWAIGTGK	1;1;1;1;1;1;1;1;1;1;1;1	12	18	0.6895	21881;36726;36727;16376;20266;9890;16487;32441;23963;14376;14378;17328;17362;17363;17364;27767;23706;23707	-	Triosephosphate isomerase OS=Gallus gallus OX=9031 GN=TPI1 PE=1 SV=2	1.21711e+07	760694	TPI1
404_1	sp|Q90647|VATA_CHICK	41.4936	NA	68432.7620947002	ALDEYYDK;EILQEEEDLAEIVQLVGK;ENMSEILYR;FTMVQVWPVR;ITLEVAK;LAEMPADSGYPAYLGAR;LPANHPLLTGQR;TALVANTSNMPVAAR;TVISQSLSK;VGHSELVGEIIR;VGSHITGGDIYGVVNENSLIK;WDFTPSK	1;1;1;1;1;1;1;1;1;1;1;1	12	15	0.235	6576;31170;10904;14559;950;27300;27301;27595;16228;21666;22033;5173;15978;32343;3135	tr|F1NBW2|F1NBW2_CHICK	V-type proton ATPase catalytic subunit A OS=Gallus gallus OX=9031 GN=ATP6V1A PE=2 SV=1	2.94998e+06	77631.2	ATP6V1A
63_3	tr|A0A1D5PYK0|A0A1D5PYK0_CHICK	65.843	NA	69072.4423447003	CNEIINWLDK;DNNLLGK;EIAEAYLGK;FDDSVVQSDMK;FEELNADLFR;GPAVGIDLGTTYSCVGVFQHGK;IINEPTAAAIAYGLDK;ITITNDK;LLQDFFNGK;MVNHFIAEFK;NQVAMNPTNTVFDAK;NSLESYAFNMK;NTTIPTK;QTQTFTTYSDNQPGVLIQVYEGER;SFYPEEISSMVLTK;SINPDEAVAYGAAVQAAILSGDK;SQIHDIVLVGGSTR;STAGDTHLGGEDFDNR;TTPSYVAFTDTER;TVTNAVVTVPAYFNDSQR;VCNPIITK;VEIIANDQGNR;VQVEYK	1;0;0;1;0;1;0;0;0;1;1;1;0;1;1;1;1;0;0;1;1;0;0	12	27	0.4663	15849;940;5982;14788;15250;14212;14214;33184;24927;24933;1477;8518;8548;13649;13652;14155;14157;24714;25066;15808;16294;967;35896;24295;24648;24649;24652;33162;33165;20845;25612;25613;20982;30231;30232;30233;30248;30249;30250;4687;13377;13378;13413;821	tr|A0A1D5PFJ6|A0A1D5PFJ6_CHICK	Heat shock cognate 71 kDa protein OS=Gallus gallus OX=9031 GN=HSPA8 PE=3 SV=2	1.33325e+07	350854	HSPA8
1325_1	sp|P50890|RSSA_CHICK	59.2966	NA	33000.5	ADHQPLTEASYVNIPTIALCNTDSPLR;AIVAIENPADVSVISSR;DPEEIEKEEQAAAEK;EHPWEVMPDLYFYR;FAAATGATPIAGR;FLAAGTHLGGTNLDFQMEQYIYK;FTPGTFTNQIQAAFR;GAHSVGLMWWMLAR;LLVVTDPR;SDGIYIINLK;SGGLDVLQMK;YVDIAIPCNNK	1;1;1;1;1;1;1;1;1;1;1;1	12	21	0.598	36549;36550;36554;26557;26558;26559;26582;26090;28917;28918;29135;12550;35241;25771;23960;23961;3916;10296;8807;9312;15909	-	40S ribosomal protein SA OS=Gallus gallus OX=9031 GN=RPSA PE=3 SV=1	1.25399e+07	835995	RPSA
946_1	sp|Q805F9|DDB1_CHICK	38.2206	NA	126874.264434701	DLLFILTAK;EEQMDGTVTLK;EMLGGEIIPR;IEVQDASGGTTALRPSASTQALSSSVSTSK;LEELQVIDVK;LEIYVVTAEGLRPVK;LPSFELLHK;LVFSNVNLK;QNGDNIDIITR;TEPATGFIDGDLIESFLDISRPK;VTLGTQPTVLR;YLAIAPPIIK	1;1;1;1;1;1;1;1;1;1;1;1	12	15	0.1386	7062;14661;9597;10116;36389;36391;36392;11934;25522;8583;7061;14457;34823;11892;9098	-	DNA damage-binding protein 1 OS=Gallus gallus OX=9031 GN=DDB1 PE=1 SV=1	5.65594e+06	106716	DDB1
601_1	tr|F1NUS2|F1NUS2_CHICK	46.184	NA	94965.2689347004	ESQGISGILQWVK;FIATLQYVVGR;GFDPSVYQTIQVFYPSK;HLGGVLAVANIR;LINIDFSDPEESK;LPEEDGIQYPATLLLTADHDDR;LSDDGTVALR;NILQLHDLATGAHLK;TFPLDVGSIVGYSGQK;VEGPEELPDTLER;VLYVQDSLDADAK;YVLLSIR	1;1;1;1;1;1;1;1;1;1;1;1	12	12	0.1924	19920;14683;30167;13104;21469;34640;7405;24596;25118;20895;19722;2755	-	Prolyl endopeptidase OS=Gallus gallus OX=9031 GN=PREP PE=3 SV=2	3.85704e+06	65373.6	PREP
384_1	sp|Q90WU3|DDX1_CHICK	38.6586	NA	82431.9156047004	DQLSVLEQGVDIVVGTPGR;EAQTSFLHLGYLPNQLFR;ELAEQTLNNVK;ELLIIGGVAAR;FGFGFGGTGK;FNFGEEDFK;GHVDILAPTVQELAALEK;GIDIHGVPYVINVTLPDEK;IHSQIPQITSDGK;LDDLVSTGK;SQHTGNAQVVQTQNLPNAPK;VPVDDFDGK	1;1;1;1;1;1;1;1;1;1;1;1	12	12	0.2243	30237;31986;14431;9514;5475;10170;29224;31415;19380;4768;31968;5920	tr|F1NV49|F1NV49_CHICK	ATP-dependent RNA helicase DDX1 OS=Gallus gallus OX=9031 GN=DDX1 PE=1 SV=1	2.63351e+06	58522.4	DDX1
1390_1	tr|A0A1D5P0U5|A0A1D5P0U5_CHICK	53.308	NA	48076.8	EEFLDGDSWTQR;FAEEFGNETWGATK;FVLTAGK;HEQNIDCGGGYVK;KPDDWDER;KPEDWDEEMDGEWEPPVIQNPEYK;KVHVIFNYK;QIDNPDYK;SGTIFDNFLITDDEK;TLVVQFTVK;VESGSLEDDWDFLPPK;VHVIFNYK	1;1;1;1;1;1;1;1;1;1;1;1	12	16	0.3245	20852;20853;23338;406;20696;7791;36435;36437;36490;10690;5939;26072;7092;28178;28180;6692	tr|Q6EE32|Q6EE32_CHICK	Calreticulin OS=Gallus gallus OX=9031 GN=CALR PE=3 SV=3	1.08997e+07	454155	CALR
257_3	tr|A0A1D5NYK7|A0A1D5NYK7_CHICK	49.313	NA	68328.1	ALSSELANAR;APDFVFYAPR;AQMVQEDLEK;AQQELEEQTR;EAILNDDIYCPPETAVLLASYAVQSK;EDAVLEYLK;ESEAQEWQQK;ESPLLFK;EVWFFGLQYQDTK;FVIKPIDK;IAQDLEMYGVNYFNIK;IGFPWSEIR;KPDTIEVQQMK;QLFDQVVK;SGYLASDK;TANDMIHAENMR;TQEQLAAEMAELTAR	1;0;1;1;1;1;1;1;1;0;1;0;0;0;1;1;1	12	16	0.331	7004;11819;12099;12632;13493;36238;8445;14539;2037;24944;5096;29648;9283;16223;16224;16727;5561;2162;19217;19218;24974;24975;25330	-	Moesin OS=Gallus gallus OX=9031 PE=4 SV=1	7.81027e+06	195257
1166_1	tr|A0A1D5PA80|A0A1D5PA80_CHICK	28.7162	NA	125197	AAEQQILAQLLK;ADIESLLSPDNVNR;ASAEGLFFHR;FHLSSLNLIGDTEAEPPPKPAR;IILSDLEK;LEEIEVTFR;LEEQQWQLDQELR;LQAPLEAMLGVR;SAPDEEPANPAHALFEHFIR;TAIELALLGAR;TGIDLENIVYYK;WAAGTPPLEVLAER	1;1;1;1;1;1;1;1;1;1;1;1	12	13	0.1407	16506;22330;10242;34132;4343;10287;26076;16117;33446;33447;10027;19482;21531	tr|Q5F3F3|Q5F3F3_CHICK	F-actin monooxygenase OS=Gallus gallus OX=9031 GN=MICAL1 PE=3 SV=1	771685	12446.5	MICAL1
978_1	tr|A0A1L1RUF2|A0A1L1RUF2_CHICK	55.4388	NA	56070.8902747001	AHLQELWVR;ALEEARPDVK;DLSSIIHTNPSLK;ELSLSNNTLGDTAVK;ETLLEVSLIDNNLR;GLLTPSCSLQK;IGDTGLALLCQGLLHPNCK;LDDCNLSSSNCK;LNNNELGDAGIEYLCK;QNLTELDLSYNTLEDEGVMK;SVLSAQPSLTELHVGDNK;WAELLSTMK	1;1;1;1;1;1;1;1;1;1;1;1	12	16	0.3242	10826;10827;10013;19401;19403;22814;22834;24271;12545;31423;19061;28000;33599;29109;29111;8414	tr|Q5ZIY8|Q5ZIY8_CHICK	Ribonuclease inhibitor OS=Gallus gallus OX=9031 GN=RNH1 PE=4 SV=2	5.36297e+06	172999	RNH1
37_6	sp|Q5ZMT0|1433E_CHICK	57.8249	NA	29155.4	AAFDDAIAELDTLSEESYK;AASDIAMTELPPTHPIR;DNLTLWTSDMQGDGEEQNK;DSTLIMQLLR;EAAENSLVAYK;EDLVYQAK;HLIPAANTGESK;IISSIEQK;LICCDILDVLDK;NLLSVAYK;QMVETELK;VAGMDVELTVEER;YDEMVESMK;YLAEFATGNDR	1;1;1;0;1;1;1;1;1;0;1;1;1;1	12	19	0.6471	31508;27955;32414;32422;32557;12088;12089;12619;12239;12266;5225;13718;4057;20705;3813;5580;5975;19993;20389;10136;10660;14343;14371	-	14-3-3 protein epsilon OS=Gallus gallus OX=9031 GN=YWHAE PE=1 SV=1	1.68646e+07	936921	YWHAE
229_1	tr|F1NU16|F1NU16_CHICK	40.0732	NA	88431.3402047005	ASKPLPPAPAPDEYLVSPITGEK;EEAAPAKPVVGIIYPPPEVR;EVLDQVYYR;IGEEEIQKPEEK;IGLLDPR;LVEQYTK;PAGPVQAGPPAQPAPPAESKPPEEEPK;SEDSLIPEEEFLR;TDIFGVEETAIGK;TQQAAQANITLQEQIEAIHK;VMQQQQTAQQQLPQK;VQAQVIQETVVPK	1;1;1;1;1;1;1;1;1;1;1;1	12	13	0.2266	34052;31971;11881;19512;1107;3148;35425;22863;18121;32963;27333;27625;19768	-	Uncharacterized protein OS=Gallus gallus OX=9031 GN=SF3A1 PE=4 SV=2	2.16682e+06	55559.5	SF3A1
224_2	sp|P13648|LMNA_CHICK	41.0693	NA	73120.3959847004	AQSSWGSGDSLR;EAALSTALGEK;EVEEALSR;IDSLSAELSQLQK;ITESEEVVSR;LAVYIDK;LEGALSEAK;LLEGEEER;LQLELSK;MQQQLDEYQELLDIK;NIYSEELR;SNEDQALGNWQVK;SSGGGIGEGLLGR	1;1;1;1;1;1;1;0;1;1;1;1;1	12	12	0.204	14119;8810;4375;19599;10707;1786;4048;5476;1963;29095;6772;21002;11085	-	Lamin-A OS=Gallus gallus OX=9031 GN=LMNA PE=2 SV=1	1.38814e+07	295349	LMNA
150_1	tr|A0A1D5PPG9|A0A1D5PPG9_CHICK	48.9276	NA	126926.981994701	AQNTEQGDFSSQAIGK;EIVSVGKPEAFEK;EPSQNYITCTK;HQAQIDHYLGLVNK;IVTTQPSEPTPAK;LNVSSVVDLLYWR;NPFLAEGNK;QYEPVWEVEGAGHGLSGLR;SICPIEEDTSENR;SVENIETDEEQER;TGTEFVAEVTDR;VVDLQEQPGSAK	1;1;1;1;1;1;1;1;1;1;1;1	12	12	0.1363	25402;19619;16949;24415;17816;22890;5870;31469;22506;23148;16454;14799	tr|Q5MAJ0|Q5MAJ0_CHICK	Reticulon OS=Gallus gallus OX=9031 GN=RTN4 PE=4 SV=3	3.16117e+06	56449.4	RTN4
1263_1	tr|F1NPQ0|F1NPQ0_CHICK	46.3384	NA	52974.5474147002	DPNNILNDWSHK;ILVAIVK;LEEIPK;LFTTMELMR;LIDTLR;LNSLMALVNK;LQEVIENLLSLEK;MEVDYSATVDQR;SVVLYVILSPYDNEQSDLVHR;TASDMVSTSR;VEFILEQMR;WTALVEEYGK	1;1;1;1;1;1;1;1;1;1;1;1	12	14	0.2741	20125;651;306;10474;341;9219;21957;19092;19532;34464;7619;11240;11769;12268	-	PCI domain-containing protein OS=Gallus gallus OX=9031 GN=PSMD12 PE=3 SV=1	2.35166e+06	67190.2	PSMD12
769_1	sp|P00356|G3P_CHICK	76.7213	NA	35681.3	GAAQNIIPASTGAAK;IVSNASCTTNCLAPLAK;LTGMAFR;LVINGHAITIFQER;LVSWYDNEFGYSNR;VGVNGFGR;VIHDNFGIVEGLMTTVHAITATQK;VIISAPSADAPMFVMGVNHEK;VIPELNGK;VPTPNVSVVDLTCR;VVDLMVHMASK;WADAGAEYVVESTGVFTTMEK	1;1;1;1;1;1;1;1;1;1;1;1	12	45	0.5225	17845;17846;27952;27972;1300;1587;23890;23891;23908;23909;26709;26711;26726;1496;1509;1510;1511;35101;35102;35114;35163;35164;32708;32709;32722;32723;32875;32877;32884;32885;33056;2878;2912;2913;22694;13414;13415;13953;13954;13955;14518;33456;33457;33562;33563	-	Glyceraldehyde-3-phosphate dehydrogenase OS=Gallus gallus OX=9031 GN=GAPDH PE=2 SV=3	8.59996e+07	4.29998e+06	GAPDH
135_1	tr|A0A3Q3AQV2|A0A3Q3AQV2_CHICK	33.097	NA	135318.736144701	AVQLTQAVDPNAVGALLAEK;FTSSPLR;IIAGDTEVIIAQK;KPIPEEHLILK;LESEGDSLLR;LPVIQMWDLR;NPAILSAASFDGR;QVQHILASASPSGR;TTFEALIQR;VQDGNSPLSLQDLIEK;VVLIQANK;YLELLGYR	1;1;1;1;1;1;1;1;1;1;1;1	12	15	0.1115	30612;30613;30628;1536;17878;16232;9717;14806;15272;16272;20086;8419;26824;3234;6860	tr|A0A3Q2UED1|A0A3Q2UED1_CHICK;tr|A0A1D5P9Q7|A0A1D5P9Q7_CHICK;tr|A0A3Q2TXN7|A0A3Q2TXN7_CHICK;tr|A0A3Q2UK47|A0A3Q2UK47_CHICK;sp|Q5F3X8|SC31A_CHICK	Protein transport protein Sec31A OS=Gallus gallus OX=9031 GN=SEC31A PE=3 SV=1	4.26505e+06	87041.8	SEC31A
1169_1	tr|A0A1D5PIZ1|A0A1D5PIZ1_CHICK	38.5926	NA	78258.4491447002	AVILDLK;EELGGLPEDFLNSLEK;FYLDLYPR;INAWDMR;LSVLCIDFNK;TGSPIPDELLEK;TVATFLDELAQK;VGSQEQGEVSYENTLK;WDLSAEQIER;YPHYFPLLK;YYMNQVEETK	1;1;1;1;1;1;1;1;1;1;1	11	11	0.1708	910;27450;8686;3742;12723;15654;16832;27036;13987;11652;15841	-	Peptidase_M3 domain-containing protein OS=Gallus gallus OX=9031 GN=THOP1 PE=3 SV=1	1.78272e+06	41458.7	THOP1
380_1	tr|A0A3Q2U7I7|A0A3Q2U7I7_CHICK	33.8865	NA	51011.5759847001	AAGVILEMIK;DYDAMGSQTK;EVVHTVSLHEIDVINSR;EYQEAFLFNELK;GLGLDDALEPR;GTNYQSPHGLPIDLLDR;QVSQGMVGQLAAR;TEALTQAFR;TQGFLALFSGDTGEIK;TTEMETIYDLGTK;VQAGDVITIDK	1;1;1;1;1;1;1;1;1;1;1	11	12	0.3015	7363;9610;29825;21998;10942;29118;17101;17586;7136;25460;21333;11053	-	RuvB-like helicase OS=Gallus gallus OX=9031 GN=LOC107051177 PE=3 SV=1	5.25392e+06	187640	LOC107051177
930_1	sp|Q5F428|EIF3L_CHICK	41.1628	NA	66640.3907947001	IWNVHSVLNVLHSLVDK;LAGFLDLTEQEFR;LHSLLGDYYQAIK;LYTTMPVAK;QYEQQTYQVIPEVIK;TVSDLIDQK;VFANILLYIQR;VSGGPTLEQR;VSSDVIDQK;VYEIQDIYENSWTK;VYELQASR	1;1;1;1;1;1;1;1;1;1;1	11	12	0.227	30133;22224;21807;21808;6786;28666;6661;17255;7307;5905;27405;5229	-	Eukaryotic translation initiation factor 3 subunit L OS=Gallus gallus OX=9031 GN=EIF3L PE=2 SV=1	3.00595e+06	93935.9	EIF3L
258_2	tr|A0A3Q2UAF8|A0A3Q2UAF8_CHICK	41.1804	NA	69566.6173247002	AFSQFGK;AGPIWDLR;DLEGENIEIVFAKPPDQK;DLFEDELVPLFEK;DYAFIHFDER;EFNEEGALAVLQQFK;EQIVEEFSK;GFCFLEYEDHK;LMMDPLTGLNR;LYNNHEIR;NLANTVTEEILEK;SAFLCGVMK;TGYTLDVTTGQR;VTEGLTDVILYHQPDDK;YGGPPPESVYSGQQPSVGTEIFVGK	1;0;1;1;1;1;1;0;1;1;1;0;0;1;1	11	12	0.2986	1117;4264;30996;23522;16068;26230;9402;19904;14970;7771;20624;6461;16045;29770;35044;35053	tr|A0A1D5PJG4|A0A1D5PJG4_CHICK	Uncharacterized protein OS=Gallus gallus OX=9031 GN=SYNCRIP PE=4 SV=1	5.12423e+06	131391	SYNCRIP
820_1	sp|P47836|RS4_CHICK	41.6078	NA	29576.1	ECLPLIIFLR;ERHPGSFDVVHVK;FDTGNLCMVTGGANLGR;GNKPWISLPR;IGVITNR;ITDFIK;LSNIFVIGK;LTIAEER;TDITYPAGFMDVISIEK;VNDTIQIDLETGK;YALTGDEVK	1;1;1;1;1;1;1;1;1;1;1	11	12	0.4487	14892;21478;27308;11347;933;420;5917;1985;29169;29402;19945;6034	-	40S ribosomal protein S4 OS=Gallus gallus OX=9031 GN=RPS4 PE=2 SV=2	1.20474e+07	602368	RPS4
1397_1	sp|Q5ZLX2|IF2A_CHICK	43.8992	NA	36155.5	DEQLESLFQR;GYIDLSK;HAVSDPAILDSLDLTEEER;HVAEVLEYTK;INLIAPPR;TAWVFDDK;TEGLSVLNQAMAVIK;TVYSILR;VLIDNINR;VVTDTDETELAR;YVMTTTTLER	1;1;1;1;1;1;1;1;1;1;1	11	12	0.3619	14605;1301;31745;12046;3481;5668;23078;23098;2460;4983;17210;13458	-	Eukaryotic translation initiation factor 2 subunit 1 OS=Gallus gallus OX=9031 GN=EIF2S1 PE=2 SV=2	8.25061e+06	375028	EIF2S1
84_1	tr|E1BWU2|E1BWU2_CHICK	36.148	NA	49266.6452947001	AKPQDNVVVSPHGIASVLGVLQLGADGK;ALGITDMFDESK;ASAATTAILIAR;DIVTIANAVFAK;IEVSEDGTK;LVLVNAVYFK;MEVPFVTR;TEGLHVSHVLQK;TIGSWMTTMVAK;VQVILPK;YSVNGAENPPR	1;1;1;1;1;1;1;1;1;1;1	11	11	0.3009	35873;16510;11068;14532;5575;11282;5605;17191;16488;1327;12561	tr|A0A1D5PGH4|A0A1D5PGH4_CHICK;tr|A0A1D5PLJ1|A0A1D5PLJ1_CHICK	SERPIN domain-containing protein OS=Gallus gallus OX=9031 GN=SERPINE2 PE=3 SV=2	1.90929e+06	79553.9	SERPINE2
1059_1	tr|F1NLD7|F1NLD7_CHICK	38.1309	NA	62279.3147747002	DLKPQNIFLSYEGK;DMSLSEEPSNCR;DSATGLTEEVK;GGDLPLNFTK;IGDFGLVTSVTYNPLTK;IQVPIIK;NIEPIGK;SEANDEYTVDER;TLQLVDYNNINR;VLAPNFDNAR;VWQDVR	1;1;1;1;1;1;1;1;1;1;1	11	12	0.2145	24759;24760;19801;10734;7848;28036;1583;885;19466;20374;9661;1427	tr|Q75UT8|Q75UT8_CHICK	Uncharacterized protein OS=Gallus gallus OX=9031 GN=EIF2AK2 PE=4 SV=1	3.69648e+06	108720	EIF2AK2
790_1	sp|Q5ZMS3|IF2G_CHICK	42.6461	NA	51044.2055347002	AGDEAGVTLGQPHLSR;HILILQNK;IDPTLCR;IVLTNPVCTEVGEK;IVSLFAEHNDLQYAAPGGLIGVGTK;LIGWGQIR;LKHILILQNK;LTPLSPEVISR;NEVLMVNIGSLSTGGR;QATINIGTIGHVAHGK;QDLATLDVTK	1;1;1;1;1;1;1;1;1;1;1	11	13	0.2818	24716;5618;3012;22756;35009;4627;13105;12803;24658;24659;25001;24012;9250	tr|F1NPF0|F1NPF0_CHICK	Eukaryotic translation initiation factor 2 subunit 3 OS=Gallus gallus OX=9031 GN=EIF2S3 PE=1 SV=1	2.71484e+06	113118	EIF2S3
265_1	tr|Q5ZLW8|Q5ZLW8_CHICK	32.1263	NA	41657.7	AAQDAGHFNAEMAPIEVK;DEHPKPQTTLEQLAK;DMDLVEVNEAFAPQYLAVEK;GLSATDLTEHAAR;GVFIVAAK;IPMAITAENLAAK;ITAHLVHELR;TNVNGGAIAVGHPLGASGSR;TPFGTYGGLLK;VGVPVPVPALTVNR;VLGLDPEK	1;1;1;1;1;1;1;1;1;1;1	11	15	0.3778	29154;29379;26434;26435;33353;16994;16996;1483;17042;17539;12062;28211;10891;19212;2914	tr|A0A1D5PL36|A0A1D5PL36_CHICK	Uncharacterized protein OS=Gallus gallus OX=9031 GN=RCJMB04_4j7 PE=2 SV=1	1.46519e+07	665996	RCJMB04_4j7
261_1	tr|Q5ZJZ2|Q5ZJZ2_CHICK	46.2875	NA	46056.7057847001	EKLEQQVPVSSVFGQDEMIDVIGVTK;FIDTTSK;HGSLGFLPR;IGQGYQIK;LEQQVPVSSVFGQDEMIDVIGVTK;NNASTDYDLSDK;SHLMEIQVNGGTVAEK;SINPLGGFVHYGEVTNDFIMLK;SLLVQTK;TIFAEHISDECK;VAFSVAR	1;1;1;1;1;1;1;1;1;1;1	11	14	0.3127	36228;1588;5724;3785;35188;35244;17022;26031;26056;26057;34494;1203;20045;582	tr|A0A1D5NUI1|A0A1D5NUI1_CHICK	Uncharacterized protein OS=Gallus gallus OX=9031 GN=RPL3 PE=2 SV=1	5.53531e+06	251605	RPL3
1040_1	tr|A0A2L2FP59|A0A2L2FP59_CHICK	44.5022	NA	54331.6351647001	DNGEWEVIEGYR;FTMELAK;GFIGPGVDVPAPDMSTGER;HGGTIPVVPTAEFQDR;IIAEGANGPTTPEADK;LEGSILETDCDILIPAASEK;MVEGFFDR;TAAYVNAIEK;TFAVQGFGNVGLHSMR;YNLGLDLR;YSLDVSVDEVK	1;1;1;1;1;1;1;1;1;1;1	11	13	0.2918	20450;2150;29189;29429;26245;23281;23297;32359;6169;8450;26189;5192;14219	tr|A0A1D5NT61|A0A1D5NT61_CHICK	Glutamate dehydrogenase OS=Gallus gallus OX=9031 PE=2 SV=1	1.93526e+06	64508.6
349_2	sp|O42254|IF2B1_CHICK	59.8257	NA	63232.1418047001	AIETFSGK;DQTPDENEQVIVK;EENFFGPK;IAPPETPDSK;ILAHNNFVGR;ITISSLQDLTLYNPER;LKEENFFGPK;LLVPTQYVGAIIGK;LYIGNLNESVTPADLEK;MVVITGPPEAQFK;QGSPVTAGAPVK;QQPVDIPLR;TVNELQNLTAAEVVVPR;VSYIPDEQSVQGPENGR	1;1;0;1;0;1;0;1;1;1;1;1;1;1	11	15	0.2882	2470;21630;5276;7625;10434;10435;28626;12721;12722;20589;28826;19177;19617;9503;7998;28517;28518;28519;28539;28820	tr|A0A452J842|A0A452J842_CHICK	Insulin-like growth factor 2 mRNA-binding protein 1 OS=Gallus gallus OX=9031 GN=IGF2BP1 PE=1 SV=1	2.78484e+06	79566.9	IGF2BP1
349_3	sp|Q5ZLP8|IF2B3_CHICK	40.8306	NA	64332.7429647001	DQTPDENDQVVVK;EENFFGPK;FTEEIPLK;IAPAEGPDAK;ILAHNNFVGR;IPFSGQFLVK;IQEILAQVR;LKEENFFGPK;LNGFQLENYSLK;MLVPTQFVGAIIGK;MVIITGPPEAQFK;QKPQSDVPLR;TLQSGQPQPR;TVNELQNLTSAEVVVPR;VAYIPDEMAAQQPPQQHPQGR;VPSYAAGR	1;0;1;1;0;1;1;0;1;0;0;1;1;1;1;1	11	12	0.2997	20961;5276;5560;5300;10434;10435;10299;8120;12721;12722;19428;20632;21044;19575;11340;9499;28712;28713;34049;1759	-	Insulin-like growth factor 2 mRNA-binding protein 3 OS=Gallus gallus OX=9031 GN=IGF2BP3 PE=2 SV=1	5.98856e+06	176134	IGF2BP3
32_2	sp|Q03669|AT2A2_CHICK	48.2101	NA	114617.668394701	AEIGIAMGSGTAVAK;DIVPGDIVEVAVGDK;EFDELSLAAQR;EPLISGWLFFR;EYEPEMGK;IGIFVEDEDVSTK;IPLSSGIK;IRDEMVATEQER;ISLPVILLDETLK;MFILDK;MNVFDTDLK;NMLFSGTNIAAGK;SLPSVETLGCTSVICSDK;TASEMVLADDNFSTIVAAVEEGR;TGTLTTNQMSVCR;VDQSILTGESVSVIK;VGEATETALTCLVEK;WGSNELPAEEGK	0;1;1;0;0;1;1;1;1;1;1;1;0;0;1;0;0;1	11	13	0.2209	18010;18455;21918;15041;17698;5688;20108;1647;20703;21096;20166;840;8542;9079;16932;29878;34330;34440;20912;23101;24100;16207	tr|A0A1L1RKB7|A0A1L1RKB7_CHICK	Sarcoplasmic/endoplasmic reticulum calcium ATPase 2 OS=Gallus gallus OX=9031 GN=ATP2A2 PE=2 SV=2	3.5631e+06	71262	ATP2A2
1311_1	tr|A0A286QZR1|A0A286QZR1_CHICK	37.2786	NA	40378	ATLYVTAIEDR;EPLVDVVDPK;EVDIYTVK;IHWWENVYGFDMSCIK;LDHVVSIIK;QTVFYMEDYLTVK;TGEEIFGTITMKPNAK;TGFSTSPESPYTHWK;VEEVELPVDK;VIGIECSSISDYAVK;WLTPDGLIFPDR	1;1;1;1;1;1;1;1;1;1;1	11	12	0.3846	14164;9476;5260;31477;6789;24431;26483;26256;26257;10977;24531;19549	tr|A0A292SXQ0|A0A292SXQ0_CHICK	Arginine methyltransferase 1 variant 1 OS=Gallus gallus OX=9031 GN=prmt1 PE=2 SV=1	7.5712e+06	360533	prmt1
956_1	tr|F1NBV0|F1NBV0_CHICK	45.3782	NA	25060	DFTPVCTTELGR;DINAYNGDQPVEK;FHDFLGDSWGILFSHPR;LAPEFSK;LPFPIIADK;LSILYPATTGR;MIALSIDSVPDHLAWSK;PGLLLGDEAPNFEADTTQGR;VATPVDWK;VVDSLQLTAYK;VVFIFGPDK	1;1;1;1;1;1;1;1;1;1;1	11	13	0.5982	18576;20367;20386;30863;1239;6497;12162;28942;31633;31645;3992;13693;6738	-	Peroxiredoxin-6 OS=Gallus gallus OX=9031 GN=PRDX6 PE=3 SV=1	4.8471e+06	285124	PRDX6
17_1	tr|Q5ZJQ5|Q5ZJQ5_CHICK	32.6931	NA	57168.0375147001	DRRPDNEEQPAADDYAK;ESIVDVEGVVR;FAANINK;FLEPTLR;GEEILSGAQR;IGGCTQQDVELHVQR;IHDPQLLTER;RPDNEEQPAADDYAK;SSAYLAQSPQLYK;VFCVGPVFR;YDTDFYILDK	1;1;1;1;1;1;1;1;1;1;1	11	12	0.2167	30342;12465;1018;3055;7775;26528;13172;26137;26138;20201;8482;15447	tr|Q5ZJQ6|Q5ZJQ6_CHICK	Aspartate--tRNA ligase, cytoplasmic OS=Gallus gallus OX=9031 GN=RCJMB04_16g5 PE=2 SV=1	3.51902e+06	100543	RCJMB04_16g5
1151_1	sp|Q5ZL57|COPD_CHICK	46.4197	NA	57134.2602947001	APGFGGFGSSAVSGGTTAAMITETIIETEKPK;ENVNLAQIR;EVDNFVDK;FSTETTFLVDK;IEGLLAAFPK;LFTAESQIGLK;NSNILEDLETLR;QHTFVETESVR;SEGENIMTSVGK;TFTEMDSHEEK;VTQVDGNSPVR	1;1;1;1;1;1;1;1;1;1;1	11	13	0.2706	36847;7695;5219;15288;7760;12656;19173;16719;14148;14690;17335;17336;11444	-	Coatomer subunit delta OS=Gallus gallus OX=9031 GN=ARCN1 PE=2 SV=1	2.83373e+06	97714.9	ARCN1
467_1	sp|P07228|ITB1_CHICK	30.358	NA	88495.0710847004	EVTISYK;GCPEQDIENPR;IGFGSFVEK;ITSDFR;LGGIVLPNDGK;LKPEAITQIQPQK;NVLSLTSEGNK;SAVTTVVNPK;SLGTALMR;TDFLQEGEPTSAR;WDTGENPIYK	1;1;1;1;1;1;1;1;1;1;1	11	11	0.1357	2153;16125;5720;432;8559;21134;11142;6567;2392;20077;13182	tr|F1N8N7|F1N8N7_CHICK	Integrin beta-1 OS=Gallus gallus OX=9031 GN=ITGB1 PE=1 SV=1	2.95466e+06	73866.4	ITGB1
313_1	tr|F1NBA8|F1NBA8_CHICK	50.8823	NA	119356	AFAVGVQQVLLK;DVPAETLQVDEDDRPELPWWK;ETENDDLTNVIQK;EYNEFAEVFLK;LLEVIILQCK;MDPNTIIEALR;NPVWYQTLTQGLNEEQR;QLQDIATLADQR;SDQNLQTALELTR;SPLIAAMQHFLPVLK;VLTGVAGEDAECHAAK	1;1;1;1;1;1;1;1;1;1;1	11	13	0.1455	14872;34892;21749;18374;13399;16138;16657;31374;31375;17897;21010;25060;24234	-	Importin N-terminal domain-containing protein OS=Gallus gallus OX=9031 GN=IPO7 PE=4 SV=3	4.37357e+06	97190.4	IPO7
949_1	tr|F1P4H4|F1P4H4_CHICK	36.3943	NA	46392.8	ALAPTWEQLALAFEHSETVK;DFQALENWMLEK;DLESLHSFVLR;GYPTLLWFR;IAEVDCTVER;LLKPGQEPLK;LNGEPSDPESAVEPPKAPEPK;LQPTWNDLGDK;QGMYELSADNFK;VDCTQHYEVCSENQVR;YNNMENPQVYVVK	1;1;1;1;1;1;1;1;1;1;1	11	13	0.3502	33030;21875;16184;10853;12135;9879;32482;32491;15258;18778;19220;30783;23581	tr|Q5ZIM7|Q5ZIM7_CHICK	Uncharacterized protein OS=Gallus gallus OX=9031 GN=TXNDC5 PE=3 SV=1	8.46966e+06	292057	TXNDC5
383_1	tr|Q6EE59|Q6EE59_CHICK	33.683	NA	31754.1	APIRPDVVNFVHTNLR;EAVLLLK;GPCIIYNEDNGIIR;IEEIPELPLVVEDK;LDDLYGTWR;NIPGITLLDVNK;NVTLPAVFK;QPYAVSELAGHQTSAESWGTGR;SDYNLPMHK;SGQGAFGNMCR;YAICSALAASALPALVMSK	1;1;1;1;1;1;1;1;1;1;1	11	12	0.5071	28417;1140;24368;24383;24155;10365;15598;5856;33735;9267;11871;29881	tr|Q5ZII1|Q5ZII1_CHICK	Ribosomal protein L4 (Fragment) OS=Gallus gallus OX=9031 PE=2 SV=1	9.87558e+06	493779
49_1	tr|A0A3Q3B2M9|A0A3Q3B2M9_CHICK	27.9939	NA	290392	ALVAVLLSR;DLAPYLPSVTPGLK;ILPEIIPILEDGLR;IPIAVSGIR;LTSAEALKPSVVSITGPLIR;LYRPPPVLDALGR;NAPNDASYDAVR;NLLQSLQSSGISGK;TPEGELYDK;VDPLFTELLNGIR;VISESPPDQWEAR	1;1;1;1;1;1;1;1;1;1;1	11	11	0.053	4605;20561;23475;4234;31138;20464;15445;19600;7541;20974;21607	tr|F1NAK4|F1NAK4_CHICK	TOG domain-containing protein OS=Gallus gallus OX=9031 GN=GCN1 PE=3 SV=1	1.11731e+06	6384.65	GCN1
860_1	tr|F1NYN9|F1NYN9_CHICK	62.677	NA	46991.1926847001	AVILIGGPQK;EILLMGFYQPHEALSR;FLAAAQQEFK;IDSETLFR;LAQNKPGGPIIR;LEQDVFTALAGSGK;LYLNQYSQSHPER;QQHGDTDSFVILGTTANR;SAGSAIYASR;VEGTPSDPNPNDPYAK;YLQEYAALGTAGGIYHFR	1;1;1;1;1;1;1;1;1;1;1	11	16	0.3388	6048;29221;29222;10849;5653;14594;14595;19695;24384;24387;29953;29954;29956;5702;25806;30855	-	NTP_transferase domain-containing protein OS=Gallus gallus OX=9031 GN=GMPPA PE=3 SV=4	2.0691e+07	1.29318e+06	GMPPA
4_5	sp|P09653|TBB5_CHICK	50.54	NA	49939.1	ALTVPELTQQMFDAK;AVLVDLEPGTMDSVR;EIVHIQAGQCGNQIGTK;EVDEQMLAIQNK;FPGQLNADLR;FWEVISDEHGIDPAGGYVGDSALQLER;GHYTEGAELVDSVLDVVR;IMNTFSVMPSPK;INVYYNESSSQK;ISEQFSAMFR;LAVNMVPFPR;LHFFMPGFAPLTAR;LTTPTYGDLNHLVSATMSGVTTSLR;MASTFIGNSTAIQELFK;NMMAACDPR;NSSYFVEWIPNNVK;SGPFGQLFRPDNFIFGQTGAGNNWAK;VAVCDIPPR;YLTVATVFR	0;0;1;1;0;1;0;0;1;1;0;1;1;1;0;0;1;1;1	11	15	0.63	25621;25622;25623;23678;24026;28514;19194;10117;10118;10154;36438;29942;29943;29944;17770;18246;19588;12923;10555;10577;11087;11088;11117;24101;35249;35310;35311;28582;28788;7967;8504;25724;25738;25741;25743;36095;6856;6858;8114	-	Tubulin beta-5 chain OS=Gallus gallus OX=9031 PE=3 SV=1	6.40768e+06	291258
333_1	tr|E1C0J4|E1C0J4_CHICK	38.6232	NA	123321.183274701	AGLSQSLFER;DETGELSSADEK;DINWDSSQWQPLIQDR;EAIDSPVSFLALHNQIR;IPSEQEQLR;LQVQYR;LVNTINPGAR;TVTSATIVYHLAR;VLVEGPLNNLR;VPDNYGDEIAIELR;YGVIIVGNPK	1;1;1;1;1;1;1;1;1;1;1	11	11	0.1146	9377;15088;30506;29320;9111;1519;7633;19602;13239;23721;7787	-	Uncharacterized protein OS=Gallus gallus OX=9031 GN=UPF1 PE=3 SV=3	3.40094e+06	55753.1	UPF1
499_1	tr|A0A3Q2UGE9|A0A3Q2UGE9_CHICK	35.4135	NA	297601	ALGQEDGNATPAEQSDGQK;DQLEGSATSSDSFEHIAR;EAHQVPVPQAEPETSASSSAPLAK;EDQAVFTR;GNDPNVNIVPK;IVQDAAPTSASPESTQTETAAK;LPDLSPVENK;LPQIPQPK;QQSEISAAVER;VLEEPDNLR;VNFEGIDENVSR	1;1;1;1;1;1;1;1;1;1;1	11	12	0.0562	29396;29850;34363;5222;11306;32609;32610;9501;4119;12995;8608;18084	tr|A0A3Q2U5P0|A0A3Q2U5P0_CHICK;tr|A0A3Q2TX91|A0A3Q2TX91_CHICK;tr|A0A1D5NV58|A0A1D5NV58_CHICK	BAT2_N domain-containing protein OS=Gallus gallus OX=9031 GN=PRRC2C PE=4 SV=1	2.30366e+06	19522.6	PRRC2C
405_1	tr|A0A1D5NXL7|A0A1D5NXL7_CHICK	45.673	NA	59315.8623247001	AIQLEYSEAR;DGVIEASINHEK;DLESAEER;ELDAITLEDIK;EMIDIYSTR;FNQVLDQFGDK;HDADGQATLLNLLLR;ISLADIAQK;LQLDSPEDAEFIVAK;SLMPYFLLTQAVR;SVFPEQANNNEWAR	1;1;1;1;1;1;1;1;1;1;1	11	12	0.2447	11728;16044;4779;14463;9999;10525;16015;24719;5056;25260;22234;24965	-	PCI domain-containing protein OS=Gallus gallus OX=9031 GN=PSMD3 PE=3 SV=1	2.75285e+06	74401.4	PSMD3
1434_1	sp|Q5ZL33|STRAP_CHICK	51.6939	NA	38116.9	AATAAADFTAK;FSPDGELYASGSEDGTLR;GAVWGATLNK;GHFGPIHCVR;LWQTTVGK;SFEAPATINSASLHPEK;SVDFTQDSNYLLTGGQDK;TIAFHSAETLEQIK;TTLPGTAEEEIEEVASENSDSVYSSTPEVK;VWDAVSGDELITLAHK;YDYNTGEELESYK	1;1;1;1;1;1;1;1;1;1;1	11	13	0.4714	7165;29177;6590;11719;4390;27613;30310;23392;23393;36933;36935;26784;23872	-	Serine-threonine kinase receptor-associated protein OS=Gallus gallus OX=9031 GN=STRAP PE=2 SV=2	1.87116e+06	89103	STRAP
1045_1	sp|P13731|SERPH_CHICK	53.1279	NA	45653.5426747001	HLADLGLTEAIDK;LFYADHPFIFMIK;LQVVEMPLAHK;LSSMIFIMPNHVEPLER;LYGPASINFADDFVK;SINEWAAQTTDGK;STTLAFNLYHAMAK;SYTVGVPMMHR;TGLYNYYDDEAEK;TNSILFIGR;VVLEVSHDLQK	1;1;1;1;1;1;1;1;1;1;1	11	18	0.3457	18590;18591;24563;14614;14616;15109;30672;24847;19294;22942;22943;23278;23279;15007;23213;6723;14680;14681	-	Serpin H1 OS=Gallus gallus OX=9031 GN=SERPINH1 PE=1 SV=2	9.59025e+06	416967	SERPINH1
1146_1	tr|R4GMB6|R4GMB6_CHICK	31.5788	NA	40424.5	AAFQQYEESSYR;DLTEDGIGHPEVGDAVAR;EEFVGFFPQIVR;EIFLGLAQK;ELYEAVGMR;EREEFVGFFPQIVR;EVLQYNAPGGK;GLTVVAAYR;QLLEDNYGR;VDLSHFSEER;VGTDIQDNK	1;1;1;1;1;1;1;1;1;1;1	11	11	0.3107	20746;28477;20483;6672;8046;26768;11590;4819;9367;13040;5868	sp|P08836|FPPS_CHICK	Farnesyl pyrophosphate synthase OS=Gallus gallus OX=9031 GN=FDPS PE=3 SV=2	5.25316e+06	238780	FDPS
374_1	tr|A0A1D5PLK6|A0A1D5PLK6_CHICK	40.7767	NA	97380.8328947007	AVIEQGGVQTIDQLIK;DLPELLQR;EVFPVLAAK;FTDLFEK;FYNELTEILLK;LLDEEETTDNELR;NLAVANDNFVELLANLK;STPVAVPLSQK;SVNFDMTNK;TLLASLDEVK;TLQGSEVVNVLK	1;1;1;1;1;1;1;1;1;1;1	11	11	0.1387	26022;5725;5465;3597;18221;23126;28587;9988;7647;8793;15278	-	BRO1 domain-containing protein OS=Gallus gallus OX=9031 GN=PDCD6IP PE=4 SV=1	2.55486e+06	49131.9	PDCD6IP
578_2	sp|Q90635|DPYL2_CHICK	48.5231	NA	62291.6528847002	AITIANQTNCPLYITK;GLYDGPVCEVSVTPK;GSPLVVISQGK;GTVVYGEPITASLGTDGSHYWSK;GVQEEMEALVK;IVAPPGGR;IVLEDGNLHVTEGSGR;MDENQFVAVTSTNAAK;MVIPGGIDVHTR;NLHQSGFSLSGAQIDDNIPR;QIGENLIVPGGVK;SAAEVIAQAR;THNISLEYNIFEGMECR	1;1;1;1;1;0;1;0;1;1;1;1;1	11	12	0.3287	27975;27991;24096;8624;34332;13544;845;25713;26282;26573;15522;32310;16447;6563;31773	tr|Q71SG2|Q71SG2_CHICK;tr|Q71SG1|Q71SG1_CHICK	Dihydropyrimidinase-related protein 2 OS=Gallus gallus OX=9031 GN=DPYSL2 PE=2 SV=1	8.00491e+06	242573	DPYSL2
1038_1	tr|E1BY52|E1BY52_CHICK	49.5423	NA	61538.8232247002	ATISNPITGALETAHYR;DLVISLK;DPEGFLGHPVNAFK;FLDIISDEEIETVK;HAACPVLVGNK;LLELDPEHQR;LQDTYNLDTDTLSR;QEDEWDKPR;QFFPNDEDQTGAAK;QLDEGEVSSADK;SAWLSGYESPVVSR	1;1;1;1;1;1;1;1;1;1;1	11	13	0.2537	27876;27894;1185;21945;24737;11271;14105;14106;24808;12490;22932;15002;22196	-	Procollagen-proline 4-dioxygenase OS=Gallus gallus OX=9031 GN=P4HA1 PE=3 SV=2	2.47832e+06	77447.6	P4HA1
507_1	tr|Q5ZL51|Q5ZL51_CHICK	46.1331	NA	91648.9530447002	AELAELPLR;ENEAVTIQVLNQLIQK;FIHLLHSDDPDQQYK;HFHNTLEHLR;ILVGTNLVR;IPVDTYNNILTVLR;IREDLPNLESTEETEQINK;LLDEAIQAVK;LNLEHIATSSAVSK;LSQLEGVNVER;VLETTVEIFNK	1;1;1;1;1;1;1;1;1;1;1	11	12	0.1734	6450;28294;28552;28553;15827;5754;24312;33146;9123;20538;13898;15466	tr|F1NVF0|F1NVF0_CHICK;tr|A0A1L1RWX8|A0A1L1RWX8_CHICK	Vacuolar protein sorting-associated protein 35 OS=Gallus gallus OX=9031 GN=RCJMB04_7m14 PE=2 SV=1	1.60895e+06	34233	RCJMB04_7m14
634_1	tr|A0A3Q2U7N3|A0A3Q2U7N3_CHICK	36.6188	NA	105448	AAAVVLQTVWGYK;GIPVLVGLLDHPK;GLSAIADLLTHDSER;GSLASLDSLR;LPEDPGADTVDFPK;MAIVDHALHALTDEVIIPR;NLAVDLR;NLPGGQQTPAK;QDIYGPQPQVR;SDFQVNLSNASR;TQGGNSFDDSTLPLIDR	1;1;1;1;1;1;1;1;1;1;1	11	11	0.1498	18880;17509;23589;6663;21311;31944;1396;9473;15724;16884;28207	tr|A0A3Q2UEG2|A0A3Q2UEG2_CHICK;tr|A0A3Q2U1A5|A0A3Q2U1A5_CHICK	Uncharacterized protein OS=Gallus gallus OX=9031 GN=CTNND1 PE=3 SV=1	2.51786e+06	46627.1	CTNND1
105_1	tr|A0A1D5PQ40|A0A1D5PQ40_CHICK	41.5169	NA	119060.275804701	AGEQDATIHLK;ALGEGEWHSR;DGEPIEQEDNEEK;DISWFSPNGEK;EANVEGTITISGLKPETTYSVR;EPIVEVR;GVGEISLPSDFK;LEGQMGEDGNSIK;SDEAEYICIAENK;TVPNEATQTNENESK;VEFDEPEATGGVPILK	1;1;1;1;1;1;1;1;1;1;1	11	12	0.1289	11823;10463;22008;15068;33950;2187;14060;18049;18510;22299;24964;25810	-	Neural cell adhesion molecule 1 OS=Gallus gallus OX=9031 GN=NCAM1 PE=4 SV=1	2.6843e+06	47093	NCAM1
1265_1	tr|A0A1D5PC23|A0A1D5PC23_CHICK	43.566	NA	37558.4	ALTGCDYLTISPK;FAADAIK;ILDWHVANGDK;LFVLFGAEILK;LGGSEDEQIQNACDK;LSSTWEGIQAGK;MESALEQLK;TYEPSEDPGVK;VSTEVDAR;WHHNEDQMAVEK	1;1;1;1;1;1;1;1;1;1	10	11	0.3234	19759;404;14722;14111;25013;14979;7460;7947;13150;3068;21870	-	Transaldolase OS=Gallus gallus OX=9031 GN=TALDO1 PE=3 SV=1	3.66682e+06	152784	TALDO1
128_1	tr|A0A1D5PPF8|A0A1D5PPF8_CHICK	39.2324	NA	94180.4857347001	AFEDLGK;AFSDPFVQAEK;AGGIETIANEYSDR;ALGQPIQAR;EDIYAVEIVGGTTR;EVSTTLNADEAVAR;QDLPALEEKPR;SLTLDPVIK;TTTVDLPIENQLVWQIGK;VLATAFDTTLGGR;VMYMEEER	1;1;1;1;1;1;0;1;1;1;1	10	10	0.1524	1040;13739;21168;4919;21858;20668;15551;15552;5773;31173;16384;8669	-	Heat shock 70 kDa protein 4 OS=Gallus gallus OX=9031 GN=HSPA4 PE=3 SV=1	1.53885e+06	26082.3	HSPA4
80_1	tr|A0A3Q2TXW7|A0A3Q2TXW7_CHICK	44.3552	NA	40375.7564147001	DLYRPLSSDDLDSVGDSV;GIVYAISPDR;LYTLDGK;NVNPNWSVNVK;SFEALLADLTR;SPASTSSVNGTPGSQLSTPR;SVPSLATAK;TAHSFEQVLTDITDAIK;TIYTIDGSK;TLSDNVNLPQGVR	1;1;1;1;1;1;1;1;1;1	10	12	0.3444	29875;8843;8844;1566;14798;13660;29624;3000;29025;29026;6088;19079	-	Uncharacterized protein OS=Gallus gallus OX=9031 GN=DCLK1 PE=4 SV=1	6.63585e+06	255225	DCLK1
882_1	tr|Q5F420|Q5F420_CHICK	27.123	NA	78511.6061247003	AEYVGSALLHR;GPNVFLGYLK;IPELVDVR;LAQGEYIAPEK;LLLTAVEK;LLMDDLK;MQAHDLFR;NIVSNSSAFLK;TLQPTVFPVVPR;WMLDFASK	1;1;1;1;1;1;1;1;1;1	10	10	0.1345	12937;9382;4575;13047;3295;2363;7766;11732;17369;6084	-	Arachidonate--CoA ligase OS=Gallus gallus OX=9031 GN=ACSL1 PE=2 SV=1	6.07207e+06	148099	ACSL1
430_1	tr|A0A1D5PF08|A0A1D5PF08_CHICK	37.8685	NA	68325.9898247001	APVPTGEVYFVESFDK;AVADDWANDGWGLK;EIEDPNDQKPEDWDERPK;GLVLVTR;GTLDGWILSK;IPNPDFFEDLEPFK;TDAPQPDVVSDER;TPELNLDQFHDK;TPYTIMFGPDK;WEVQDMK	1;1;1;1;1;1;1;1;1;1	10	11	0.203	27349;21724;33014;680;8813;25933;19497;20213;20214;14756;4448	tr|Q5ZMF5|Q5ZMF5_CHICK	Uncharacterized protein OS=Gallus gallus OX=9031 GN=CANX PE=3 SV=1	9.2214e+06	384225	CANX
681_1	tr|E1C7M7|E1C7M7_CHICK	28.2973	NA	99981.4973547003	HVNPVQALSEFK;IAEQVASFQEEK;LAQENMELFK;LLEPLVTQVTTLVNTSNK;NAGTEQDLGIQYK;QDLLAYLQR;QIIVDPSTFSEER;TAVTAGNVNFR;VVEEGILK;WDDSGNDIIVLAK	1;1;1;1;1;1;1;1;1;1	10	10	0.1315	17814;18091;13740;30089;19716;9752;21802;12150;3290;19938	-	Uncharacterized protein OS=Gallus gallus OX=9031 GN=CTNNA1 PE=3 SV=4	5.93009e+06	105894	CTNNA1
117_1	tr|F1NVB3|F1NVB3_CHICK	26.5979	NA	103708	ADSAILTDQSK;ALNLLNK;ELVPELVQLAK;LGADIQEK;LGSAGGTDYGLR;NFQETLR;TLHAIQIVSGVLQGPFDLGNK;VFLALCDDPK;VYEVVRPLVSLLNTER;YFQASDYER	1;1;1;1;1;1;1;1;1;1	10	10	0.1206	10706;1138;13754;2990;11299;3806;32654;11641;28995;11666	-	Protein unc-45 homolog B OS=Gallus gallus OX=9031 GN=UNC45B PE=4 SV=4	2.68121e+06	41893.9	UNC45B
151_2	tr|Q90XD9|Q90XD9_CHICK	31.592	NA	80107.2486547002	ADDADEFGYSR;ALLAAEESAR;DYVAPTANLEQK;EADATEVPEPFAAEAK;EGLVMVQPR;FFTESR;GDVGLGLVR;SEAVVEYVFSGSR;SSHYDELLAAEAR;VHIFYIDYGNK;VMQVLNADAIVVK;VMTEYLNAQETAK	1;1;1;1;1;1;1;0;0;1;1;1	10	10	0.1905	13941;6976;17216;25256;6909;1142;3259;19537;20342;20343;17808;19153;21227	-	Staphylococcal nuclease domain-containing protein 1 (Fragment) OS=Gallus gallus OX=9031 PE=2 SV=1	8.34297e+06	198642
459_1	tr|A0A3Q2UFN3|A0A3Q2UFN3_CHICK	35.1231	NA	56208.7706647001	EEIFGPVQPIMK;ELGEYALAEYTEVK;FPTYNPSTLEK;GLFIKPTVFSEVTDNMR;ICDIEEGDKPDVDNAVEAAK;ILELIESGK;LECGGLAIEDR;LVGDPFDAR;TEQGPQIDQK;TIPVDENFVCFTR	1;1;1;1;1;1;1;1;1;1	10	10	0.248	18356;23955;15581;29893;32481;6219;13529;5869;10530;23577	tr|Q9DD46|Q9DD46_CHICK	Aldehyde dehydrogenase OS=Gallus gallus OX=9031 GN=ALDH1A3 PE=3 SV=1	6.75837e+06	281599	ALDH1A3
959_1	tr|F1N833|F1N833_CHICK	39.52	NA	33348.1	AIFFNR;AQFLVEK;ESVFIVEGGQR;EYTAAVEAK;FNASQLITQR;IGGVQQDTILAEGLHFR;IPWFQYPIIYDIR;IVQAEGEATAAK;LLLGAGALAYGVR;VLPSIVNEVLK	1;1;1;1;1;1;1;1;1;1	10	10	0.3621	856;2052;13125;5675;11651;28536;26249;12003;14894;12781	sp|Q5ZMN3|PHB2_CHICK	Prohibitin OS=Gallus gallus OX=9031 GN=PHB2 PE=3 SV=4	6.0428e+06	232415	PHB2
460_1	sp|O93510|GELS_CHICK	34.1516	NA	85778.1922447004	AVELDPAASQLNSNDAFVLK;EPDNFWVALGGK;EPGLQIWR;EVQGHESSTFLGYFK;FDLVPVPK;GSNSAELSGAQELLK;HTQVQVLPESGETPLFK;TATDFIDK;TPSAAYLWVGR;VFVSEEGAER	1;1;1;1;1;1;1;1;1;1	10	10	0.1594	31651;16720;6117;26328;3975;21396;29319;3872;13129;9853	-	Gelsolin OS=Gallus gallus OX=9031 GN=GSN PE=2 SV=1	2.08176e+06	57826.7	GSN
765_1	tr|F1NK96|F1NK96_CHICK	42.4962	NA	48757.3959647001	DVIELTDDSFDK;GSFSEQGINEFLR;GSTAPVGGGAFPK;HQSLGGQYGVR;IHAVEPWDGK;LAAVDATVNQMLANR;LTPEWK;NLEPEWAAAATEVK;NSYLDVMLK;TSEAIVDAALSALR	1;1;1;1;1;1;1;1;1;1	10	15	0.2617	18606;20894;10604;12454;12456;10812;10814;23356;23698;23699;942;21968;9082;19178;19179	-	Protein disulfide-isomerase A6 OS=Gallus gallus OX=9031 GN=PDIA6 PE=3 SV=1	8.26348e+06	317826	PDIA6
58_1	tr|Q58I02|Q58I02_CHICK	39.7203	NA	55552.5845647002	AVPEGSVIPR;EHFQDDVFNEK;GDLEEYGQDLLHTVFK;GTDTVAGIALIK;LLPPYLR;SYSFDEVR;TPAGDFVTLEEGK;VIQGDGVDINTLQEIVEGMK;VLEILGK;WSIENIAFGSGGALLQK	1;1;1;1;1;1;1;1;1;1	10	12	0.2454	6811;18908;18909;28630;11064;2951;6223;17651;32225;32361;911;27479	-	Nicotinamide phosphoribosyltransferase OS=Gallus gallus OX=9031 GN=PBEF1 PE=2 SV=1	3.04807e+06	105106	PBEF1
563_1	tr|F1NSP8|F1NSP8_CHICK	45.3244	NA	88715.1086047005	DEPYFPVPEEYTFIQK;GYFEYIEENK;LLEQYK;LNTLLQR;NFILDQTNVSAAAQR;NGQELGVAFK;SAAGASGPAAAAASAGPAGPAK;TCNCETEDFGEK;VPLEDR;YNILGTNTIMDK	1;1;1;1;1;1;1;1;1;1	10	10	0.1418	30518;15409;1281;2611;24678;7913;25950;21021;304;18214	-	Uncharacterized protein OS=Gallus gallus OX=9031 GN=HNRNPU PE=4 SV=4	1.96447e+07	446472	HNRNPU
412_1	tr|A0A3Q2UF40|A0A3Q2UF40_CHICK	34.545	NA	39919.9	AEATLPR;AWQALHAFVR;DSLAEPEMLVTDYGK;GCPGEVTCLDEAR;GGIVTQVK;GIPLVVADTR;LAELNAYVGVSSSR;MQTSNVLVSGLR;NGGDAEIDEGLYSR;NLVLGGVK	1;1;1;1;1;1;1;1;1;1	10	13	0.3016	669;12368;25102;20383;1418;7235;20427;15863;16352;21163;21165;21194;1378	-	Uncharacterized protein OS=Gallus gallus OX=9031 GN=LOC107051050 PE=3 SV=1	3.09989e+06	147614	LOC107051050
854_1	sp|P00340|LDHA_CHICK	51.4307	NA	36491.2	ALHPDMGTDADK;ALHPDMGTDADKEHWK;DDVFLSVPCVLGSSGITDVVK;DLADELTLVDVVEDK;FIIPNVVK;GEMLDLQHGSLFLK;LNLVQR;QVVDSAYEVIK;SADTLWGIQK;VHPISTAVK;VIGSGCNLDSAR	1;1;1;1;1;1;0;1;1;1;1	10	14	0.3675	14789;14790;28472;28683;32651;25244;4322;23387;23388;23727;465;14136;9721;4873;14044	tr|E1BTT8|E1BTT8_CHICK	L-lactate dehydrogenase A chain OS=Gallus gallus OX=9031 GN=LDHA PE=1 SV=3	2.42765e+07	1.01152e+06	LDHA
931_1	tr|E1BZ03|E1BZ03_CHICK	34.5022	NA	53163.9225947001	AENHGLMER;EMNDAATFYTNR;ILEGDVK;INSITIDNCK;LESLFSDSQR;LLNGSVAEFLR;NDLVITNTELK;NSPQQSHAPVLELEGK;SALFAQLNQGEAITK;SSEMNILIPQDGDYK	1;1;1;1;1;1;1;1;1;1	10	12	0.2417	9076;19604;20015;945;11639;11640;11789;13098;14467;26418;23469;25969	-	Adenylyl cyclase-associated protein OS=Gallus gallus OX=9031 GN=CAP2 PE=3 SV=1	3.0592e+06	89976.5	CAP2
974_1	tr|F1N8Z4|F1N8Z4_CHICK	38.2531	NA	50148.2920247001	ALESSISPIVIFASNR;AQTEGINISEEALNHLGDIGTK;AVLLAGPPGTGK;EHIEEINELFYDAK;LDPSIFESLQK;TALALAIAQELGSK;TEVLMENFR;TISHVIIGLK;TMLYTPQEMK;YAVQLLTPANLLAK	1;1;1;1;1;1;1;1;1;1	10	11	0.2895	25880;25881;33582;8493;26713;14984;18314;10367;8498;13818;21637	-	RuvB-like helicase OS=Gallus gallus OX=9031 GN=RUVBL1 PE=3 SV=1	1.93128e+06	91965.6	RUVBL1
98_1	tr|F1NYI3|F1NYI3_CHICK	34.4452	NA	55206.7656747002	EQLAQAMFDHIPVGVGSK;GLGHQVATDALVAMEK;GMAAAGNYAWVNR;IIVNDR;LADMGIAIR;NLDFQDVLDK;QIGNVAALPGIVHR;SSMTFLTR;SYNDELQYLDK;TNLDESDVQPVK	1;1;1;1;1;1;1;1;1;1	10	10	0.2317	29557;24503;18139;332;5527;12638;19925;4612;18349;17096	-	RNA-splicing ligase RtcB homolog OS=Gallus gallus OX=9031 GN=RTCB PE=3 SV=2	2.10911e+06	72728	RTCB
358_1	tr|A0A3Q2TZM7|A0A3Q2TZM7_CHICK	41.8336	NA	53200.1002847001	ADSSVSQEQLR;ALYDYTGQEADELSFK;AWHAFLTAADK;DGVVSQTPLQTR;DLYQVIMAADNQEDLK;EDISEWSDEDTPK;GPQYGTLEK;LLTGHVGLYPANYVEK;NYAQQLTEWSR;VADDVTLTSILPTR	1;1;1;1;1;1;1;1;1;1	10	10	0.2817	13074;28450;13465;15728;28660;22534;5944;27156;18581;21323	tr|Q1G1I6|Q1G1I6_CHICK	Uncharacterized protein OS=Gallus gallus OX=9031 GN=PACSIN3 PE=4 SV=1	7.79551e+06	259850	PACSIN3
1306_1	sp|Q5ZHZ0|DX39B_CHICK	36.2106	NA	48971.9406247001	CIALAQLLVEQNFPAIAIHR;DFLLKPELLR;ELAFQISK;FMQDPMEIFVDDETK;GLAITFVSDENDAK;ILNDVQDR;ILVATNLFGR;MLEQLDMR;VAVFFGGLAVK;VNIAFNYDMPEDSDTYLHR	1;1;1;1;1;1;1;1;1;1	10	11	0.2874	33333;13907;4466;28362;20782;5403;9261;7540;9386;33516;33528	-	Spliceosome RNA helicase DDX39B OS=Gallus gallus OX=9031 GN=DDX39B PE=2 SV=1	8.51323e+06	327432	DDX39B
42_3	sp|Q5ZM36|IF4A3_CHICK	29.1687	NA	46786.0776747001	DELTLEGIK;DVIAQSQSGTGK;EANFTVSSMHGDMPQK;EQIYDVYR;ETQALILAPTR;GIYAYGFEKPSAIQQR;LDYGQHVVAGTPGR;MLVLDEADEMLNK;QFFVAVER;VLISTDVWAR;YLPPATQVVLISATLPHEILEMTNK	1;1;1;1;1;0;1;1;1;1;1	10	12	0.3447	6620;12105;27542;8636;12840;28093;20529;20532;21798;6040;11091;35918;35921	-	Eukaryotic initiation factor 4A-III OS=Gallus gallus OX=9031 GN=EIF4A3 PE=2 SV=1	6.89009e+06	275604	EIF4A3
887_1	tr|F1NRI3|F1NRI3_CHICK	46.3626	NA	66542.8180747002	AHDGGIYAISWSPDSSQLLSASGDK;FATASADGQIFIYDGK;FGAVFLWDSGSSVGEITGHNK;GPVTDLAYSHDGAFLAVCDANK;IAVVGEGR;LATGSDDNCAAFFEGPPFK;LYSIQGTSLK;NIDNPAIADIYTEHAHQVVVAK;YAPSGFYIASGDVSGK;YEYQPFAGK	1;1;1;1;1;1;1;1;1;1	10	12	0.2759	34965;25872;32658;33652;1393;31016;9451;34293;34294;34295;24044;9188	sp|O93277|WDR1_CHICK;tr|A0A1D5PS16|A0A1D5PS16_CHICK	WD repeat-containing protein 1 OS=Gallus gallus OX=9031 GN=WDR1 PE=4 SV=2	3.79612e+06	102598	WDR1
611_2	tr|F1NB52|F1NB52_CHICK	32.4712	NA	97549.4969647004	AENAPVAVAK;ATFYLNVLEQK;ELAPAVSVLQLFCSSPK;ILHLLGQEGPK;LFQSNDPTLR;SIATLAITTLLK;SSPEPVALTELETEYVVR;SVPLATAPIIEQR;TLEEAVSNIVK;VPSVSSSALVSSLHLLK;VVLEHEEVR	1;1;1;1;1;0;1;1;1;1;1	10	10	0.159	5324;16499;28387;12595;12112;13939;30745;18568;12509;26252;9446	tr|Q5F402|Q5F402_CHICK	Coatomer subunit gamma OS=Gallus gallus OX=9031 GN=COPG1 PE=3 SV=1	2.35436e+06	48048.1	COPG1
1055_1	tr|F1NCA2|F1NCA2_CHICK	34.3901	NA	80700.9094347002	DVLTGQEFDVK;EEQISTLK;GFITILDVQR;IVDIMGK;LAFLNVQAAEEALPR;LVQDYGLESEVAQHLASTYGDK;TLHDILNEVDLNK;VIFFLPWEK;VVIPVDR;YGAATANYTEVLR	1;1;1;1;1;1;1;1;1;1	10	11	0.1582	14129;4763;11153;981;24566;34320;34324;21885;11697;1346;19510	-	Glycerol-3-phosphate dehydrogenase OS=Gallus gallus OX=9031 GN=GPD2 PE=3 SV=2	2.46619e+06	50330.3	GPD2
88_1	tr|A0A1L1RLH7|A0A1L1RLH7_CHICK	43.0039	NA	56108.3326747002	AICTEAGLMALR;APQETYADIGGLDNQIQEIK;AVANQTSATFLR;DDLSGADIK;GVILYGPPGTGK;IETLDPALIRPGR;MTLADDVTLDELIMAK;TMLELLNQLDGFDSR;VAEEHAPSIVFIDEIDAIGTK;VVGSELIQK	1;1;1;1;1;1;1;1;1;1	10	14	0.2736	16372;32611;32612;15053;4399;11056;11058;20090;27550;26745;27038;27063;33122;5420	-	26S proteasome regulatory subunit 4 OS=Gallus gallus OX=9031 GN=PSMC1 PE=3 SV=2	4.84711e+06	156359	PSMC1
589_2	tr|A0A1D5P7Y8|A0A1D5P7Y8_CHICK	38.5485	NA	105585	CVSTLLDLIQTK;DCHLNADTVSSK;DIPNENELQFQIK;EYATEVDVDFVR;IQPGNPNYTLSLK;ITEYLCEPLR;KPSETQELVQQVLSLATQDSDNPDLR;LAPPLVTLLSGEPEVQYVALR;LASQANIAQVLAELK;LHDINAQMVEDQGFLDSLR;LLSTDPVTAK;LQNNNVYTIAK;LSHANSAVVLSAVK;MEPLNNLQVAVK;NINLIVQK;NVEGQDMLYQSLK;QVFLATWK	0;1;1;0;1;0;1;1;0;1;1;1;0;1;0;0;1	10	15	0.2408	18437;17141;17142;17143;23385;19856;19921;15482;36316;33208;33209;33222;22979;32586;32759;7362;15018;18593;18594;17898;4601;21892;22302;5956	-	AP complex subunit beta OS=Gallus gallus OX=9031 GN=AP2B1 PE=3 SV=2	3.76135e+06	80028.8	AP2B1
348_1	tr|A0A1D5P8H7|A0A1D5P8H7_CHICK	30.9723	NA	123077	AVGHPFVIQLGR;EFAGEDTSDLFLEER;EPEVLSTMAIIVNK;ETLVYLTHLDYADTER;FLNVPMFR;IYLDMLNVYK;LLSEEVFDFSSGQITQVK;MAKPEEVLVVENDQGEVVR;QLYLPVLSK;QMLPLNTNIR	1;1;1;1;1;1;1;1;1;1	10	12	0.1223	15493;26865;26866;22370;22374;29711;6783;14834;30826;32211;7827;12396	-	Importin N-terminal domain-containing protein OS=Gallus gallus OX=9031 GN=XPO1 PE=3 SV=1	368187	6348.05	XPO1
220_1	tr|F1P3U1|F1P3U1_CHICK	33.928	NA	79174.9596347001	AVDEAADVLLK;ELDSITPDVQPGWK;GIEQAVESHAVAEEEAR;GVYSEEALR;ISALAATLEGALSSTAR;ITLQAITAQESAVQAVNAHLQILK;KAHQLWLSVEALK;SHIIAAEENLHHMIVDLDNVVK;TASGDSPTEPLESAVK;VEFEQNLSEK	1;1;1;1;1;1;1;1;1;1	10	11	0.2152	10551;23298;28030;6774;24336;34963;21866;34710;34711;23411;13185	tr|Q5ZMI2|Q5ZMI2_CHICK;tr|A0A3Q3AHD7|A0A3Q3AHD7_CHICK	MICOS complex subunit MIC60 OS=Gallus gallus OX=9031 GN=IMMT PE=3 SV=1	2.73649e+06	55846.7	IMMT
517_1	tr|E1BTT4|E1BTT4_CHICK	40.4913	NA	50817.4	AALQGLLNR;AQDEGLLLDVVPFK;DQLLLGPTYATPK;DVVDYIVYGTVIQEVK;EAALGAGFSDK;IPFLQSGTSYADLMPHDLAR;LAAAFAISR;LAITAAHR;VEQDEYALR;VGAPPLEK	1;1;1;1;1;1;1;1;1;1	10	11	0.2468	4965;22371;19181;28293;7977;32925;32937;4095;2481;9852;1579	-	Hydroxyacyl-CoA dehydrogenase trifunctional multienzyme complex subunit beta OS=Gallus gallus OX=9031 PE=3 SV=1	3.29276e+06	126645
952_1	tr|F1NQW8|F1NQW8_CHICK	39.2623	NA	27774.8556646999	DAEDAVYGR;DGTGVVEFVR;DGYDYDGYR;EAGDVCYADVFR;EDMTYAVR;GGPPFAFVEFEDPR;IYVGNLPPDIR;KEDMTYAVR;SHEGETAYIR;VIVSGLPPSGSWQDLK	1;1;1;1;1;1;1;1;1;1	10	14	0.4032	6022;8410;9883;18748;5733;22879;22880;14363;14364;9524;9525;11158;25441;25443	sp|Q5ZML3|SRSF1_CHICK	Splicing factor, arginine/serine-rich 1 OS=Gallus gallus OX=9031 GN=SRSF1 PE=3 SV=2	8.18493e+06	545662	SRSF1
21_2	tr|Q5ZMN1|Q5ZMN1_CHICK	49.276	NA	52409.0219347002	FMQTFVLAPEGSVANK;FYVHNDIFR;LGSSLAGYGNVVELR;LPNFGFVVFDDPDPVQK;NSSYVHGGLDSNGKPADAVYGQSDIHK;QYYTLLNQAPDYLHR;SEPVLEESAPEETVEK;SPSPAPADPAPAVQEDSR;TFSWASVTSK;VLSLNFK;YPDSHQLFVGNLPHDVDK	1;0;1;1;1;1;1;1;1;1;1	10	12	0.3559	26516;26517;26801;12766;22120;29651;36077;29106;27134;27489;9551;1768;31431	-	Uncharacterized protein OS=Gallus gallus OX=9031 GN=G3BP1 PE=2 SV=1	3.58718e+06	143487	G3BP1
116_1	tr|E1BSH9|E1BSH9_CHICK	41.7761	NA	44981.9	AGASIVGVNCHFDPDTVLETVK;AGPWTPEATVEHPEAVR;AGSNVLQTFTFYASEDKLENR;AHLMSQPLAFHTPDCGK;AIAEELAPER;AYDLGIR;EVANEGDALVAGGVSQTPSYLSCK;QGFIDLPEFPFGLEPR;QLDIFMK;VNEAACDIAR	1;1;1;1;1;1;1;1;1;1	10	12	0.3728	33720;28393;34135;34140;29310;29537;9085;1533;34499;28616;3508;9706	-	Hcy-binding domain-containing protein OS=Gallus gallus OX=9031 GN=BHMT2 PE=4 SV=1	8.73576e+06	415988	BHMT2
408_1	tr|F1P5J5|F1P5J5_CHICK	33.7667	NA	106901.571774701	DIINEEEDQFLK;EADGSLKPLPK;FDFTAK;GGYVLHIGTLYGSLK;GLEVTDDSPK;IVAVTGAEAR;LALDLLTK;LHLGELK;MESTLTASQIR;VGDQVHLSIDETR	1;1;1;1;1;1;1;1;1;1	10	11	0.1064	21097;10920;303;23160;7798;5800;3294;1568;15042;15510;20506	-	Alanine--tRNA ligase OS=Gallus gallus OX=9031 GN=AARS PE=3 SV=3	2.958e+06	52821.4	AARS
296_2	tr|Q9Y621|Q9Y621_CHICK	33.4922	NA	84544.5051447003	ENVELILK;HDSYIPCSER;IHVAVTEMAALFPK;LIEIQYELTDR;LLSLGAQANFFHPEK;LQTLQSENTNLR;QLVTITTK;SAFVTSSSSLPSFPSTLSWSR;SVIWQGEGSIPEDTDTAPSSSLPSTEDVIR;TGNLETCLR;TPVDYAR;VNINLSDELR	1;1;1;1;0;1;1;1;1;0;1;1	10	10	0.2048	5017;14567;21936;18497;25199;19175;3723;32903;36906;7906;1772;11486	tr|A0A1D5PD83|A0A1D5PD83_CHICK;tr|Q9DE64|Q9DE64_CHICK	p95 paxillin-kinase linker OS=Gallus gallus OX=9031 PE=2 SV=1	4.91616e+06	126055
739_1	tr|A0A1D5PSI2|A0A1D5PSI2_CHICK	37.5915	NA	58031.8211147001	AMMYSGELK;DIDFLK;EANEILQR;ESEHDLPLGEIMTK;FGVPVIADGGIQTVGHIAK;LPIVNEDDELVAIIAR;NLIDAGVDALR;TTSAQVEGGVHGLHSYEK;VAQGVSGAVQDK;YPNLQVIGGNVVTAAQAK	1;1;1;1;1;1;1;1;1;1	10	11	0.2435	6925;593;5404;23604;28887;27281;10979;29168;11046;28339;28357	tr|Q5F4A4|Q5F4A4_CHICK	Inosine-5'-monophosphate dehydrogenase OS=Gallus gallus OX=9031 GN=IMPDH2 PE=3 SV=1	1.76488e+06	65365.8	IMPDH2
1316_1	tr|R4GJL1|R4GJL1_CHICK	42.6019	NA	28135.7	EFVELVHK;FISPVLPLIEK;FLESQQNMLLIPLACSPLK;HALANDKEWQGK;LIGVFHTEYGLLNTVHVIWWNESPDHR;MKEFVELVHK;QHNEVAYLVPWCQLGKPPK;QNNGIFYEIR;TAHSELVGFWTVELGAMNK;TYDIKPSK	1;1;1;1;1;1;1;1;1;1	10	20	0.54	6182;14299;14300;32599;32600;32762;32763;18620;18646;36987;14943;33195;14218;14247;14249;14276;31526;31528;31699;4867	-	Uncharacterized protein OS=Gallus gallus OX=9031 GN=NIPSNAP3A PE=3 SV=1	9.98892e+06	624308	NIPSNAP3A
413_1	tr|A0A3Q2U4H1|A0A3Q2U4H1_CHICK	28.328	NA	114107.935524701	AAELPLR;GAGAAAAAAVGR;GELPAWVSFPDVER;ILAQTWPFFGR;LDFGEVLK;LEQVLQR;LLVESIAPSIR;LLVPLVPNLHDAAR;QTPLGSLSVPLSR;VLEEWFPLQDGGR	1;1;1;1;1;1;1;1;1;1	10	10	0.1051	874;4617;23675;16830;4114;3261;12341;21959;17395;22406	-	Uncharacterized protein OS=Gallus gallus OX=9031 GN=ESYT1 PE=3 SV=1	2.76631e+06	48531.8	ESYT1
142_1	tr|F1NC33|F1NC33_CHICK	34.0613	NA	83435.2929647002	ADLVNNLGTIAK;ALLFIPR;APFDLFENK;CLELFTELAEDKENYK;EDQTEYLEER;EGLELPEDEEEK;ELISNASDALDK;HFSVEGQLEFR;HLEINPDHPIVETLR;HNDDEQYAWESSAGGSFTVR;HSQFIGYPITLYVEK;LSELLR;NPDDITQEEYGEFYK;SIYYITGESK;SLTNDWEDHLAVK;TLTLLDTGIGMTK;TLVSVTK;VILYLK;YESLTDPSK;YHTSQSGDEMTSLSEYVSR;YIDQEELNK	0;1;1;0;0;0;0;0;1;0;1;0;1;1;0;1;0;1;0;1;1	10	15	0.3393	13394;13427;13430;1945;8477;30517;16032;19160;14937;17212;27317;33131;27555;340;28404;28423;11110;21943;21944;17659;18125;557;570;7203;32376;32377;32521;32522;10805	tr|A0A1D5PHC5|A0A1D5PHC5_CHICK	Heat shock cognate protein HSP 90-beta OS=Gallus gallus OX=9031 GN=HSP90AB1 PE=3 SV=1	5.80649e+06	141622	HSP90AB1
55_1	tr|A0A1D5PDE6|A0A1D5PDE6_CHICK	67.5168	NA	27626.9	AAAEEASAAAAGSAEAAK;AAEEAGAAATSEAGSGEQEAAPAEEPAAAR;ATGEEAPAAEEQQQQQQQEK;EAAEAESTEPASPAEGEASPK;EAGEGAESEGGAAAAAEGGK;EEAAAAAPEAAGGEEGK;EEVQANGSAPAEETGK;GEAAAEKPGEAVAASPSK;QEAPSESSPEGPAEPAE;VNGDASPAAAEAGK	1;1;1;1;1;1;1;1;1;1	10	15	0.6797	22428;22429;35876;35877;32849;32850;31192;26136;22717;24018;25159;25160;26001;14413;14414	-	Myristoylated alanine-rich C-kinase substrate OS=Gallus gallus OX=9031 GN=MARCKS PE=3 SV=1	1.94923e+06	114661	MARCKS
597_1	tr|A0A1D5NZ66|A0A1D5NZ66_CHICK	32.9827	NA	107096	ASSLNPQEETVASVGK;LADDSEPTVR;LSTLFINLISDPSR;SLLDTLK;TEDLSAHVDNDNFATK;VTEDITAEDEHNR;YAASENIFNR;YLADQNNQVR;YLLPIVVR	1;1;1;1;1;1;1;1;1	9	10	0.1096	24006;24007;9192;23121;1222;27204;21963;11876;13121;5426	tr|A0A1D5NXE5|A0A1D5NXE5_CHICK	WRNPLPNID domain-containing protein OS=Gallus gallus OX=9031 GN=PPP4R1 PE=4 SV=1	1.64118e+06	34191.3	PPP4R1
1067_1	tr|F1P1A5|F1P1A5_CHICK	34.0988	NA	68410.8964847002	AIPNATVFYPSDAVATEK;HQPTAIIAK;IDSVLEGHPVPR;LDNLVAIFDVNR;LSPALPEEDAPVVNIR;MEDYHKPDQQTLQALK;NMAEQVIQEIDEK;VIALDGDTK;VIDPFTIKPLDK	1;1;1;1;1;1;1;1;1	9	10	0.1866	29096;5616;16280;18390;26171;30302;22430;22858;4364;18316	-	TRANSKETOLASE_1 domain-containing protein OS=Gallus gallus OX=9031 GN=TKTL1 PE=4 SV=2	3.27382e+06	93537.8	TKTL1
216_1	tr|A0A3Q2TTG8|A0A3Q2TTG8_CHICK	45.365	NA	107932.057284701	FVLPPFVWSLR;GITQPVVVVAIAGPYR;GMEQDLVLPTDSR;LLTEDEYLEDALR;LSVNPEALAVLR;NTEAVAEAVAEYR;TEPGGAYVGGAYLAALAER;VFPSFVWTVR;VVDAMQGDAVLR	1;1;1;1;1;1;1;1;1	9	10	0.1229	17592;24512;20700;23202;23204;15137;19371;28664;13724;14885	tr|F1N9J3|F1N9J3_CHICK	GB1/RHD3-type G domain-containing protein OS=Gallus gallus OX=9031 GN=GBP1 PE=3 SV=1	925011	16818.4	GBP1
470_1	tr|F1P2F0|F1P2F0_CHICK	32.1941	NA	339408.206534702	ISELQANIVNLLK;IVNNLDVGFDTTR;IVQQLDVGPNK;LASESATSFR;NADVAELQEIAHER;NQLQVITNDPGR;VLVVQDFTGLPTLER;VPQIAFIITGGK;VVESLDIGR	1;1;1;1;1;1;1;1;1	9	9	0.0347	20185;20394;12776;8075;23535;17382;25520;13905;5828	tr|A0A3Q2UD12|A0A3Q2UD12_CHICK;tr|A0A3Q3AR07|A0A3Q3AR07_CHICK;tr|A0A3Q2UMJ2|A0A3Q2UMJ2_CHICK;tr|A0A1D5PGD5|A0A1D5PGD5_CHICK;sp|P15989|CO6A3_CHICK	Collagen alpha-3(VI) chain OS=Gallus gallus OX=9031 GN=COL6A3 PE=4 SV=1	1.524e+06	8419.88	COL6A3
225_1	tr|A0A1D5PHJ8|A0A1D5PHJ8_CHICK	43.5437	NA	42271.1	DNTVLLAEVQK;DVEQIQSAVK;GTSLVETVQILQAK;LAQLEAMVR;LLGPTAAIDFADPEGALAK;LQQQLEVAK;TTGYESGEYEILGEGLGAK;VNILDAAVLDQVEAR;WDHMASSLPDVVQR	1;1;1;1;1;1;1;1;1	9	11	0.3166	13428;9666;20976;6977;6978;28730;7702;30138;24212;24214;24523	tr|A0A1D5PFB8|A0A1D5PFB8_CHICK;tr|A0A1D5PGQ9|A0A1D5PGQ9_CHICK	Dynactin subunit 2 OS=Gallus gallus OX=9031 GN=DCTN2 PE=3 SV=2	3.63033e+06	139628	DCTN2
965_1	tr|A0A1D5PIX9|A0A1D5PIX9_CHICK	42.2982	NA	54018.2437247001	AEYDLTTK;ETIDNNSVSSPLQSLQQR;HLVFPLLEFLSVK;LNMTPEEAER;NALSSLWGK;QEYLDTLYR;QLQAETEPIVK;VIQQESYTYR;VLVPATDR	1;1;1;1;1;1;1;1;1	9	12	0.2078	5696;30705;30717;22317;22318;12068;12602;5522;12419;14294;15259;2917	sp|Q5ZLA5|EIF3E_CHICK;tr|A0A1L1RPY6|A0A1L1RPY6_CHICK	Eukaryotic translation initiation factor 3 subunit E OS=Gallus gallus OX=9031 GN=EIF3E PE=3 SV=2	2.06833e+06	64635.4	EIF3E
1037_1	tr|E1BXF4|E1BXF4_CHICK	34.4876	NA	37850.2	DGYLTTEELK;DIVVLETLEDIDK;EEIQHWILPQDYDHALAEAR;HLVYESDVDK;HLVYESDVDKDQK;ITWEEYK;QATYGYYLENPEEFQDATDR;SFDQLSPEESQER;TADLDGDSAATR	1;1;1;1;1;1;1;1;1	9	11	0.3323	11360;21353;34379;34385;12568;23113;5294;34260;22564;12170;12171	-	Uncharacterized protein OS=Gallus gallus OX=9031 GN=RCN1 PE=4 SV=3	4.61313e+06	288321	RCN1
63_2	tr|Q7SX63|Q7SX63_CHICK	48.8033	NA	69869.7928947003	DAGTITGLNVMR;DNNLLGK;EIAEAYLGK;FEELNADLFR;GQIQEIVLVGGSTR;IINEPTAAAIAYGLDK;ITITNDK;LLQDFFNGK;LYQGAGGAGAGGSGGPTIEEVD;NQVAMNPTNTIFDAK;NSLESYTYNMK;NTTIPTK;SINPDEAVAYGAAVQAAILMGDK;STAGDTHLGGEDFDNR;TFFPEEISSMVLTK;TTPSYVAFTDTER;VEIIANDQGNR;VQNAVITVPAYFNDSQR;VQVEYK;YDDPTVQSDMK	1;0;0;0;1;0;0;0;1;1;1;0;1;0;1;0;0;1;0;1	9	14	0.3943	14032;940;5982;14212;14214;20232;24927;24933;1477;8518;8548;29989;25020;25385;17713;967;33549;33648;25612;25613;24265;24600;24601;20982;13377;13378;13413;29494;821;15634;16123	-	Heat shock protein 70 OS=Gallus gallus OX=9031 GN=HSP70 PE=3 SV=1	4.40865e+06	113042	HSP70
655_1	tr|Z4YJB8|Z4YJB8_CHICK	33.0905	NA	18519.5	ASGVQVADEVCR;AVIFCLSPDK;CIIVEEGK;EILVGDVGVTVTDPFK;HECQANGPEDLNR;HFVQMLPEK;IFYDMK;KEELMFFLWAPEQAPLK;YALYDASFETK	1;1;1;1;1;1;1;1;1	9	13	0.6182	16712;10743;4761;25566;22244;22271;22272;10040;10571;1673;31391;31567;15929	-	Actin-depolymerizing factor OS=Gallus gallus OX=9031 GN=DSTN PE=3 SV=2	5.47752e+06	421348	DSTN
194_1	tr|F1NB02|F1NB02_CHICK	26.3522	NA	24039.1	ADGYVLEGK;ELEFYLR;IASILEEQFQQGK;IIDVVYNASNNELVR;LDVGNFSWGSECCTR;LTPEEEEILNK;NCIVLVDSTPYR;QWYEAHYALPLGR;YELGRPPANTK	1;1;1;1;1;1;1;1;1	9	9	0.5121	4859;5319;21061;26149;27402;16139;19721;23720;13966	tr|A0A1D5PT58|A0A1D5PT58_CHICK	40S ribosomal protein S8 OS=Gallus gallus OX=9031 GN=RPS8 PE=3 SV=3	5.27458e+06	527458	RPS8
1423_1	tr|E1C2C3|E1C2C3_CHICK	30.2404	NA	145634	AIGPHDVLATLLNNLK;EVMLILIR;GGDSIGETPTPGASK;IWDPTPSHTPAGAATPGR;QLVDTTVELANK;SLVEIIEHGLVDEQQK;TEILPPFFK;VGAAEIISR;WDQTADQTPGATPK	1;1;1;1;1;1;1;1;1	9	9	0.0899	25569;5807;17949;28159;16666;28235;8881;4001;21642	-	SF3b1 domain-containing protein OS=Gallus gallus OX=9031 GN=SF3B1 PE=3 SV=3	3.5433e+06	51352.1	SF3B1
398_1	tr|E1C0F3|E1C0F3_CHICK	29.866	NA	23532.9	DEFLIQASPR;DPENFPFVVLGNK;EAINVEQAFQTIAR;FQSLGVAFYR;IDLENR;LVTMQIWDTAGQER;TLDSWR;TSLMNQYVNK;VIILGDSGVGK	1;1;1;1;1;1;1;1;1	9	10	0.4541	11591;20671;20678;23453;12001;708;24674;1012;12320;7731	-	Uncharacterized protein OS=Gallus gallus OX=9031 GN=RAB7A PE=4 SV=1	6.06077e+06	356516	RAB7A
462_1	tr|Q9YHD2|Q9YHD2_CHICK	34.8241	NA	84127.2735447003	DLLIQQAAQCLSK;EWQNYYQDR;GPEVEELDAK;LVQIAPR;NGEALGVAFR;SEYLDEVQYGELPK;SQLGEDEFSYGYDGR;VGWSVDFSR;YGGQPLFFER	1;1;1;1;1;1;1;1;1	9	9	0.1281	21015;15742;8679;1326;7058;25155;26221;7571;12855	-	Nuclear calmodulin-binding protein (Fragment) OS=Gallus gallus OX=9031 GN=URP PE=2 SV=1	1.51215e+06	37803.7	URP
908_1	tr|A0A1D5PL38|A0A1D5PL38_CHICK	26.9495	NA	87847.7880447004	DAVQLVNTR;DMAIPVLEAR;ISGHVITDIVEGK;LALPLLK;LIDIFYPGDQQSVTFGTK;LNSLAIGLR;LRHEILLSQSVR;TLAALQPEQR;TPLFDQIIDMLR	1;1;1;1;1;1;1;1;1	9	9	0.1247	6562;9598;17786;864;30844;4987;20091;9984;20735	tr|A0A1L1RR71|A0A1L1RR71_CHICK	Delta-1-pyrroline-5-carboxylate synthase OS=Gallus gallus OX=9031 GN=ALDH18A1 PE=3 SV=2	6.6212e+06	140877	ALDH18A1
416_1	tr|Q5ZL99|Q5ZL99_CHICK	37.0189	NA	36881.5	DLGLPTEAYISVEEVHDDGTPTSK;DTTVGTLSQR;IVGWYHTGPK;NDIAINELMK;SVVALHNLINNK;TFEHVTSEIGAEEAEEVGVEHLLR;TNDQMVVVYLASLIR;VVGVLLGSWQK;VVVHPLVLLSVVDHFNR	1;1;1;1;1;1;1;1;1	9	13	0.413	35020;8378;11010;11115;16388;16389;35470;26214;26497;11937;29776;29777;29778	tr|F1NR71|F1NR71_CHICK	MPN domain-containing protein (Fragment) OS=Gallus gallus OX=9031 GN=RCJMB04_7b3 PE=2 SV=1	2.10025e+06	140017	RCJMB04_7b3
561_1	tr|Q5ZM58|Q5ZM58_CHICK	27.1267	NA	42618.9132147001	ACYLSINPQK;AGFAGDQIPK;AQYYLPDGSTIEIGSAR;DETLETEK;DWNDMER;EGYDFHTTSEFEIVK;ISAPQER;LYSTWIGGSILASLDTFKK;TLFSNIVLSGGSTLFK	1;1;1;1;1;1;1;1;1	9	9	0.2899	12209;6265;28306;5201;5217;27649;1388;31628;25467	-	Uncharacterized protein OS=Gallus gallus OX=9031 GN=ACTR1A PE=2 SV=1	2.92937e+06	127364	ACTR1A
321_1	tr|Q9I9D1|Q9I9D1_CHICK	65.74	NA	30179.2	LDSTASISAK;LTFDTTFSPNTGK;LTLSALIDGK;SASGVEFTTSGSSNTDTGK;TGDFQLHTNVNDGSEFGGSIYQK;VNNSSLVGVGYTQTLRPGVK;VSDNLETAVNLAWTAGSNSTR;WAEYGLTFTEK;WNTDNTLGTEIAIEDQIAK	1;1;1;1;1;1;1;1;1	9	16	0.5159	5946;19504;6989;6990;6991;28167;34783;34784;34785;31522;31532;31535;32638;32639;17092;31967	tr|F6T197|F6T197_CHICK	Voltage-dependent anion-selective channel protein 2 OS=Gallus gallus OX=9031 GN=VDAC2 PE=2 SV=1	1.33759e+07	835992	VDAC2
937_1	sp|Q5ZK33|LETM1_CHICK	30.8823	NA	85795.2	AGQEEVVEESK;AMYLPDTLSPADQLK;IAEALDENK;IINELETNQK;LEATLQEEAAIR;LEEGGPVYSPTEVEVVK;LESAVDLEPAVLQVK;MIAEEGVDSLTVK;TTLQTLPESVAK	1;1;1;1;1;1;1;1;1	9	10	0.1516	12562;24999;25000;6227;12466;17065;28160;23889;18919;15309	tr|A0A1I7Q423|A0A1I7Q423_CHICK	Mitochondrial proton/calcium exchanger protein OS=Gallus gallus OX=9031 GN=LETM1 PE=2 SV=1	1.70995e+07	341991	LETM1
1025_1	tr|F1NWF6|F1NWF6_CHICK	35.9604	NA	64027.7951447001	DEPLHAACDTVGNLPSGFDLETVK;EAFSDGIASVK;ELYLFDVLR;ESYYYR;LAVVDQLYGMQPIR;TTAAHGLELR;VASVEVVK;VEPFLPGHYEVLDLKPSGK;VLTDDGFLGVCSEAK	1;1;1;1;1;1;1;1;1	9	10	0.2068	35069;9892;11338;3134;23702;24059;8082;1968;31874;23876	-	Asparagine synthetase [glutamine-hydrolyzing] OS=Gallus gallus OX=9031 GN=ASNS PE=4 SV=1	9.53458e+06	297956	ASNS
557_2	tr|E1C1V3|E1C1V3_CHICK	30.7146	NA	82073.7340047003	HVAAGTQQPYTDGVK;LAEPSQMLK;LLNDEDPVVVSK;LLNQPNQWPLVK;LNYGIPAIVK;LVQLLVK;SAIVHLINYQDDAELATR;SGGIPALVR;TMQSTSDLDTAR;VAAGVLCELAQDK;VSVELTNSLFK	1;0;1;1;1;1;1;1;1;0;1	9	10	0.1714	23028;7033;16568;20062;8742;1614;30847;30848;2884;16478;17961;13692	-	Junction plakoglobin OS=Gallus gallus OX=9031 GN=JUP PE=2 SV=2	3.88867e+06	84536.4	JUP
862_1	tr|F1NJ69|F1NJ69_CHICK	39.5444	NA	106066	EQDDLLVLLADQDQK;GVMGGPSAGPQPSGADTIQK;IVAFENAFER;LLQELGELQSEVK;LQATNTAIDPALGASGAVASR;NDGVLLLQQLTK;TQIQLQAAEISK;VASSTLLDDR;VTNLHLMLQLVR	1;1;1;1;1;1;1;1;1	9	10	0.1313	26589;28737;28738;12270;20948;30271;17014;16633;8355;19729	tr|Q5ZMS9|Q5ZMS9_CHICK;tr|A0A1D5PRZ7|A0A1D5PRZ7_CHICK	Uso1_p115_head domain-containing protein OS=Gallus gallus OX=9031 GN=USO1 PE=4 SV=2	2.15732e+06	46898.2	USO1
126_2	tr|A0A3Q2TZR1|A0A3Q2TZR1_CHICK	28.3486	NA	97173.1412447003	ELELQILTEAIR;ESAPQVLLPEEEK;KPSDEEFALR;NLSAQCQEVR;SIADPEGFLQSSLK;SNGQTVIEEK;STAALEEDAQILK;TGWFPSNYVR;VEEGGWWEGTLNGK;VIEAYCTSAK;VLSSLVALNK;YPTLLK	1;1;1;1;1;1;0;0;0;1;1;1	9	9	0.1531	19488;20509;12145;12563;21085;9302;18383;13307;22802;22825;10469;7329;394	tr|A0A3Q3API9|A0A3Q3API9_CHICK	Uncharacterized protein OS=Gallus gallus OX=9031 GN=ARHGEF7 PE=4 SV=1	1.6325e+06	32009.7	ARHGEF7
1231_1	tr|E1C0Q5|E1C0Q5_CHICK	34.9528	NA	44061.9092647001	AAWDSGILK;EAYMGNVLQAGQGQAPAR;EEQDTYAIGSYTK;GKPDTEVTEDEEYK;IVAFADAAVDPIDFPIAPAHAVPK;LGSIAIK;QAVLGAGLPISTDTTTVNK;TLNEVVIASAAR;TPIGSFQGSLSSLPATK	1;1;1;1;1;1;1;1;1	9	11	0.3159	5114;28605;28855;21412;24489;34459;34460;40;28982;13903;25607	-	Uncharacterized protein OS=Gallus gallus OX=9031 GN=ACAT1 PE=3 SV=2	1.73203e+06	75305.8	ACAT1
778_1	tr|A0A1D5P079|A0A1D5P079_CHICK	38.9606	NA	84490.7621447004	EFIAPVTLK;GYALLNFVVK;IGVFIEQPTPFLPK;IIAPLVTR;IVGPEENLSQAEAR;LLTLDYPK;QIGLDNEWLHFIR;SGPGPADNLLVFTVATK;VVFAADGLIWPDK	1;1;1;1;1;1;1;1;1	9	10	0.1442	6630;9905;23334;3195;3198;21594;5177;24540;25516;19574	tr|A0A1L1RSJ4|A0A1L1RSJ4_CHICK	Procollagen-lysine 5-dioxygenase OS=Gallus gallus OX=9031 GN=PLOD2 PE=4 SV=1	1.2883e+06	29960.5	PLOD2
1285_1	tr|A0A1D5PJW4|A0A1D5PJW4_CHICK	33.1465	NA	27854.6	AITVFSPDGHLFQVEYAQEAVK;ALLEVVQSGGK;DIVVLGVEK;ILSPEEIEK;LTVEDPVTVEYITR;LYQTDPSGTYHAWK;NIELAVMR;NYTDEAIETDDLTIK;RPFGISALIVGFDFDGTPR	1;1;1;1;1;1;1;1;1	9	11	0.4879	34484;9150;5384;7724;24393;25085;25086;4717;5142;26544;31280	-	Proteasome subunit alpha type OS=Gallus gallus OX=9031 GN=PSMA7 PE=3 SV=1	1.81232e+07	1.1327e+06	PSMA7
495_1	tr|A0A1D5P6V5|A0A1D5P6V5_CHICK	43.2972	NA	45360.4	AASEDGAAQPK;ASLTSATSLQELTGSAVAR;LATAVEGFEPEQQK;LPILQQPTEK;LQQLWLEWSTK;SEELVDHYLPMTDEELAK;SSSHDVLGQLQR;TLTAAAVSGAQPILTK;VTGVMDMTK	1;1;1;1;1;1;1;1;1	9	9	0.2797	8675;28625;22436;11311;19597;31818;16527;22316;5671	-	Perilipin OS=Gallus gallus OX=9031 GN=PLIN4 PE=3 SV=1	2.29518e+06	81970.6	PLIN4
192_1	tr|Q5KTT9|Q5KTT9_CHICK	25.6673	NA	97500.4784647002	GLSFLFPLLK;GVILLIVDK;HFIPEMLSK;LAEDAPNFDGPSAESHPGQK;LEVDIPLVK;LQDEFENR;MESAIAEGGASR;SLMDQYFAR;TQTPPLGQPPQLGLK	1;1;1;1;1;1;1;1;1	9	9	0.1169	10266;5332;9168;31298;6838;7506;13666;10097;23103	-	eIF4G-related protein NAT1 OS=Gallus gallus OX=9031 GN=NAT1 PE=2 SV=1	1.99247e+06	36226.8	NAT1
10_2	tr|Q6WNG8|Q6WNG8_CHICK	41.1392	NA	56530.6523347002	ATENDIYNFFSPLNPVR;GLPWSCSTEEVQR;HTGPNSPDTANDGFVR;ILNGALGIR;SNNVEMDWVLK;STGEAFVQFASQEIAEK;VHIEIGPDGR;VTGEADVEFATHEDAVAAMSK;YIEIFK;YVEVFK	1;1;1;1;1;1;1;1;0;1	9	11	0.2428	30444;30457;22477;25475;4274;16785;28325;8904;8905;32528;1606;1120	tr|A0A1L1RYF4|A0A1L1RYF4_CHICK;tr|A0A1L1RW44|A0A1L1RW44_CHICK;tr|A0A1D5PDS3|A0A1D5PDS3_CHICK;tr|Q5ZM95|Q5ZM95_CHICK;tr|A0A1D5PU56|A0A1D5PU56_CHICK	Heterogeneous nuclear ribonucleoprotein H1-like protein OS=Gallus gallus OX=9031 GN=HNRNPH2 PE=2 SV=1	3.01507e+06	111669	HNRNPH2
392_1	tr|E1BT93|E1BT93_CHICK	28.1536	NA	56754.8619447001	AAFQLGSPWR;ANYVSQALR;LADLIER;TEQGPQVDEEQFK;TYVQEDIYNEFVER;VAEQTPLSALYVANLIK;VAFTGSTEVGHLIK;VVGNPFDFK;YGLAAAVFTK	1;1;1;1;1;1;1;1;1	9	9	0.1985	10193;6733;1931;22105;27704;28127;20274;6753;7233	-	Aldedh domain-containing protein OS=Gallus gallus OX=9031 GN=LOC107057078 PE=3 SV=3	3.73504e+06	128795	LOC107057078
103_1	sp|P34065|PSB5_CHICK	35.4113	NA	27027.7	AIFQAAR;DAYSGGSVTVYHVGPR;FAHGVVVAVDSR;GPGLYYVDSEGTR;IPGEAFAVGSGSSYAYGVLDGGR;LLANMVYQYK;NKEPISVAAASK;RPDMATDEALELAR;VSSHDVAGLHDGYGG	1;1;1;1;1;1;1;1;1	9	13	0.4766	998;25043;25044;14354;14356;19094;32883;13863;12905;12906;23380;23717;20546	-	Proteasome subunit beta type-5 (Fragment) OS=Gallus gallus OX=9031 GN=PSMB5 PE=2 SV=2	4.91737e+06	307335	PSMB5
59_1	tr|F1P0X3|F1P0X3_CHICK	33.166	NA	50602.7	AAAQLLQSQAQQAGSQQTK;ELEEELNNFQK;FESEPATHNEPGVR;LTIVDTVGFGDQINK;STLMDTLFNTK;SYELQESNVR;VNIIPIIAK;VNMEDLR	1;1;1;1;1;1;1;1	8	10	0.2172	29928;29931;18484;22989;24083;14794;13249;5660;5661;3064	tr|A0A1D5PJI5|A0A1D5PJI5_CHICK	Septin OS=Gallus gallus OX=9031 GN=SEPTIN11 PE=3 SV=2	1.79641e+06	71856.2	SEPTIN11
724_1	tr|A0A1L1RXE9|A0A1L1RXE9_CHICK	30.3381	NA	45743.9453047001	AAAQGGVTEEDVTK;ATYWGGEIR;IDSVTSADVVNAAK;LASPLTTK;LPNGLIIASLENFSPASR;QVAEQFLNIR;TALANPLYCPDYR;VAVSAAAER	1;1;1;1;1;1;1;1	8	9	0.2209	18000;7570;18410;1965;29164;29173;13014;22617;2991	tr|D0VX29|D0VX29_CHICK;tr|F1P582|F1P582_CHICK	Uncharacterized protein OS=Gallus gallus OX=9031 GN=UQCRC2 PE=4 SV=2	1.96849e+06	82020.3	UQCRC2
44_1	tr|A0A3Q2TVJ8|A0A3Q2TVJ8_CHICK	27.8824	NA	51055.1827847001	AGGEMVFVYENGK;AILDYYK;DLSALMHELSNDGAR;FVVDPSIFTAQPNTMLGR;GEYEVAEGIGSTVFR;LGIEGYPTYK;TSPNGSSVSMGNSSR;VTLIVDNTR	1;1;1;1;1;1;1;1	8	10	0.2257	18754;19189;3254;24257;30623;23935;10425;10427;20498;6984	tr|A0A3Q2UFJ8|A0A3Q2UFJ8_CHICK;tr|A0A1D5P2C7|A0A1D5P2C7_CHICK;tr|E1C8S4|E1C8S4_CHICK;tr|R4GI02|R4GI02_CHICK	BTB domain-containing protein OS=Gallus gallus OX=9031 GN=BTBD10 PE=4 SV=1	4.06851e+06	156481	BTBD10
1064_1	tr|A0A1L1RL15|A0A1L1RL15_CHICK	32.278	NA	75743.4990147004	FELDTSER;FPEEDVPSTVQSK;NLFVPKPEIK;SHVDSSSVDSLFYAAQSIR;TGQEVVFVAEPDSK;VLSGCEVTISNETR;VSTEVGITNVDLSTVDK;YHLPVVIVPDGPAAVSHHQPVLR	1;1;1;1;1;1;1;1	8	9	0.1695	6053;20370;11891;31324;21453;22884;27214;34728;34729	tr|A0A1D6UPU6|A0A1D6UPU6_CHICK;tr|E1C8Z0|E1C8Z0_CHICK;tr|A0A1L1RNV0|A0A1L1RNV0_CHICK	Dolichyl-diphosphooligosaccharide--protein glycosyltransferase subunit 2 OS=Gallus gallus OX=9031 GN=RPN2 PE=3 SV=2	3.31386e+06	118352	RPN2
258_1	tr|E1BZR1|E1BZR1_CHICK	28.0935	NA	71930.2382047002	AGPIWDLR;DLYEDELVPLFEK;EEEEPMDTSSVTHTEHYK;EFNEEGALSVLQQFK;ENILEEFNK;GFCFLEYEDHK;NLATTVTEEILEK;SAFLCGVMK;TGYTLDVTTGQR;TLIEAGLPQK;VTEGLVDVILYHQPDDK;YGGPPPDTVYSGVQPGIGTEVFVGK	0;1;1;1;1;0;1;0;0;1;1;1	8	8	0.2488	4264;23862;32270;26514;10281;19904;20325;6461;16045;8117;29746;34821	tr|A0A1D5P954|A0A1D5P954_CHICK;tr|F6SG96|F6SG96_CHICK	Uncharacterized protein OS=Gallus gallus OX=9031 GN=HNRNPR PE=4 SV=3	1.59938e+06	36349.5	HNRNPR
422_2	tr|A0A3Q2UE29|A0A3Q2UE29_CHICK	24.8766	NA	100808	GAAMVTAVAYR;GDFLALDLGGTNFR;HIDLVEGDEGR;LDESILVNWTK;LSHEQLLEVK;MISGMYLGEIVR;NILMDFTK;NVELVEGDEGR;QTNLDEGILLK;STVGVDGSVYK;VTVGVDGTLYK	0;1;0;1;1;0;1;1;1;1;1	8	8	0.1336	9443;21177;13765;16245;12275;17811;5677;12956;13900;9494;10824	tr|A0A1D5PEV5|A0A1D5PEV5_CHICK;tr|A0A3Q2TWI9|A0A3Q2TWI9_CHICK;tr|A0A3Q2U6V1|A0A3Q2U6V1_CHICK;tr|Q8AYP7|Q8AYP7_CHICK;tr|A0A3Q2UC74|A0A3Q2UC74_CHICK;tr|A0A3Q2U8S5|A0A3Q2U8S5_CHICK	Hexokinase OS=Gallus gallus OX=9031 GN=HK2 PE=3 SV=1	1.47764e+06	27880.1	HK2
1052_1	tr|E1C2I9|E1C2I9_CHICK	23.7335	NA	134189.033454701	DIGDTIVYLVH;GQGESPLGIR;GTGVVTSVPSDSPDDIAALR;SFITTDVNPYYDSFVR;STGNFLTLSQAVDK;TGFFEFQAAK;VIASELNALPELK;WQFLTLK	1;1;1;1;1;1;1;1	8	8	0.0858	13933;6490;29926;29510;20814;10593;18632;4468	-	Leucyl-tRNA synthetase OS=Gallus gallus OX=9031 GN=LARS PE=3 SV=1	1.16028e+06	18129.4	LARS
1298_1	tr|Q5F3T2|Q5F3T2_CHICK	23.4766	NA	65482.8439447002	EFDEDSEDR;ITADLLANGIDVYPQK;LNEGQSSLSNGVTDK;LPEPVSR;QAAPARPDKPAADFGYVGIDAILEQMR;TEITLGKPQEPGLR;TPNPLLR;YLQEEININR	1;1;1;1;1;1;1;1	8	8	0.1798	10446;26394;22509;1340;36279;22239;1580;15425	-	Septin-type G domain-containing protein OS=Gallus gallus OX=9031 GN=SEPTIN9 PE=2 SV=1	894402	22360	SEPTIN9
359_1	sp|Q5ZM11|SYRC_CHICK	24.1439	NA	75369.9973247002	ITHAAFGVVLGEDK;LFEFAGYDVLR;LMDLLEEGLK;LNDYVFSFDK;LNFLQK;SDGGYTYDTSDLAALR;SLTAEIEHLK;VEIAGPGFINVHLR	1;1;1;1;1;1;1;1	8	8	0.1377	20221;16616;11618;14016;771;25887;10433;21842	-	Arginine--tRNA ligase, cytoplasmic OS=Gallus gallus OX=9031 GN=RARS1 PE=2 SV=1	2.11963e+06	51698.3	RARS1
449_1	tr|E1C852|E1C852_CHICK	29.0079	NA	35637.9	DFEQPLTISR;IVLTGPGPWGFR;LLDQHSHPSGSIAIDR;MNLASQPQEIR;QSASFLVLQEILESEEK;SAVPFTAATASAPK;VITAQYNSPAGLYSSENIQTFNSAVESK;VWSPLVNEEGK	1;1;1;1;1;1;1;1	8	9	0.3639	12611;15698;26644;15262;15785;29853;16279;36600;14386	-	Uncharacterized protein OS=Gallus gallus OX=9031 GN=PDLIM1 PE=4 SV=1	3.12269e+07	1.487e+06	PDLIM1
1367_1	sp|Q5ZJ56|RL7_CHICK	22.9748	NA	28762.1	AGNYYVPAEPK;ASINMLR;IALTDNSLIR;LAFVIR;QIFNGTFVK;TIHFVEGGDAGNR;VPSVPESLLK;VVNNFLWPFK	1;1;1;1;1;1;1;1	8	9	0.3089	12713;1478;9636;213;7603;17916;17917;8092;14585	-	60S ribosomal protein L7 OS=Gallus gallus OX=9031 GN=RPL7 PE=2 SV=1	6.10428e+06	406952	RPL7
588_1	tr|A0A1D5PXL4|A0A1D5PXL4_CHICK	27.1486	NA	118943	DSGTQPQLQIQGIGFDR;GLAEEFAEQPIK;LEEESTLTK;QIDNPQVALYQSR;TPVAVALK;VESVFETLVEDK;VQEVLLK;VVTDDEPGSDSSSK	1;1;1;1;1;1;1;1	8	8	0.0861	28598;16687;7488;22031;1364;18558;1900;19340	sp|Q5ZLK7|HYOU1_CHICK	Hypoxia up-regulated protein 1 OS=Gallus gallus OX=9031 GN=HYOU1 PE=3 SV=1	611666	9708.98	HYOU1
330_1	tr|A0A3Q3B0L8|A0A3Q3B0L8_CHICK	24.8269	NA	51124.8914847001	ADGAPLEGTDITPK;EGTGTESPMIGDK;ESWEMNTEEK;EYSQALENCNK;FDSSLDR;FSFDLGK;GEAHLAVNDFELAR;VIQLYPSNK	1;1;1;1;1;1;1;1	8	9	0.1897	18276;16358;16875;15633;17401;2147;1618;22306;7857	tr|A0A3Q2U9P1|A0A3Q2U9P1_CHICK;tr|Q5ZJT4|Q5ZJT4_CHICK;tr|F1NIM4|F1NIM4_CHICK	Peptidylprolyl isomerase OS=Gallus gallus OX=9031 GN=FKBP4 PE=4 SV=1	797128	27487.2	FKBP4
20_9	tr|R4GIG1|R4GIG1_CHICK	51.3939	NA	222678.245414699	AAYLMGLNSADLLK;AEDEEEMNAELTAK;AGLLGLLEEMR;AITDAAMMAEELK;ALCYPR;ALQEAHQQTLDDLQAEEDK;ALQEAHQQTLDDLQAEEDKVNTLTK;ANLLQAEIEELR;ANSEVAQWR;ATDADMAIFGEAAPYLR;CNGVLEGIR;DALISQLSR;DEEIDQLK;DFEISQIQSK;DLEEATLQHEATAAALR;DPLNETVVGLYQK;DTQIHLDDALR;EDQIFSMNPPK;EEQAEPDGTEVADK;ELEGEVDAEQK;ELTYQSEEDR;ENQSILITGESGAGK;EQVAMVER;EQYEEEQEAK;ESIFCIQYNVR;GQTVQQVYNSVGALAK;GSSFQTVSALFR;HADSTAELGEQIDNLQR;IAEKDEEIDQLK;IEAQNK…	0;1;0;0;0;0;0;0;0;1;0;0;0;0;0;0;0;0;0;0;0;0;0;0;0;0;0;0;0;0;0;0;0;0;0;0;0;0;0;0;0;0;0;0;0;0;0;0;0;0;1;0;0;0;1;0;0;0;0;0;0;0;0;0;0;0;1;0;0;1;0;0;1;0;0;0;0;0;1;0;0	8	16	0.4753	20791;21185;23191;23544;12472;18516;18976;19409;1038;32424;32425;32434;32435;36138;36139;36144;18687;18688;7800;28529;28718;6606;6642;6246;5863;12237;28272;20679;15582;15583;15878;16362;21721;13981;14750;21397;5128;5574;15143;19502;25006;15686;29125;19568;19569;14500;14501;21367;21754;21000;21001;979;2875;18207;18209;35;14126;34488;20434;9842;24045;24380;28595;28596;28604;33661;33662;33669;33768;…	-	Uncharacterized protein OS=Gallus gallus OX=9031 GN=MYH1D PE=3 SV=3	1.03583e+07	82866.4	MYH1D
293_1	tr|D0VX31|D0VX31_CHICK	20.5908	NA	49410.5431647001	ADLASYIDTHFK;EDAVPILPR;FTGSEIR;LAALAVEHK;LCTSTTESEVK;MVLAAAGGISHK;QHFSGVSFTYK;TVEGTTENIK	1;1;1;1;1;1;1;1	8	9	0.1816	18142;6408;1560;4875;14243;11411;15717;15719;8869	tr|F1NAC6|F1NAC6_CHICK	Mitochondrial ubiquinol-cytochrome-c reductase complex core protein i OS=Gallus gallus OX=9031 PE=1 SV=1	1.413e+06	58875.2
73_2	tr|A0A1D5P8I3|A0A1D5P8I3_CHICK	34.6142	NA	69489.0653747002	AELDDTPMR;ANLSLLR;AVVIVDDR;EEEMMIR;FAQPGSFEFEYSQR;GMGPGTPTGYGR;GPMGGGPQGPGGPPGGGPK;LFVGNLPADITDEDFK;YGEPGEVFINK	1;1;0;1;1;1;1;1;1	8	9	0.1592	7419;1163;3282;4499;25634;11287;22750;23086;27527;14187	-	Uncharacterized protein OS=Gallus gallus OX=9031 GN=SFPQ PE=4 SV=2	1.27722e+06	37565.4	SFPQ
451_1	tr|A0A1L1RX26|A0A1L1RX26_CHICK	29.8248	NA	49000.1489447001	ADDPSAADR;FHTEALTALLSDDSK;FTVDLPK;ILYLTPEQEK;LSVLGAITSVQQR;TELSQSDMFDQR;VNIDFEPFKPINTSLYLCDNK;VNVAGLVLAGSADFK	1;1;1;1;1;1;1;1	8	8	0.2334	5065;24676;1744;13580;17907;20208;34844;20331	-	Eukaryotic peptide chain release factor subunit 1 OS=Gallus gallus OX=9031 GN=ETF1 PE=3 SV=1	1.17149e+06	43388.6	ETF1
1328_1	tr|E1C6T8|E1C6T8_CHICK	30.0736	NA	36466.7	DMTMFITASK;DPIVNVWYSVNGER;DPSQIENNEPYMK;EGDLLFTVAK;FFHLAFEEEFGR;GHFGPINSVAFHPDGK;SYSSGGEDGYVR;TERPVNSAALSPIFDHVVLGGGQEAMDVTTTSTR	1;1;1;1;1;1;1;1	8	10	0.3723	10566;24673;22874;22894;8911;21965;25389;14957;37471;37472	-	Eukaryotic translation initiation factor 3 subunit I OS=Gallus gallus OX=9031 GN=EIF3I PE=3 SV=1	1.32559e+06	60254.2	EIF3I
896_1	tr|A0A1D5PLS2|A0A1D5PLS2_CHICK	29.7608	NA	52023.6267247001	ALGFPLERPK;ALGVLSQLIWSR;DFIWNTLNSGR;ELGQDVSDEK;GLIYETSVLDPDEGIR;IVPNVLLEQGK;SMSTAGLMQLVGYK;VVPGYGHAVLR	1;1;1;1;1;1;1;1	8	9	0.2034	10023;17046;16405;9736;27212;12751;21340;11345;11346	-	Citrate synthase OS=Gallus gallus OX=9031 GN=CS PE=3 SV=2	6.12851e+06	322553	CS
375_2	tr|A0A1L1RRR1|A0A1L1RRR1_CHICK	34.8298	NA	51746.7742947001	DGNASGTTLLEALDCILPPTRPTDKPLR;EHALLAYTLGVK;EHALLAYTLGVKQLIVGVNK;IGGIGTVPVGR;KDGNASGTTLLEALDCILPPTRPTDKPLR;LPLQDVYK;MDSTEPPYSQK;NMITGTSQADCAVLIVAAGVGEFEAGISK;QLIVGVNK;QTVAVGVIK;SGDAAIVDMIPGKPMCVESFSDYPPLGR;STTTGHLIYK;THINIVVIGHVDSGK;VETGVLKPGMVVTFAPVNVTTEVK;YYVTIIDAPGHR	1;0;1;0;1;0;1;0;1;0;1;0;0;1;1	8	21	0.4355	36608;36609;36613;36614;16151;16154;32297;6836;6837;36872;36874;5532;15147;36369;36370;2920;3977;3978;36577;36630;36631;36632;36667;9777;9779;23432;23433;23434;23436;34790;34791;34855;34862;18841;18843;18844	tr|Q5ZKM2|Q5ZKM2_CHICK;sp|Q90835|EF1A_CHICK	Elongation factor 1-alpha OS=Gallus gallus OX=9031 GN=EEF1A1 PE=3 SV=2	3.77948e+07	1.51179e+06	EEF1A1
805_1	sp|P02604|MLE1_CHICK	33.1479	NA	20885.6	ALGQNPTNAEINK;DQGTFEDFVEGLR;EPAIDLK;HVLATLGEK;ITFEEFLPMLQAAANNK;ITLSQVGDIVR;KPAAAAAPAPAPAPAPAPAPAKPK;MTEEEVEELMK	1;1;1;1;1;1;1;1	8	10	0.5469	17869;21589;1133;5285;29693;29694;12446;31937;17758;18231	-	Myosin light chain 1, skeletal muscle isoform OS=Gallus gallus OX=9031 PE=1 SV=3	5.44167e+06	388691
328_1	tr|F1P574|F1P574_CHICK	40.2098	NA	39410.6	ALLLHQLEALR;EPLGTAGPLALAR;IQLRPTSIEK;LHSGPGVVGNVLVDPSAK;QAGVSHVVLAVSYMSEALEAAMR;QHGGEGSIVVTR;SIAESVPEPR;YGVVVSEPDSGR	1;1;1;1;1;1;1;1	8	12	0.3028	14996;14997;14656;11889;26649;26650;34298;34388;13777;13778;8606;14603	-	Mannose-1-phosphate guanylyltransferase OS=Gallus gallus OX=9031 GN=GMPPB PE=3 SV=2	1.95708e+07	850903	GMPPB
1099_1	tr|A0A1D5NV75|A0A1D5NV75_CHICK	29.4027	NA	33223.5	AIEIYTDMGR;EALQLLAEADR;GSQSFFAGLFGGSSR;HHISIAEIYESELVDIEK;LDQWLTTMLLR;TIQGEEEDLR;VATYAAQLEQYQK;YEEMFPAFTDSR	1;1;1;1;1;1;1;1	8	8	0.339	11359;13382;21421;31869;18414;12069;21595;21089	-	Uncharacterized protein OS=Gallus gallus OX=9031 GN=NAPA PE=3 SV=2	1.24336e+06	59207.8	NAPA
243_1	sp|P84173|PHB1_CHICK	30.007	NA	29877.9	AAELIANSLATAGDGLIELR;AVIFDR;EFTEAVEMK;FDAGELITQR;IFTSIGEDYDER;LEAAEDIAYQLSR;QVSEDLTER;VLPSITTEILK	1;1;1;1;1;1;1;1	8	9	0.3309	30474;30488;227;8569;10742;19908;20755;8349;12882	-	Prohibitin 1 OS=Gallus gallus OX=9031 GN=PHB1 PE=1 SV=1	2.99113e+06	166174	PHB1
387_1	tr|Q5ZIZ6|Q5ZIZ6_CHICK	27.9132	NA	46785.9	DVATVAFCDAQSTQEIHEK;GAALDVHESEPFSFSQGPLK;GETLGIIGLGR;IGSGFDNIDIK;QGAFLVNTAR;VGQAVALR;VLNEAVGALMYHTITLTR;VQSVEQIR	1;1;1;1;1;1;1;1	8	8	0.2442	32137;31798;8657;11678;8358;1628;30525;5051	tr|A0A1D5P770|A0A1D5P770_CHICK;tr|A0A3Q2U2R1|A0A3Q2U2R1_CHICK;tr|A0A3Q2U748|A0A3Q2U748_CHICK	Uncharacterized protein OS=Gallus gallus OX=9031 GN=RCJMB04_22g9 PE=1 SV=1	1.74447e+06	87223.4	RCJMB04_22g9
564_1	tr|A0A452J7S4|A0A452J7S4_CHICK	27.0028	NA	57422.9770947002	DDSWLK;EVGVYEAIK;EVIPTDKEEVAFK;FVEGLPINDFSR;LGVTSNDVK;NVIIWGNHSSTQYPDVNHAK;SAPSIPK;VVVVGNPANTNCLIASK	1;1;1;1;1;1;1;1	8	9	0.1738	775;6365;21435;18528;4386;33347;33354;4;26831	sp|Q5ZME2|MDHC_CHICK	Cytosolic malate dehydrogenase OS=Gallus gallus OX=9031 GN=MDH1 PE=3 SV=1	4.49943e+06	124984	MDH1
850_1	sp|Q5ZLN1|PGAM1_CHICK	41.4742	NA	28879.8	ALPFWNEEIVPQIK;AMEAVAAQGK;FCGWYDADLSPAGQQEAR;HGESAWNLENR;HYGALTGLNK;NLKPIKPMQFLGDEETVR;VLIAAHGNSLR;YADLTEDQLPTCESLK	1;1;1;1;1;1;1;1	8	12	0.4252	25465;5516;31340;16070;16071;8250;31792;31955;10793;10794;28939;28952	-	Phosphoglycerate mutase 1 OS=Gallus gallus OX=9031 GN=PGAM1 PE=1 SV=3	9.84268e+06	656179	PGAM1
427_1	tr|A0A1D5PAE8|A0A1D5PAE8_CHICK	27.0607	NA	76591.0076547002	AILPCQDTPAVK;DGEMPDPEDSSR;GTPLEITLPFEMR;SLSNVIAHEISHSWTGNLVTNK;SSALQWFTPEQTSGK;TLVWAEK;VDFGAHALR;VTANGQDAQFAFGEK	1;1;1;1;1;1;1;1	8	10	0.1544	16086;17256;21403;21780;34237;34238;25088;2341;5763;23268	tr|Q5ZJJ6|Q5ZJJ6_CHICK	Leukotriene A(4) hydrolase OS=Gallus gallus OX=9031 GN=LTA4H PE=3 SV=1	837112	19931.2	LTA4H
423_1	tr|Q5ZK86|Q5ZK86_CHICK	21.0551	NA	56420.5486447001	DQGGELLSLR;ESLVEEIR;GLSPEAADR;HGAEVIDTPVFELK;IFSILEQR;LIYDLK;TTETQVLVASAQK;YDLTVPFAR	1;1;1;1;1;1;1;1	8	8	0.154	8725;5486;3983;22651;6326;814;18013;8520	tr|A0A1D5PC90|A0A1D5PC90_CHICK	Histidine--tRNA ligase OS=Gallus gallus OX=9031 GN=RCJMB04_12f15 PE=2 SV=1	5.88809e+06	173179	RCJMB04_12f15
421_1	tr|F6R1X6|F6R1X6_CHICK	23.264	NA	46288.0589147001	DFGVIVEALR;DTELIVLFK;EGIILFK;FSGDLDDQTCR;GPVENIQMR;GSIFAVFDSVESAK;ILEDQQELLK;TGLMEINEDK	1;1;1;1;1;1;1;1	8	8	0.198	9726;8388;1749;16097;7773;20219;13389;10733	-	Uncharacterized protein OS=Gallus gallus OX=9031 GN=SSB PE=4 SV=1	1.47839e+06	50978.8	SSB
551_1	tr|A0A1D5PSE5|A0A1D5PSE5_CHICK	39.6125	NA	121072.261624701	EAGVFVPR;FGGALDAAAK;IGNTGGMLDNILASK;LGLVGINLTLDQVK;LGQETTIANAK;LTILNPK;TIAIIAEGIPEALTR;TTDGVYEGVAIGGDR	1;1;1;1;1;1;1;1	8	8	0.0863	3022;4107;21401;20886;10608;1366;22954;21525	tr|F1P269|F1P269_CHICK	ATP-citrate synthase OS=Gallus gallus OX=9031 GN=ACLY PE=3 SV=1	4.25027e+06	68552.7	ACLY
1400_1	sp|P84169|PSD13_CHICK	29.0117	NA	42724	ALSVGLVK;DVPGFLQQSQSAGPGQAAVWHR;ETIEEVEEMLNNLPGVTSVHSR;LNIGDLQVTK;LYENFISEFEHR;QMTDPTVALTFLEK;SAWGQQPDLAANEALLLQK;VTVNEVELLVMK	1;1;1;1;1;1;1;1	8	10	0.3165	1164;33762;34642;9151;23271;23524;23863;31147;31157;18416	-	26S proteasome non-ATPase regulatory subunit 13 OS=Gallus gallus OX=9031 GN=PSMD13 PE=1 SV=1	1.09974e+06	42297.6	PSMD13
1190_1	tr|F1NEQ6|F1NEQ6_CHICK	32.3642	NA	27452.8	AINQGGLTSVAVR;DSAVIVTQK;HITIFSPEGR;ILTETEIDMHLVALAER;LYQVEYAFK;QTESTSFLEK;YEAANWK;YGYDIPVDMLCK	1;1;1;1;1;1;1;1	8	10	0.3537	15241;5119;10974;10978;29894;30079;11114;11378;3160;20613	-	Proteasome subunit alpha type OS=Gallus gallus OX=9031 GN=PSMA6 PE=3 SV=2	7.48805e+06	624004	PSMA6
827_1	tr|Q5ZLG6|Q5ZLG6_CHICK	24.9028	NA	38612.6125847001	DVQELYAAGENR;GTITDALGFDPLK;NTPAFFAER;QQIILSFK;SEVDLLDIR;SLYADITGDTSGDYR;SNEHIQELNR;TPVMFDAYEIK	1;1;1;1;1;1;1;1	8	8	0.2507	17676;17188;7569;5565;7780;24356;13769;16105	tr|A0A3Q2U8Y8|A0A3Q2U8Y8_CHICK;tr|A0A1D5PN32|A0A1D5PN32_CHICK	Annexin OS=Gallus gallus OX=9031 GN=RCJMB04_6f1 PE=2 SV=1	3.05841e+06	127434	RCJMB04_6f1
166_1	tr|Q5ZJZ9|Q5ZJZ9_CHICK	30.681	NA	64558.2181647001	AAAGPGAAGTAR;AAILPTSIFLTNK;DWNTLIVGK;GPLVNAALR;QGFDFLCAPLFHPR;VGLALEVGPDLPSAEAIDR;VWYEWAVTEPR;YSQYQQAIYK	1;1;1;1;1;1;1;1	8	8	0.1678	6465;18393;7384;3885;25890;29495;19686;15417	-	Protein arginine N-methyltransferase 5 OS=Gallus gallus OX=9031 GN=RCJMB04_14b8 PE=2 SV=1	743200	24773.3	RCJMB04_14b8
126_1	tr|F1NEF5|F1NEF5_CHICK	27.405	NA	86891.4099647002	ELQSLLGTYLRPLQSYDK;GLESTQLTK;IIIEETR;LPLTGMTLTK;NYYPVVLQNILETER;QLELQILSESIQR;QTNEDELSVNK;STAALEEDAQILK;TGWFPSNYVR;VEEGGWWEGTLNGK;YVTLLQELER	1;1;1;1;1;1;1;0;0;0;1	8	9	0.1682	31862;5559;3001;8305;8846;28480;22705;14962;18383;13307;22802;22825;14587	tr|A0A3Q2TXR3|A0A3Q2TXR3_CHICK;tr|A0A1D5PAX8|A0A1D5PAX8_CHICK;sp|Q5ZLR6|ARHG6_CHICK;tr|A0A3Q2UDK3|A0A3Q2UDK3_CHICK	Rho guanine nucleotide exchange factor 6 OS=Gallus gallus OX=9031 GN=ARHGEF6 PE=4 SV=3	5.32229e+06	110881	ARHGEF6
37_4	tr|A0A1L1RSI2|A0A1L1RSI2_CHICK	44.5592	NA	28460	DICNDVLSLLEK;DSTLIMQLLR;EMQPTHPIR;FLIPNASQAESK;GIVEQSQQAYQEAFEISK;IETELR;NLLSVAYK;SVTEQGAELSNEER;TAFDEAIAELDTLSEESYK;YDDMASCMK;YLAEVAAGDDK	1;0;0;1;1;1;0;1;1;1;1	8	10	0.51	19228;12088;12089;12619;9404;15860;31169;31178;745;3813;22479;31961;31962;9758;10804	sp|Q5ZKC9|1433Z_CHICK	14-3-3 protein zeta OS=Gallus gallus OX=9031 GN=YWHAZ PE=3 SV=2	1.14313e+07	571567	YWHAZ
642_1	tr|Q5XNV3|Q5XNV3_CHICK	31.714	NA	77939.6372847002	AGPGGNEQAPAAAAAAPQASGGSITSVQTEAMK;LNEQYEQASVHLWDLLEGK;LNQDQLDAVSK;QFMAETQFSSSEK;QILGVIDK;SFMALSQDIQK;TVLELQFILDK;YQEVTNNLEFAK	1;1;1;1;1;1;1;1	8	9	0.1681	36553;33275;13466;21766;3267;14695;15176;16288;20193	-	Cytoplasmic activation-proliferation-associated protein 1 OS=Gallus gallus OX=9031 GN=CAPRIN1 PE=2 SV=1	3.9996e+06	173896	CAPRIN1
999_1	tr|E1C4J8|E1C4J8_CHICK	25.7478	NA	42857.2	DALEIHFQK;EHVVELSHGEDPEDLDR;GGGEVDVLGYVPAGR;GQVQVPIGK;LVLTPLVR;VQAGPVDILLPSALEIGLTR;WAVAVFR;YPLSGGSALITFEK	1;1;1;1;1;1;1;1	8	8	0.2612	9138;30161;19941;4233;3886;31240;2393;20879	tr|A0A2R3TVM2|A0A2R3TVM2_CHICK	Uncharacterized protein OS=Gallus gallus OX=9031 GN=IFI35 PE=4 SV=4	616882	23726.2	IFI35
282_1	tr|Q5ZHY4|Q5ZHY4_CHICK	30.9312	NA	78000.4435647002	ELLYGGTSPTAETILK;LPPLPTVEK;LQTSPEYGQGMNPISR;NAAENMLEILGFK;NAAIAVLEELK;SEISQVFEIALK;SQVQIQNPSTALAGSQILNK;VTFFEPGSEETSTSNK	1;1;1;1;1;1;1;1	8	8	0.1587	25648;5992;27523;20057;11423;17658;32040;26913	tr|F1NHD1|F1NHD1_CHICK;tr|F1NHE0|F1NHE0_CHICK	Uncharacterized protein OS=Gallus gallus OX=9031 GN=RCJMB04_32c1 PE=2 SV=1	1.54337e+06	38584.2	RCJMB04_32c1
331_1	tr|Q5ZIZ0|Q5ZIZ0_CHICK	30.815	NA	53258.1305447001	AFLEDIR;AGSAVDDFINK;GLLFVGSGVSGGEEGAR;HEVLPANLIQAQR;NPELQNLLLDDFFK;TIFQSIAAK;VDDFLANEAK;YGPSLMPGGSK	1;1;1;1;1;1;1;1	8	10	0.1905	2744;10307;23486;21018;21019;25913;5615;9799;8937;9429	-	6-phosphogluconate dehydrogenase, decarboxylating OS=Gallus gallus OX=9031 GN=PGD PE=2 SV=1	3.01496e+06	115960	PGD
837_1	sp|Q5ZJN2|RB11A_CHICK	23.7024	NA	24423.4	AQIWDTAGQER;DDEYDYLFK;DHADSNIVIMLVGNK;GAVGALLVYDIAK;HLTYENVER;NEFNLESK;STIGVEFATR;VVLIGDSGVGK	1;1;1;1;1;1;1;1	8	8	0.3981	14902;12668;24209;15368;11103;5647;8483;7325	-	Ras-related protein Rab-11A OS=Gallus gallus OX=9031 GN=RAB11A PE=2 SV=1	4.0009e+06	266726	RAB11A
649_1	tr|E1C4M0|E1C4M0_CHICK	35.9181	NA	30654.4	AFVAIGDYNGHVGLGVK;ATFDAISK;ESEIIDFFLGSSLK;GTGIVSAPVPK;LSIVPVR;SLEEIYLFSLPIK;SPYQEFTDHLAK;TYSYLTPDLWK	1;1;1;1;1;1;1;1	8	8	0.3252	26111;2469;23301;6833;1112;22585;19682;18324	-	40S ribosomal protein S2 OS=Gallus gallus OX=9031 GN=RPS2 PE=3 SV=1	3.79393e+06	172451	RPS2
913_1	tr|A0A1L1RRN4|A0A1L1RRN4_CHICK	37.0902	NA	24292.8	DFMIQGGDFTR;DTNGSQFFITTVK;DVTIADCGTIEVEKPFAIAK;HYGPGWVSMANAGK;TVENFVALATGEK;VFFDLR;VLEGMDVVR;VVIGLFGK	1;1;1;1;1;1;1;1	8	13	0.4215	15251;15775;20242;20259;20261;32382;20637;21049;21050;18096;1318;6618;2022	sp|P24367|PPIB_CHICK	Peptidyl-prolyl cis-trans isomerase OS=Gallus gallus OX=9031 GN=PPIB PE=3 SV=2	1.15298e+07	720610	PPIB
624_1	tr|A0A1L1RYL5|A0A1L1RYL5_CHICK	28.8699	NA	48810.6598347001	ADHDFVVQEDFMK;ALQSVGQIVGEVLK;AVASQLDCNFLK;EVDPLVYNMSHEDPGDVSYSEIGGLSEQIR;EVIELPLTNPELFQR;TLMELLNQMDGFDTLHR;VGIIPPK;VVSSSIVDK	1;1;1;1;1;1;1;1	8	8	0.2715	23214;19818;17722;37139;27604;30909;264;4410	tr|A0A1L1RP66|A0A1L1RP66_CHICK;tr|Q5ZKX2|Q5ZKX2_CHICK	AAA domain-containing protein OS=Gallus gallus OX=9031 GN=PSMC6 PE=3 SV=2	1.3197e+06	43990.1	PSMC6
457_1	sp|Q9IAY5|TIRR_CHICK	28.7196	NA	33275.1	FDGLLGFPGGFVDR;FQLLFALK;ILNMVPEEK;KPAIDHAAVAAAK;LAEAVAATQKPK;QANELAAAAR;VPLYTQK;YWSLEDGLNR	1;1;1;1;1;1;1;1	8	9	0.2643	21205;5638;8206;14562;13324;13325;6518;2395;14182	tr|A0A452J855|A0A452J855_CHICK	Tudor-interacting repair regulator protein OS=Gallus gallus OX=9031 GN=NUDT16L1 PE=1 SV=3	2.73929e+06	171206	NUDT16L1
951_1	tr|E1BV94|E1BV94_CHICK	42.0431	NA	44333.7654247002	IAQLEAELALQK;LEQAQNELSAWK;MLIQENQELGR;QQLAQYQQQQSQASNPGTSR;QVQQPSVAQLR;TPSSEPTDQGEAVGK;TSGPGFYR;YTDLNSNDVTGLR	1;1;1;1;1;1;1;1	8	8	0.2576	16541;19169;16658;33078;14224;21363;3218;20477	-	Female-lethal(2)D homolog OS=Gallus gallus OX=9031 GN=WTAP PE=3 SV=3	2.6045e+06	108521	WTAP
86_1	tr|F1NTV6|F1NTV6_CHICK	26.0811	NA	172316	IEYQFFEER;ILETTSIFQR;IVPEWQDYDQEIK;LNIQPSDSDYAVDIR;TAAVANSMTYLTK;VASQSLSPLQQNLLK;VDALLSAQPK;VEHVVSVLEK	1;1;1;1;1;1;1;1	8	8	0.0629	14489;12693;24990;25909;18323;24216;7257;10377	tr|A0A1D5PIH4|A0A1D5PIH4_CHICK;tr|A0A3Q2U1E6|A0A3Q2U1E6_CHICK;tr|A0A3Q2TTZ9|A0A3Q2TTZ9_CHICK;tr|A0A3Q2UJA0|A0A3Q2UJA0_CHICK;tr|A0A3Q2TSN8|A0A3Q2TSN8_CHICK;tr|A0A1D5NZ55|A0A1D5NZ55_CHICK;tr|A0A3Q2U4Z1|A0A3Q2U4Z1_CHICK;tr|A0A3Q2UGK8|A0A3Q2UGK8_CHICK	Uncharacterized protein OS=Gallus gallus OX=9031 GN=UGGT1 PE=3 SV=4	1.23346e+06	14511.3	UGGT1
653_1	tr|A0A1D5PHL0|A0A1D5PHL0_CHICK	27.998	NA	25903.3	AANGVVLATEK;GYSFSLTTFSPSGK;HIGLVYSGMGPDYR;LAQQYFLVYHEPIPTAQLVQR;LTPTEVK;LVQIEYALAAVAAGAPSVGIK;SILYDER;YNEDLELEDAIHTAILTLK	1;1;1;1;1;1;1;1	8	12	0.4872	8254;20753;22882;22883;23218;23219;34787;34788;1178;30981;3521;32589	-	Proteasome subunit alpha type OS=Gallus gallus OX=9031 GN=PSMA2 PE=3 SV=1	4.00664e+06	308203	PSMA2
543_1	tr|F1NPJ4|F1NPJ4_CHICK	31.6503	NA	72917.2925547003	AAFGLSEAGFNTACVTK;FADGTIR;GEGGILINSQGER;KHTLSYVDVK;LGANSLLDLVVFGR;LSQIYR;RPFEEHWR;VVPGLYACGEAASASVHGANR	1;1;1;1;1;1;1;1	8	8	0.1444	26603;1042;16615;12085;20630;1051;10966;31495	-	Succinate dehydrogenase [ubiquinone] flavoprotein subunit, mitochondrial OS=Gallus gallus OX=9031 GN=SDHA PE=3 SV=2	1.0431e+06	28192	SDHA
944_1	tr|E1BQF9|E1BQF9_CHICK	30.2053	NA	88575.8509647005	DGFGFIK;DQFGFINYEVGDSK;EAFGFIER;GEFYPFGIVGMANK;INFVIDTNK;NINLDDANAPR;SPAAPGQSPTGSVCYER;TGLQTAVSVR	1;1;1;1;1;1;1;1	8	8	0.1134	1104;24039;5296;21979;7924;12822;26977;7015	tr|Q5F3I2|Q5F3I2_CHICK	Uncharacterized protein OS=Gallus gallus OX=9031 GN=CSDE1 PE=4 SV=3	874150	16188	CSDE1
324_2	tr|Q9W744|Q9W744_CHICK	23.1145	NA	66694.5709247003	APILIATDVASR;GDGPICLVLAPTR;GLDVEDVK;GVEICIATPGR;LLQLIEDR;LMEEIMSEK;MLDMGFEPQIR;QLAEDFLK;QTLMWSATWPK;QVNDLISVLR;TAQEVEQYR;TGTAYTFFTPNNIK;TIVFVETK;TLSYLLPAIVHINHQPFLER	0;0;0;0;1;1;0;1;0;1;1;1;1;1	8	9	0.2555	13323;17815;3014;11483;6156;9427;16849;17316;17798;5188;17214;17680;10987;9888;23089;4496;33930;33933	tr|A0A3S5ZPN3|A0A3S5ZPN3_CHICK	DEAD box protein 5 OS=Gallus gallus OX=9031 PE=2 SV=1	1.75648e+06	53226.7
1385_1	tr|A0A1D5Q032|A0A1D5Q032_CHICK	37.5846	NA	51047.0636247001	APSTAPTGAAPPPPGPPPPPAPSHPSSGADDSATR;EMTDAAMFYTNR;IWTELQAYIK;NSLDCEIVSAK;QPALLELEGK;QVDWVK;SALFAQINR;VENQENATNLVISDTELK	1;1;1;1;1;1;1;1	8	12	0.2367	36954;36955;20039;20418;20828;14613;13645;9067;962;6693;30718;30719	-	Adenylyl cyclase-associated protein OS=Gallus gallus OX=9031 GN=CAP1 PE=3 SV=2	4.79011e+06	184235	CAP1
249_1	tr|Q5ZLA7|Q5ZLA7_CHICK	19.2376	NA	80542.8510147004	EHDYYTPTGEFR;FESVIHEFDPYFNYR;FGQVYTEAK;FHNWFDDR;FYSLLDPSYAK;IIFDDFR;LNPQQFEVLFR;QQDSTYPIK	1;1;1;1;1;1;1;1	8	9	0.1163	21621;21622;29990;7271;10301;15822;4223;18435;8435	-	Dolichyl-diphosphooligosaccharide--protein glycotransferase OS=Gallus gallus OX=9031 GN=STT3A PE=2 SV=1	7.51226e+06	214636	STT3A
206_1	tr|E1C0W7|E1C0W7_CHICK	19.9099	NA	52892.5292347001	FDEVVTR;IPESGPSYGFQLTR;LGAVDESLSK;LNQLLESDYFR;LQTQGLGTALK;NLLLEVLHLAK;SFPLHFDENSFFAGNK;YLLQDTWSEK	1;1;1;1;1;1;1;1	8	8	0.1944	2786;22573;6659;18649;10090;14564;28565;15156	-	Uncharacterized protein OS=Gallus gallus OX=9031 GN=ERO1A PE=3 SV=2	8.56962e+06	295504	ERO1A
1383_1	tr|F2Z4K7|F2Z4K7_CHICK	27.6509	NA	29847.7	ADGYEPPVQESV;APAMFNIR;IASDGLK;LMELHGEGGGAGKPSGDEAGAK;MMEIMTR;TTDGYLLR;VFEVSLADLQNDEVAFR;VVDPFSK	1;1;1;1;1;1;1;1	8	8	0.3333	15378;4456;59;31464;3890;4534;29867;1240	-	40S ribosomal protein S3a OS=Gallus gallus OX=9031 GN=RPS3A PE=3 SV=3	4.85432e+06	269685	RPS3A
710_1	tr|F1NZE1|F1NZE1_CHICK	25.8324	NA	99295.8461347008	AVPASPTTGTEVLSQDGLHR;EQYGVALFNSIR;EVVVAAGAAPGDGPNK;FDVSSTSVFK;GVPASPAPR;TDMDQIITSK;VEAPAFTDAVR;YDYDSSTVR	1;1;1;1;1;1;1;1	8	8	0.108	30930;18622;20116;9654;2459;11320;11592;9297	tr|A0A3Q2U774|A0A3Q2U774_CHICK	PH domain-containing protein OS=Gallus gallus OX=9031 GN=FAM129B PE=3 SV=3	2.85711e+06	51947.5	FAM129B
794_1	tr|A0A1D5P2D5|A0A1D5P2D5_CHICK	15.2928	NA	146472	FPGIVLK;ILELWK;LYLINSPVVR;NLVPTDEITVYYR;SDSEYEILDR;SDTPLIYK;TLIDPASVQEK	1;1;1;1;1;1;1	7	7	0.0507	953;1421;11536;23254;13300;4489;12433	tr|A0A3Q2UG33|A0A3Q2UG33_CHICK;tr|E1BQH2|E1BQH2_CHICK	Isoleucyl-tRNA synthetase OS=Gallus gallus OX=9031 GN=IARS PE=3 SV=1	648749	8649.98	IARS
1175_2	tr|E1BZE6|E1BZE6_CHICK	45.8135	NA	39516.5812847001	EDSVKPGAHLTVK;EDTEEYNLR;EPEQLR;GFAFVTFDDHDTVDK;IETIEVMEDR;IFVGGIK;LFIGGLSFETTDDSLR;SSGSPYGGGYGSGSGSGGYGGR;WGTLTDCVVMR	1;1;0;1;1;0;1;1;1	7	10	0.2884	18156;11354;895;26044;26045;13616;14122;380;381;382;27106;29324;16879;17341	tr|A0A1D5PXH1|A0A1D5PXH1_CHICK	Uncharacterized protein OS=Gallus gallus OX=9031 GN=HNRNPA3 PE=4 SV=3	8.7522e+06	437610	HNRNPA3
1405_1	sp|Q5ZK10|NSF1C_CHICK	29.1601	NA	40616.3930947001	EANLLNAVIVQR;EFVAVTGAEEER;ELTDENQTLK;GEVPAELR;LGATPEEESAYVAGER;SYQDPSNAQFLDDIR;TGFSLDSGELR	1;1;1;1;1;1;1	7	7	0.2276	16941;16846;12103;2908;25347;27057;11788	-	NSFL1 cofactor p47 OS=Gallus gallus OX=9031 GN=NSFL1C PE=2 SV=1	1.98674e+06	86379.9	NSFL1C
1131_1	tr|E1BZT5|E1BZT5_CHICK	17.8927	NA	273458.535844699	ALDIPLVK;EAVVNTQELLDLLVK;EELGLIEQAYDNPHEALSR;IDLTLLNR;LLILALER;LTLEDLEDSWDR;NNVNVASLTQSEIR	1;1;1;1;1;1;1	7	7	0.036	2840;25468;32440;5023;4581;21070;22411	-	MPN domain-containing protein OS=Gallus gallus OX=9031 GN=PRPF8 PE=4 SV=1	1.80107e+06	12421.2	PRPF8
161_1	tr|A0A1D5P893|A0A1D5P893_CHICK	41.0382	NA	34809.9	AITIAGIPQSIIECVK;ESTGAQVQVAGDMLPNSTER;IITLAGPTNAIFK;INISEGNCPER;LEEDISSSMTNSTAASRPPVTLR;LVVPASQCGSLIGK;QVTITGSAASISLAQYLINVR	1;1;1;1;1;1;1	7	11	0.3576	26038;31524;31698;31704;17547;15313;34547;34615;19520;32630;32631	-	Uncharacterized protein OS=Gallus gallus OX=9031 GN=LOC426023 PE=4 SV=2	1.56174e+06	91867.3	LOC426023
1240_1	tr|E1C2I3|E1C2I3_CHICK	33.9345	NA	32672.5	EYVAYSHTGR;FEGHFSINK;IPLNNGDGCR;IVPTVYEDMSGK;LQVQNVHGAFNALEGADK;LSSNPLASHDYILK;YSYQYTVANK	1;1;1;1;1;1;1	7	11	0.2862	11810;11811;8406;9615;9646;16909;17375;29333;29334;22735;13669	-	Uncharacterized protein OS=Gallus gallus OX=9031 GN=ERGIC1 PE=3 SV=3	8.84824e+06	632017	ERGIC1
1431_1	tr|Q5ZKI1|Q5ZKI1_CHICK	35.2141	NA	28116.3	AGLDGENIGNCPFCQR;DFEIPADMTGVWR;ESFDVGSDIFAK;FNVTTVDMTR;IEEFLEQTLCPPTYPHLSPK;LDQYLTTPLPEEIDQDSVEDITISK;LFMVLWLK	1;1;1;1;1;1;1	7	11	0.4262	27756;22158;22594;16128;11844;12382;34185;34187;36203;36205;7499	-	Chloride intracellular channel protein OS=Gallus gallus OX=9031 GN=CLIC2 PE=2 SV=1	1.42593e+06	95062.2	CLIC2
115_1	sp|Q5ZIK9|COPE_CHICK	24.2684	NA	34347.1	ANASPELQAVR;DAIVADLDK;LQDAYYIFQEMADK;MFAEYLSNESQR;NSFYIGAYQAAINEAQR;WDDAEGVLQEALDK;YGVVLDEIK	1;1;1;1;1;1;1	7	7	0.2792	10944;5079;26427;20635;29400;23408;7114	-	Coatomer subunit epsilon OS=Gallus gallus OX=9031 GN=COPE PE=2 SV=1	2.35758e+06	112266	COPE
332_1	tr|A0A1L1RP46|A0A1L1RP46_CHICK	27.0157	NA	22693.4	EFADSLGIPFLETSAK;FADDTYTESYISTIGVDFK;GAHGIIVVYDVTDQESFNNVK;QWLQEIDR;SSMNPEYDYLFK;TIELDGK;TITSSYYR	1;1;1;1;1;1;1	7	7	0.4439	26266;32340;33554;8717;22133;978;5896	-	Uncharacterized protein OS=Gallus gallus OX=9031 GN=RAB1B PE=4 SV=2	2.41537e+06	134187	RAB1B
982_1	sp|Q5ZJ64|EIF3M_CHICK	33.4146	NA	42563.8456147001	ALKDPNTFLFDHLLALKPVK;DPNTFLFDHLLALKPVK;LLTFMGMAVENK;LQLLSNLFHGMDK;QQWQQLYDTLNTWK;SVPAFIDITEEDQAAELR;WISDWNLSTDK	1;1;1;1;1;1;1	7	7	0.2353	33350;30054;17348;21670;28501;31042;17677	-	Eukaryotic translation initiation factor 3 subunit M OS=Gallus gallus OX=9031 GN=EIF3M PE=2 SV=1	953936	39747.3	EIF3M
22_1	tr|A0A1D5PP94|A0A1D5PP94_CHICK	20.7117	NA	90158.4013047003	DMILQFIGR;EVDPQGLR;FPFELVK;GISPIPINLR;NLVDSYVAIINK;RPLILQLIFSK;VPVGDQPQDIEYQIR	1;1;1;1;1;1;1	7	7	0.0907	8909;3931;3129;8461;17223;16579;26848	tr|A0A1D5PDR7|A0A1D5PDR7_CHICK;tr|A0A1D5PI72|A0A1D5PI72_CHICK	Dynamin GTPase OS=Gallus gallus OX=9031 GN=LOC430067 PE=3 SV=2	2.65101e+06	49092.8	LOC430067
450_1	tr|F1P593|F1P593_CHICK	27.6369	NA	21813.1	DNIVEITGK;LLPSESALLPAPGSPYGR;QLSSGISEIR;VPFTFLTSPSWEPFR;VTLDVNHFAPEELVVK;WPSGSAWPGYFR;YTLPPGVEATAVR	1;1;1;1;1;1;1	7	9	0.4794	5848;28040;8812;27802;27790;27805;18999;19000;17966	-	Heat shock 27 kDa protein OS=Gallus gallus OX=9031 GN=HSPB1 PE=3 SV=2	1.06842e+07	971291	HSPB1
1327_1	tr|Q5ZLD1|Q5ZLD1_CHICK	35.6543	NA	54265.1483147001	AIEILGGK;IEYDTFGELK;LGFLTSEQFDQWVKPK;SGLGELILPENEPGSSIMPGK;THTQDAVPLTLGQEFSGYVQQIK;VAELTGLPFVTAPNK;VYQLAAGGTAVGTGLNTR	1;1;1;1;1;1;1	7	7	0.2189	1400;12892;29508;31870;34960;22704;26694	-	Fumarate hydratase, mitochondrial OS=Gallus gallus OX=9031 GN=FH PE=2 SV=1	1.67234e+06	52260.7	FH
953_1	tr|E1BQC5|E1BQC5_CHICK	18.1957	NA	206549	AELYQNLVEWK;DLLLVVGHK;EIHLVDITEDNVQAFIK;GTTLIEQMLSGLHYK;LQSDLNDEGLGK;SVTLHPFVFQFLQR;VTSFLIPEK	1;1;1;1;1;1;1	7	7	0.047	18490;5993;30270;25603;15320;26152;7060	-	Poly [ADP-ribose] polymerase OS=Gallus gallus OX=9031 GN=PARP14 PE=3 SV=5	2.88496e+06	28283.9	PARP14
504_1	sp|Q90WD0|ARP3_CHICK	26.9756	NA	47391.1231247001	AEPEDHYFLLTEPPLNTPENR;FMEQVIFK;HGIVEDWDLMER;LPACVVDCGTGYTK;LSEELSGGR;QYTGINAISK;TLTGTVIDSGDGVTHVIPVAEGYVIGSCIK	1;1;1;1;1;1;1	7	8	0.2488	34639;7715;21278;21279;22277;4757;8984;36704	-	Actin-related protein 3 OS=Gallus gallus OX=9031 GN=ACTR3 PE=2 SV=1	2.58722e+06	123201	ACTR3
1153_1	sp|Q9DEA3|PCNA_CHICK	16.0673	NA	28869.4	AEDNADTLALVFEAPNQEK;FSANGELGNGNIK;LVQGSVLK;MPSAEFAR;NIAMGVNLNSMSK;SEGFDTYR;YLNFFTK	1;1;1;1;1;1;1	7	7	0.2901	31365;16395;2290;3817;18089;5468;4382	-	Proliferating cell nuclear antigen OS=Gallus gallus OX=9031 GN=PCNA PE=1 SV=1	3.08697e+06	171498	PCNA
315_1	tr|A0A3Q2TUH0|A0A3Q2TUH0_CHICK	23.8841	NA	34935.8	AQAGEGNKPNSANLELR;DIENPEIIVK;DLLPVYR;GQVLNSDELHELYEGLK;KDIENPEIIVK;TVSAMQHVLQR;VVPVADIITPNQFEAELLTGR	1;1;1;1;1;1;1	7	8	0.2684	27070;11388;3056;29786;15626;14770;33370;33371	-	Pyridoxal kinase OS=Gallus gallus OX=9031 GN=PDXK PE=3 SV=1	6.11909e+06	407939	PDXK
56_1	tr|Q5ZME1|Q5ZME1_CHICK	32.6461	NA	36962.3	GFGFVTFDDHDPVDK;GGGGNFGPGPGSNFR;GGNFGFGDAR;NMGGPYGGGNYGPGGSGGSGGYGGR;NYYEQWGK;QEMQEVQNSR;YHTINGHNAEVR	1;1;1;1;1;1;1	7	13	0.2722	25699;25702;18048;6079;32497;32507;32632;32633;32648;8708;14041;19030;19066	tr|A0A3Q2U3U3|A0A3Q2U3U3_CHICK;tr|A0A3Q2U0R8|A0A3Q2U0R8_CHICK	Uncharacterized protein OS=Gallus gallus OX=9031 GN=HNRNPA2B1 PE=2 SV=1	5.40485e+06	300269	HNRNPA2B1
326_2	sp|P07322|ENOB_CHICK	27.0882	NA	47166.3491947001	AAIAQAGYTDK;FGANAILGVSLAVCK;ISVVEQEK;LAMQEFMVLPVGAASFHDAMR;SGETEDTFIADLVVGLCTGQIK;TIGPALIEK;VGAEVYHSLK;VMIEMDGTENK;VNQIGSVTESIQACK	1;0;1;1;0;1;1;1;1	7	8	0.2811	9405;21785;4361;33864;33865;4597;9209;15148;24369;24370	-	Beta-enolase OS=Gallus gallus OX=9031 GN=ENO3 PE=1 SV=3	2.47295e+06	88319.5	ENO3
1093_1	tr|A0A1D5P2W8|A0A1D5P2W8_CHICK	30.0664	NA	89181.2290247002	AIGTEPDSDVLSEIMHSFAK;FVPYYDLFMTSLK;LMVPLLK;LVLEQVVTSIASVADTAEEK;SLLIPYLDNLVK;VAAAESMPLLLECAR;VSDILHSIFSSYK	1;1;1;1;1;1;1	7	8	0.1266	32122;24170;1630;31654;31663;18368;24302;21183	-	TOG domain-containing protein OS=Gallus gallus OX=9031 GN=RANBP6 PE=4 SV=2	382494	10065.6	RANBP6
1297_1	sp|Q5ZKB9|DDX6_CHICK	23.2662	NA	54383.3015447001	FGHLGLAINLITYDDR;GPVKPSGGPGGGGTQTQQQMNQLK;GVTQYYAYVTER;LDDTVHVVIATPGR;SGAYLIPLLER;SIEEQLGTEIKPIPSNIDK;VEHVQMIVLDEADK	1;1;1;1;1;1;1	7	10	0.2277	27919;33859;33867;33983;20047;21111;13513;31761;24207;24556	-	Probable ATP-dependent RNA helicase DDX6 OS=Gallus gallus OX=9031 GN=DDX6 PE=2 SV=1	1.57514e+06	54315.3	DDX6
1088_1	sp|O57535|NDK_CHICK	18.1963	NA	17276.8	EISLWFKPAELIDYR;FVHASEDLLK;GDFCIQVGR;NIIHGSDSVESAQK;TFIAIKPDGVQR;VMLGETNPADSKPGTIR;YMNSGPVVAMVWEGLNVVK	1;1;1;1;1;1;1	7	9	0.6275	28898;11049;7542;20917;20918;17108;17109;27656;31577	-	Nucleoside diphosphate kinase OS=Gallus gallus OX=9031 PE=2 SV=1	2.81439e+06	234533
5_2	tr|A0A1D5PRK6|A0A1D5PRK6_CHICK	32.377	NA	54261.1763247001	DYGNSPLHR;IAIPGLAGAGNSVLLVSNLNPER;IITFTK;LPSDVTEAEVISLGLPFGK;LSLDGQNIYNACCTLR;LTSLNVK;MDGIVQDITVGTK;NNQFQALLQYADPMSAQHAK	1;1;0;1;1;1;1;1	7	9	0.2229	7738;33309;33310;251;30116;29136;969;19227;19668;33459	tr|A0A1L1S0D8|A0A1L1S0D8_CHICK	Uncharacterized protein OS=Gallus gallus OX=9031 GN=PTBP1 PE=4 SV=2	408010	21474.2	PTBP1
305_1	tr|A0A1D5PBC6|A0A1D5PBC6_CHICK	24.2079	NA	64074.1725847001	EGIDPTPYYWYTDQR;EPFPTIYVDSQR;FLTWILDR;IGALGAYR;MNYAEAIEWLK;NDPSLPEPK;TAALALEELYVSER	1;1;1;1;1;1;1	7	7	0.1377	29214;20106;7930;1765;17772;6060;22888	tr|Q5ZK08|Q5ZK08_CHICK	Asparagine--tRNA ligase OS=Gallus gallus OX=9031 GN=NARS PE=4 SV=1	2.24763e+06	74921	NARS
1402_1	tr|F1NMF6|F1NMF6_CHICK	22.4695	NA	84290.9353447003	IFQNLNGALDEVVLK;IQVLGLDEEWK;SEDYVDIVQR;SVIAPLVSR;VGIDYEGGGCR;VIGPDDEVENAEAR;VVFSAENYIYPDR	1;1;1;1;1;1;1	7	8	0.1137	25246;16622;16623;13218;4599;11806;21606;23046	sp|P24802|PLOD1_CHICK	Procollagen-lysine 5-dioxygenase OS=Gallus gallus OX=9031 GN=PLOD1 PE=4 SV=1	706116	15691.5	PLOD1
42_4	tr|A0A1D5PVM5|A0A1D5PVM5_CHICK	33.686	NA	44681.1214047001	DFTVSALHGDMDQK;DQIYEIFQK;EELTLEGIK;GIDVQQVSLVINYDLPTNR;GIYAYGFEKPSAIQQR;GVAINFVTEEDK;GYDVIAQAQSGTGK;KEELTLEGIK;LQAEAPHIVVGTPGR;QFYINVER;VFDMLNR;VLITTDLLAR	1;0;1;1;0;1;0;1;0;1;0;1	7	7	0.3436	22856;11845;7008;32091;28093;16371;18556;11094;22394;22395;8078;3871;9607	sp|Q8JFP1|IF4A2_CHICK;tr|A0A1L1RUX2|A0A1L1RUX2_CHICK	RNA helicase OS=Gallus gallus OX=9031 GN=EIF4A2 PE=3 SV=2	6.97057e+06	303068	EIF4A2
1122_1	tr|F1NYE5|F1NYE5_CHICK	29.2659	NA	45450.3820547001	EEGGGQPGAPLR;FDQLFDDESDPFEVLR;GGPAGAQSNSSGGAGGGGPGQAGSGGGAGSAAK;NPLPPFAASAGGER;PGHLQEGFGCVVTNR;SEEAHAEDSVMDHHFR;VEFNIR	1;1;1;1;1;1;1	7	7	0.2642	11330;30109;34717;18252;25180;29347;1017	tr|Q5F3L2|Q5F3L2_CHICK	HABP4_PAI-RBP1 domain-containing protein OS=Gallus gallus OX=9031 GN=SERBP1 PE=4 SV=3	2.75338e+06	137669	SERBP1
996_1	tr|A0A3Q2UET9|A0A3Q2UET9_CHICK	35.0393	NA	115745.178674701	ATQLAEEIESSAQYK;DAFTDSAISAK;DMDTNYAR;DNSEEFLK;GPEVTSQGVQTSGPGSK;LQSSSSSDAVDQLLNK;SGSHTSDFSPNSGADQR	1;1;1;1;1;1;1	7	9	0.0863	25109;9943;5756;5665;23984;25620;25639;26707;26708	tr|A0A1D5PZ01|A0A1D5PZ01_CHICK;tr|F1NJL0|F1NJL0_CHICK	LsmAD domain-containing protein OS=Gallus gallus OX=9031 GN=ATXN2L PE=3 SV=1	811739	20293.5	ATXN2L
821_2	tr|F1NUI2|F1NUI2_CHICK	27.6917	NA	284436	AFEEEVSAASTEEVVK;ALQSLLSQDASIK;ALQSTNTHVLANK;ANQILFETTPLYAIK;ASTDFVTGADVTK;ATMQGIAQAK;AYSQDELQGVDVK;DDGTIEAGSVHK;EEEVFVIR;EEIQSNAVR;EITVEEQDFK;ELFEAQSLDAIGR;FENQSVNGDYLSTTAK;FETEPLDSFPGGK;GHLQGIMLQLLHR;GQEEQYLR;HLFETEPLGSSVVSEADQK;KEEEVFVIR;LFQTEPLCAIR;LLDIEEAIK;LLFETQALDSLK;LYSDETEMQEAVLK;MPGQTESSTSSVGHVSPPK;MVSVSDVQR;NEVVGEQQSLVTEQASQK;NLQQESEIQSLISAQAEQGAAESAPR;QEEDVSVPQADVK;QEELQEILTR;QEGTTVE…	1;0;0;0;0;0;0;0;0;0;0;0;0;0;0;0;0;0;0;1;1;0;1;0;0;0;0;1;1;0;0;1;0;0;0;0;0;0;0;0;0;0;0;0;0;0	7	8	0.2314	26260;17970;18629;18631;26216;16040;6657;20105;13371;6713;7379;13732;20027;27166;19368;21677;6744;31353;10721;17185;7324;18067;18070;24828;29582;6704;30141;35801;35802;19885;14429;26200;5405;15427;16437;21829;22183;28021;28288;21895;18042;23957;33619;20667;9238;21667;22032;10155;22005;21016;23464;23748	-	Uncharacterized protein OS=Gallus gallus OX=9031 GN=XIRP1 PE=3 SV=2	550930	3184.57	XIRP1
1016_1	tr|A0A3Q2UHE4|A0A3Q2UHE4_CHICK	30.969	NA	57986.7	ANFENLAK;FGVQTDR;NSSTTYSAEHEPESGYK;SAVGFEYQGK;TTGSDYQEAVSQR;VDQSAVGFEYQGK;YGLFPANYVELR	1;1;1;1;1;1;1	7	7	0.1357	3769;1792;28987;8637;19821;19471;19838	-	SH3 domain-containing protein OS=Gallus gallus OX=9031 GN=CTTN PE=4 SV=1	4.82486e+06	185571	CTTN
883_1	tr|F1N9U8|F1N9U8_CHICK	34.8972	NA	36685.4	AAVDAGFVPNDMQVGQTGK;GFLAEELTPLVLETQK;LDVAPVSDIIEIK;LGGEVSCLVAGTSCDK;LLYDLADQLNAAVGASR;VLVAQHDVYK;VTPPPPVGLSEWIEQK	1;1;1;1;1;1;1	7	8	0.3092	29232;29477;27425;19055;24773;27458;11458;27217	tr|A0A1D5PC99|A0A1D5PC99_CHICK;tr|Q5ZIX2|Q5ZIX2_CHICK	Electron transfer flavoprotein subunit alpha OS=Gallus gallus OX=9031 GN=ETFA PE=3 SV=4	698499	30369.5	ETFA
37_5	sp|Q5ZMD1|1433T_CHICK	49.258	NA	27764.7	AVTEQGAELSNEER;DSTLIMQLLR;EMQPTHPIR;NLLSVAYK;QTIENSQGAYQEAFDISK;SICTTVLELLDK;TAFDEAIAELDTLNEDSYK;VISSIEQK;YDDMATCMK;YLAEVACGDDR;YLIANATNPESK	1;0;0;0;1;1;1;0;1;1;1	7	8	0.5306	22051;12088;12089;12619;9404;3813;30835;30836;18459;32095;3717;10231;14712;16350	-	14-3-3 protein theta OS=Gallus gallus OX=9031 GN=YWHAQ PE=1 SV=1	3.43606e+06	190892	YWHAQ
431_1	tr|E1C784|E1C784_CHICK	37.0045	NA	129430.386804701	ADVGFAMGIAGTDVAK;EASDIILTDDNFTSIVK;IDESSLTGESDQVK;MVTGDNINTAR;QVVAVTGDGTNDGPALK;TQDGVALEIQPLK;YGDLLPADGILIQGNDLK	1;1;1;1;1;1;1	7	8	0.0906	22220;28912;21488;12138;24562;24575;19052;29389	tr|A0A1D5PDT3|A0A1D5PDT3_CHICK;tr|A0A3Q2TVE8|A0A3Q2TVE8_CHICK;tr|A0A1D5PU07|A0A1D5PU07_CHICK;tr|A0A1D5PJX0|A0A1D5PJX0_CHICK	Calcium-transporting ATPase OS=Gallus gallus OX=9031 GN=ATP2B4 PE=3 SV=4	660323	11005.4	ATP2B4
1441_1	tr|Q5F3B9|Q5F3B9_CHICK	27.5984	NA	49966.1108947001	ALITASGLK;EPIDIVEGIK;ILACDDLDEAAK;INFDSNSAYR;LHGGTPANFLDVGGGATVQQVTEAFK;LSEIVSLAK;SFQGPVLIGSSQGGVNIEDVAAENPDAIIK	1;1;1;1;1;1;1	7	7	0.2289	3004;9533;16756;11955;35178;5095;36635	-	Succinate--CoA ligase [ADP-forming] subunit beta, mitochondrial OS=Gallus gallus OX=9031 GN=SUCLA2 PE=2 SV=1	2.86948e+06	102481	SUCLA2
1009_1	tr|F1NC02|F1NC02_CHICK	30.5943	NA	29479.2	ATCIGNNSAAAVSMLK;HYGFQLYQSDPSGNYGGWK;LLDEVFFSEK;QAYTQFGGK;RPFGVSLLYIGWDK;TALALAIK;VEIATLTR	1;1;1;1;1;1;1	7	8	0.3218	23813;32618;13311;6140;24741;24742;1402;3691	-	Proteasome subunit alpha type OS=Gallus gallus OX=9031 GN=PSMA4 PE=3 SV=2	4.33778e+06	309841	PSMA4
1281_1	tr|A0A1D5NYJ2|A0A1D5NYJ2_CHICK	25.9309	NA	103581.093614701	DIIALNPLYR;FSVGGMTDVAEIK;ILEFIAVSQLR;ITSDVLTVLIK;NPVFPR;QLEVEPEEPEGK;TENPLILIDEVDK	1;1;1;1;1;1;1	7	7	0.0815	12020;17346;15338;12487;318;18245;21265	-	Lon protease homolog, mitochondrial OS=Gallus gallus OX=9031 GN=LONP1 PE=3 SV=1	708772	14766.1	LONP1
491_1	tr|F1NN63|F1NN63_CHICK	21.75	NA	61510.4557947002	DLETVMFDR;FNTANGGPAPEGITDK;IAAANGIGR;NIFDFNALK;QEATLVVGGDGR;TGEYDFGAAFDGDGDR;VDLGTIGK	1;1;1;1;1;1;1	7	8	0.1406	9937;23443;23444;2278;8517;12461;25628;1438	tr|Q2UZR2|Q2UZR2_CHICK	Uncharacterized protein OS=Gallus gallus OX=9031 GN=PGM1 PE=3 SV=2	7.21934e+06	189983	PGM1
1370_1	tr|Q5ZLI2|Q5ZLI2_CHICK	35.8859	NA	28463	AVENSSTAIGIR;DGVVFGVEK;HVGMAVAGLLADAR;IIYIVHDEVK;SSIGTGYDLSASTFSPDGR;TNYGYDIPLK;VFQVEYAMK	1;1;1;1;1;1;1	7	10	0.3255	13009;4815;18154;18155;18626;13397;29951;11846;9588;10108	-	Proteasome subunit alpha type OS=Gallus gallus OX=9031 GN=PSMA3 PE=2 SV=1	5.65271e+06	403765	PSMA3
895_1	tr|A0A1D5PP57|A0A1D5PP57_CHICK	25.4477	NA	55600.2991447001	AVVQVFEGTSGIDAK;IPIFSAAGLPHNEIAAQICR;IPQTTLAEFYPR;NFIAQGPYENR;QIYPPINVLPSLSR;TVSGVNGPLVILDQVK;YAEIVHLTLPDGTR	1;1;1;1;1;1;1	7	7	0.2028	21805;32392;19701;15963;23571;24483;23305	tr|Q9I8A2|Q9I8A2_CHICK	Vacuolar proton pump subunit B OS=Gallus gallus OX=9031 GN=ATP6V1B2 PE=3 SV=2	4.16963e+06	138988	ATP6V1B2
23_1	tr|A0A3Q3A5F2|A0A3Q3A5F2_CHICK	28.4432	NA	113613.548764701	AEYEGDGIPTVFVAVAGR;DDANNDPQWSEEQLIEAK;DQITAGNAAR;EIVLADVIDNDSWR;FSFAGLTIGK;STQAIFEILEK;TEVDIMAR	1;1;1;1;1;1;1	7	8	0.0879	28478;31640;31659;6580;24604;7232;15055;4422	tr|A0A3Q2ULT4|A0A3Q2ULT4_CHICK;tr|A0A452J876|A0A452J876_CHICK;tr|R9PXP8|R9PXP8_CHICK;tr|A0A1D5P4C5|A0A1D5P4C5_CHICK;tr|A7UEA7|A7UEA7_CHICK;tr|A0A1D5PH07|A0A1D5PH07_CHICK;sp|P38024|PUR6_CHICK;tr|A0A3Q2U811|A0A3Q2U811_CHICK	Multifunctional protein ADE2 OS=Gallus gallus OX=9031 GN=PAICS PE=3 SV=1	1.80445e+06	31111.3	PAICS
158_2	sp|Q8UVD9|FUBP2_CHICK	24.2213	NA	80593.9755447005	AWEEYYK;IAHIMGPPER;IGQQPQQPGAPPQQDYTK;IINDLLQSLR;LAAQGDCEYGPR;STTVTEEYR;SVSLTGSPEAVQK;VPDGMVGLIIGR	0;1;1;1;1;1;1;1	7	8	0.1183	5839;10317;30219;11888;16841;8635;15795;13320;13869	-	Far upstream element-binding protein 2 OS=Gallus gallus OX=9031 GN=KHSRP PE=1 SV=1	4.84211e+06	98818.6	KHSRP
158_3	tr|E1BX03|E1BX03_CHICK	31.6447	NA	67386.3601147001	AWEEYYK;FAVGIVIGR;GTPQQIDYAR;IAQITGPPDR;IGGNEGIDVPIPR;IQIAPDSGGLPER;SVQAGNPGGPGGPGGR;TGLIIGK;VPDGMVGFIIGR	0;0;1;1;1;1;1;1;1	7	7	0.1509	5839;4371;10703;8056;16866;17326;17681;42;14503	tr|A0A1L1RSJ8|A0A1L1RSJ8_CHICK;tr|A0A1L1RJU6|A0A1L1RJU6_CHICK	Uncharacterized protein OS=Gallus gallus OX=9031 GN=FUBP1 PE=4 SV=4	1.65992e+06	44862.7	FUBP1
577_2	tr|A0A1D5PDK5|A0A1D5PDK5_CHICK	28.306	NA	20586.3	DGFQQWLK;EGQSVIGLQMGTNR;GPSYGLSR;IQASSMAFK;LINSLYPR;QYDPDLEQLLVR;TLMNLGSLAVAK;YGIAATDIFQTVDLWEGK	1;1;0;1;1;1;1;1	7	9	0.4837	6729;21039;21451;2081;6111;5537;21012;13022;13582;30824	-	Calponin-homology (CH) domain-containing protein OS=Gallus gallus OX=9031 GN=IGSF9 PE=4 SV=3	5.44541e+07	3.63027e+06	IGSF9
871_1	tr|Q5ZLV5|Q5ZLV5_CHICK	26.5698	NA	53045.0301947001	EGGSIPVTLTFQEATGK;IDFDLK;LGGTAQLMDIGK;LPDGSEIPLPPIILGK;NVMLLPVGAADDGAHSQNEK;TVFGVEPDLTR;YNYIQGVK	1;1;1;1;1;1;1	7	7	0.1895	26432;594;12548;24914;31289;13576;5743	tr|F1P463|F1P463_CHICK	M20_dimer domain-containing protein OS=Gallus gallus OX=9031 GN=RCJMB04_4l9 PE=2 SV=1	7.0578e+06	235260	RCJMB04_4l9
578_1	tr|A0A1D5PZ51|A0A1D5PZ51_CHICK	22.6717	NA	70669.5653647003	GAPLVVICQGK;GMYDGPVFDLTATPK;IAVGSDSDLVIWDPDAVK;IVAPPGGR;LQNLSPDGDK;MDENQFVAVTSTNAAK;MSVIWDK;QIGDNLIVPGGVK;SAADLISQAR	1;1;1;0;1;0;1;1;1	7	7	0.1651	10485;23903;29171;845;8682;26282;26573;3101;16007;7003	-	Amidohydro-rel domain-containing protein OS=Gallus gallus OX=9031 GN=DPYSL3 PE=3 SV=2	1.5116e+06	40854	DPYSL3
394_1	tr|A0A3Q3AMN1|A0A3Q3AMN1_CHICK	16.1604	NA	148112	AIQDKPEDISNK;ETGSISLQETR;IPETSDKPVESQAK;LAESENENICK;QQQELDASLK;TIEDESQDIK;VTAENITEQR	1;1;1;1;1;1;1	7	7	0.0609	17482;13124;21970;15903;11082;11633;11112	tr|A0A3Q3A6H4|A0A3Q3A6H4_CHICK;tr|E1BQV7|E1BQV7_CHICK	Non-specific serine/threonine protein kinase OS=Gallus gallus OX=9031 GN=SLK PE=4 SV=1	860075	10887	SLK
505_1	tr|F1NVA4|F1NVA4_CHICK	31.887	NA	43702.8	DELHVVEAEALDYEGNPTK;MSVQPTVSLGGFEITPPVVLR;TVTLGAGAK;VDDEENEHQLSLR;VIQALWQWR;VPLSLEEIK;VVLASLK	1;1;1;1;1;1;1	7	12	0.2159	31925;31926;31927;32841;32842;33041;1719;23264;23266;12401;6891;329	tr|A0A1L1RJ78|A0A1L1RJ78_CHICK	Nucleophosmin OS=Gallus gallus OX=9031 GN=NPM1 PE=3 SV=4	9.71488e+06	422386	NPM1
1090_1	tr|E1C6A1|E1C6A1_CHICK	26.7152	NA	113705.221724701	DQFDYGTLDHVIR;FFTGQITAAGK;LQGILNSAPLLLPGR;SLGAEPLEVDIK;TAPTLISFIYPAQNPDLLK;TTVLAMDQVPR;VALSPAGVQALVK	1;1;1;1;1;1;1	7	7	0.0866	23175;10431;22821;14804;31655;13993;14204	-	Proton-translocating NAD(P)(+) transhydrogenase OS=Gallus gallus OX=9031 GN=NNT PE=3 SV=4	625110	14537.5	NNT
146_1	tr|A0A3Q3B025|A0A3Q3B025_CHICK	27.4313	NA	85062.0943547003	FQLPAK;LSLGTYASLR;SHSASDASPALSPDK;SHSASDASPALSPDKVETK;SLGQTDASLPK;TLHGVNATESPQNPGVEDAPIAK;VGVLAATMEAK	1;1;1;1;1;1;1	7	8	0.1047	61;8490;20519;20520;29554;9663;33816;9322	tr|A0A1D5PTF4|A0A1D5PTF4_CHICK	LIM zinc-binding domain-containing protein OS=Gallus gallus OX=9031 GN=LIMA1 PE=4 SV=1	2.48546e+06	49709.2	LIMA1
1394_1	tr|Q5ZJX9|Q5ZJX9_CHICK	28.9535	NA	26430.2	EELEEVIK;GPQLFHMDPSGTFVQCDAR;GVNTFSPEGR;ITSPLMEPSSIEK;LFQVEYAIEAIK;LNATNIELATVEPGMK;SSLVILK	1;1;1;1;1;1;1	7	10	0.3527	5845;32252;32253;7905;19596;19999;19383;25811;26110;735	-	Proteasome subunit alpha type OS=Gallus gallus OX=9031 GN=PSMA5 PE=2 SV=1	4.42665e+06	368887	PSMA5
721_1	tr|F1NTM7|F1NTM7_CHICK	36.2622	NA	45879.2213247001	AASIFAAVPR;IALGDDSPAIAQK;IVATTLTSPQLFAEWK;TTWSNPPSQGAR;VGNLSVVGK;VGSVQGLGGTGALR;VNLGVGAYR	1;1;1;1;1;1;1	7	7	0.2015	7356;15658;27717;15750;2969;14841;4799	sp|P00504|AATC_CHICK	Aspartate aminotransferase OS=Gallus gallus OX=9031 GN=GOT1 PE=3 SV=2	3.67801e+06	126828	GOT1
327_1	tr|F1N9I5|F1N9I5_CHICK	21.3161	NA	36080.1	AINTLNGLR;DANLYISGLPR;DVEDMFSR;ILQVSFK;TNLIVNYLPQNMTQDELR;VLVDQTTGLSR	1;1;1;1;1;1	6	7	0.1963	5382;13057;6098;2055;32246;32260;12053	-	ELAV-like protein OS=Gallus gallus OX=9031 GN=ELAVL1 PE=3 SV=1	2.40053e+06	141208	ELAVL1
138_1	tr|O42134|O42134_CHICK	24.0886	NA	23899.9	LDAMFR;LPPELWGVLGR;SGTIGVQELPGAFEAAGFR;SHVSMVDPNESEEVR;SMVAVMDSDTTGK;WQLVYK	1;1;1;1;1;1	6	6	0.3271	615;13695;29259;26369;16977;2088	-	Calcium-activated neutral proteinase small subunit (Fragment) OS=Gallus gallus OX=9031 PE=2 SV=1	1.37032e+06	97879.9
301_1	tr|Q49B65|Q49B65_CHICK	27.7914	NA	26909.6	AAAGELEEDSGLLTLAK;AAVFNPYTEFK;DGYIDLMELK;EFLLIFHK;EVDEDFDGK;LSEIDVSIEGVK	1;1;1;1;1;1	6	6	0.2815	25539;15260;12298;7415;7588;15331	-	EF hand-containing protein 1 OS=Gallus gallus OX=9031 GN=EFHD1 PE=2 SV=1	1.48207e+06	92629.7	EFHD1
600_2	tr|A0A1D5PG30|A0A1D5PG30_CHICK	39.4018	NA	76080.5293147001	FEDYVQSVDIAAFNK;ISHLEVENQNLHSVVADLQK;SLAGSASTSSSGPGDQNELLSR;SSILLDVKPWDDETDMAK;SVQMDGLVWGASK;VELPSASPAK;VGTDILEEEITK	1;1;1;0;1;1;1	6	9	0.1601	26640;33290;33291;31832;31833;31244;18055;18520;6121;17164	tr|A0A1D5PPL7|A0A1D5PPL7_CHICK	Uncharacterized protein OS=Gallus gallus OX=9031 GN=EEF1D PE=3 SV=2	3.94995e+06	157998	EEF1D
1209_1	tr|A0A182C605|A0A182C605_CHICK	32.5769	NA	32332.9	IAPAFNALSNK;IDQYQGADAVGLEEK;IFINLPR;LIANDTEFQPELSAAGSR;QHLENDPGNNEDTDIPK;SMDFEEAER	1;1;1;1;1;1	6	7	0.2664	10616;24408;24409;2972;29451;29681;10060	tr|A0A1D5P763|A0A1D5P763_CHICK	Z-linked thioredoxin like 1 OS=Gallus gallus gallus OX=208526 PE=4 SV=1 >tr|A0A1D5NUH1|A0A1D5NUH1_CHICK PITH domain-containing protein OS=Gallus gallus OX=9031 GN=TXNL1 PE=4 SV=1	677779	45185.2	TXNL1
47_1	tr|A0A1L1S0C5|A0A1L1S0C5_CHICK	20.3031	NA	58056.4	AIGTQALSGAGILK;ALSQLAEVEEK;ASNPAPSLEVAASSSSR;FSDFLGLYEK;LQEVECEEQR;YWEAFLPEAK	1;1;1;1;1;1	6	6	0.1401	15701;12969;24298;13044;16293;14216	-	Sorting nexin-1 OS=Gallus gallus OX=9031 GN=SNX1 PE=3 SV=1	2.55797e+06	82515.2	SNX1
934_1	tr|A0A1D5PKF0|A0A1D5PKF0_CHICK	25.6611	NA	93723.0188647004	ELPPGVEVLLAEAR;GPTGAVLFDGAGQAQLR;IEAEAAILQAK;LLDQAEAER;QALALAENEGIYVR;TFEDVQGHVR	1;1;1;1;1;1	6	6	0.0883	21112;24890;10985;7345;22443;11995	sp|Q5ZMI4|MVP_CHICK	Major vault protein OS=Gallus gallus OX=9031 GN=MVP PE=4 SV=1	3.92035e+06	85225.1	MVP
424_1	tr|A0A1D5P3S9|A0A1D5P3S9_CHICK	15.8707	NA	40358.6	AVAVMAQWLALPDHAR;GLIITSAIPR;ILVELDTSSGVATMK;MGLVDEVVPEEK;SLQLGLLHSVPEAHR;SLSTYMEMLR	1;1;1;1;1;1	6	6	0.2131	26693;7241;22871;17581;24856;13455	tr|A0A1L1RUN7|A0A1L1RUN7_CHICK;tr|A0A1D5PU43|A0A1D5PU43_CHICK	Uncharacterized protein OS=Gallus gallus OX=9031 GN=ECI1 PE=3 SV=1	830317	36100.7	ECI1
971_1	tr|A0A1D5P0J5|A0A1D5P0J5_CHICK	19.8705	NA	40598.8630747001	ATEQYYAMK;ILQAVNFPFLVK;LEYSFK;NLLQVDLTK;TLGTGSFGR;WESPPQNTAGLDDFER	1;1;1;1;1;1	6	6	0.1738	9263;18394;1143;7326;3522;28611	tr|A0A1D5PLV3|A0A1D5PLV3_CHICK;tr|R4GIN8|R4GIN8_CHICK;tr|A0A1D5NW04|A0A1D5NW04_CHICK	cAMP-dependent protein kinase OS=Gallus gallus OX=9031 GN=PRKACB PE=3 SV=2	3.55003e+06	177501	PRKACB
1124_1	tr|Q5ZM32|Q5ZM32_CHICK	14.6813	NA	53940.7326247001	AAQLGFK;ALTGGIAHLFK;DDGSTQVINTK;IDVAVEAAAGGK;IPNIYAIGDVVAGPMLAHK;VCHAHPTVSEAFR	1;1;1;1;1;1	6	7	0.1437	390;10022;11637;9141;30210;30420;21542	-	Dihydrolipoyl dehydrogenase OS=Gallus gallus OX=9031 GN=DLD PE=2 SV=1	1.52694e+06	58728.5	DLD
420_2	tr|A0A1L1RWF6|A0A1L1RWF6_CHICK	24.9382	NA	36587	AGQSVIGLQMGTNK;DYHGQYSDQGIDY;GASQAGMLAPGTR;GFHTTIDIGVK;GPSYGLSAEVK;HILQPVDNSTISLQMGTNK;LNWHQLENIGNFIK	1;1;1;1;0;1;1	6	10	0.287	18820;19270;22782;12961;13537;12011;9375;31594;31767;31768;26293	-	Calponin OS=Gallus gallus OX=9031 GN=CNN3 PE=3 SV=2	5.02495e+06	264471	CNN3
824_1	tr|A0A1L1RQ08|A0A1L1RQ08_CHICK	23.5043	NA	31181.7	AGVNTVTTLVENK;HWGGNVLGPK;QTATQLLK;VAPAPAVVK;VPPAINQFSQALDR;VVNPLFEK	1;1;1;1;1;1	6	6	0.2246	17130;7958;3689;2463;22676;4722	sp|P32429|RL7A_CHICK	60S ribosomal protein L7a OS=Gallus gallus OX=9031 GN=RPL7A PE=3 SV=1	3.57874e+06	223671	RPL7A
1296_1	tr|A0A1D5NTN7|A0A1D5NTN7_CHICK	22.053	NA	84886.6378947003	DAVTFDQANPTQILGK;GLFPEGGFVSVSR;IGDVVGSSGGTQQTSGK;LTEDDLIILEK;TASAEEIQAFENELSQASIDPK;TGDLGDINADDLPGK	1;1;1;1;1;1	6	6	0.1221	26123;17300;23153;15765;34058;21312	tr|A0A1L1RWJ7|A0A1L1RWJ7_CHICK	Uncharacterized protein OS=Gallus gallus OX=9031 GN=PLAA PE=3 SV=1	689664	13793.3	PLAA
558_1	tr|Q5F469|Q5F469_CHICK	26.5088	NA	77696.9422547001	AAAGAGDVTQESGTGNWR;ASQIIAEIR;LEEPSLR;MEALIPVINK;SATLLQLITK;SSVLESLVGR	1;1;1;1;1;1	6	6	0.092	26675;6190;2274;11392;8743;7414	tr|A0A3Q2UHM4|A0A3Q2UHM4_CHICK;tr|F1NPT0|F1NPT0_CHICK;tr|A0A3Q3ACH0|A0A3Q3ACH0_CHICK	Dynamin-1-like protein OS=Gallus gallus OX=9031 GN=RCJMB04_2k14 PE=2 SV=1	642785	13118.1	RCJMB04_2k14
1232_1	tr|E1C4W4|E1C4W4_CHICK	24.3459	NA	58016.9019147002	GAPTTSLTSVAVTK;MDLLSFTGSTEVGK;MIGGPVLPSER;QASLEDYEETVK;QGLSSSIFTR;VLGSLVSLEMGK	1;1;1;1;1;1	6	7	0.1362	16739;20916;10945;11446;19027;9009;13553	-	Aldehyde dehydrogenase (NAD(+)) OS=Gallus gallus OX=9031 GN=ALDH7A1 PE=3 SV=1	1.0413e+06	38566.8	ALDH7A1
446_1	tr|B3Y932|B3Y932_CHICK	18.209	NA	33437	EAAAPYVDPPVR;GEDGEAEVVSAK;LDYFLLSTR;SPGFTQEER;VLTAEFPSVYVVSAYVPNSGR;VTHGIGIEEHDAEGR	1;1;1;1;1;1	6	7	0.26	15208;12096;10015;7505;33129;24071;24072	-	DNA-(apurinic or apyrimidinic site) endonuclease OS=Gallus gallus OX=9031 GN=chApex1 PE=2 SV=1	904036	50224.2	chApex1
523_1	tr|A0A1D5PY88|A0A1D5PY88_CHICK	25.9441	NA	46474.5118347001	ETEEGNVVLGGHSPSAGLR;GEYEIAEGISSAVFR;HAVSSSINSQTVAPEK;QTEYFNTQDR;TGIINCPDGISIPDLR;VTLVVDGTR	1;1;1;1;1;1	6	6	0.2063	29300;24236;24811;15745;26552;5093	tr|E1C0U7|E1C0U7_CHICK	BTB domain-containing protein OS=Gallus gallus OX=9031 GN=KCTD20 PE=4 SV=1	584405	27828.8	KCTD20
1175_1	tr|Q5ZLB3|Q5ZLB3_CHICK	52.862	NA	38143.0365947001	EPEQLR;GFAFVTFDDHDSVDK;GYGGSSTYDGYNNGGGGFGGGSGGR;IEVIEIMTDR;IFVGGIK;LFIGGLSFETTDESLR;SHFEQWGTLTDCVVMR;SSGPYGGGGYGSSSGGGSYGGGR	0;1;1;1;0;1;1;1	6	9	0.3207	895;25781;25783;33156;13051;13622;380;381;382;27353;30029;30228;30047	-	Helix-destabilizing protein OS=Gallus gallus OX=9031 GN=HNRNPA1 PE=2 SV=1	3.52894e+06	176447	HNRNPA1
1368_1	sp|P42558|RAN_CHICK	22.0526	NA	24411.6	AAQGEPQVQFK;FNVWDTAGQEK;LVLVGDGGTGK;NLQYYDISAK;SNYNFEKPFLWLAR;YVATLGVEVHPLVFHTNR	1;1;1;1;1;1	6	7	0.3472	13927;15501;6568;12895;27352;31134;31135	-	GTP-binding nuclear protein Ran OS=Gallus gallus OX=9031 GN=RAN PE=2 SV=1	5.05764e+06	459785	RAN
587_1	tr|Q5F3W7|Q5F3W7_CHICK	20.9831	NA	38871.9	AQSSQDAVSSMNLFDLGGQYLR;AVTPPMPLLTPATPGGLPPAAAVAAAAATAK;LGLPPLTPEQQEALQK;QAFAPFGPIK;VYVGSIYYELGEDTIR;YAMEQSIK	1;1;1;1;1;1	6	7	0.2814	34120;35994;36059;26956;8330;28833;5317	-	Uncharacterized protein OS=Gallus gallus OX=9031 GN=RCJMB04_5e8 PE=2 SV=1	2.2673e+06	141706	RCJMB04_5e8
1133_1	sp|Q9DF58|ILK_CHICK	19.4265	NA	51485.2	EVPFADLSNMEIGMK;FAFDIAR;FDMIVPILEK;GMAFLHTLEPLIPR;LNENQSGELWK;YSETPIDK	1;1;1;1;1;1	6	7	0.1438	25405;25406;2151;12592;23542;16239;4885	-	Integrin-linked protein kinase OS=Gallus gallus OX=9031 GN=ILK PE=1 SV=1	1.8378e+06	68066.7	ILK
967_1	tr|Q5ZK99|Q5ZK99_CHICK	17.9661	NA	78916.9028047003	AVSYLQPSGLTPR;EGDVYLPYDSK;GQPFLLQLTLSR;LGVESQSIGANISTK;VDVYLNEK;VEGQSEVHVPLK	1;1;1;1;1;1	6	6	0.1001	18389;15227;17939;21404;5623;16385	tr|A0A1D5P5P9|A0A1D5P5P9_CHICK	TGc domain-containing protein OS=Gallus gallus OX=9031 GN=RCJMB04_12c19 PE=2 SV=1	898554	22463.8	RCJMB04_12c19
32_1	sp|P13585|AT2A1_CHICK	24.6267	NA	108952.918834701	AEIGIAMGSGTAVAK;DLVPGDIAEVAVGDK;EPLISGWLFFR;EYEPEMGK;HTEPVPDPR;IGIFTEDEEVSGR;ISFPVILLDEALK;LTHLDLAHWLVVLR;SLPSVETLGCTSVICSDK;TASEMVLADDNFSTIVAAVEEGR;VDQSILTGESVSVIK;VGEATETALTCLVEK;VPLTPAVK	0;1;0;0;1;1;1;1;0;0;0;0;1	6	7	0.1781	18010;18455;21238;17698;5688;7424;20103;20104;20253;25499;29878;34330;34440;23101;24100;1838	-	Sarcoplasmic/endoplasmic reticulum calcium ATPase 1 OS=Gallus gallus OX=9031 GN=ATP2A1 PE=2 SV=2	876908	17194.3	ATP2A1
34_1	tr|F1NYZ7|F1NYZ7_CHICK	20.447	NA	28503.7	ALSVPVNGLK;DEFTNTCPGDK;EIEIAYSDVAK;GVVFSVTTVDLK;IEEFLEEVLAPPK;NFEIPK	1;1;1;1;1;1	6	6	0.249	7234;15171;13714;14615;21611;542	-	GST N-terminal domain-containing protein OS=Gallus gallus OX=9031 GN=CLIC4 PE=3 SV=4	1.09383e+06	64342.6	CLIC4
683_1	tr|A0A1D5PUZ2|A0A1D5PUZ2_CHICK	22.9161	NA	93953.1551147006	ATGALLYNAAAR;LAFVVGYIGR;LALGQPVGLR;NEVDLQVLHLLGPK;NPEDPSEVPGGFLSDLNPDSLR;VSPEQIEEAVEAVVSR	1;1;1;1;1;1	6	6	0.1004	12156;8989;6792;23102;33878;26576	tr|Q5F3C0|Q5F3C0_CHICK;tr|A0A1D5PJ18|A0A1D5PJ18_CHICK	Glutaminyl-tRNA synthetase OS=Gallus gallus OX=9031 GN=QARS PE=3 SV=1	59860.2	1068.93	QARS
830_1	tr|Q5F357|Q5F357_CHICK	16.6167	NA	48877.2824447001	NLEVIQLFPENGNMGK;NLPAIER;SAGLEVDSDFGGFR;VETDHIVAAVGLEPNVELAK;VLPEYLSNWTTEK;VNAELQAR	1;1;1;1;1;1	6	6	0.1761	27951;1608;20209;31675;23206;3630	tr|A0A1D6UPT4|A0A1D6UPT4_CHICK;tr|Q5ZHL7|Q5ZHL7_CHICK	Uncharacterized protein OS=Gallus gallus OX=9031 GN=RCJMB04_33k20 PE=2 SV=1	949008	37960.3	RCJMB04_33k20
989_1	tr|E1C538|E1C538_CHICK	21.8486	NA	51032.9	ALFAVPK;LFLVQLQEK;LMTEILGR;LPGGELNPGEDEVEGLK;LPHVLLLQLGTTFFK;TINLYPLTNYTFGTK	1;1;1;1;1;1	6	6	0.1547	520;9701;4392;26764;26309;26645	tr|A0A3Q2UEY5|A0A3Q2UEY5_CHICK	Nudix hydrolase domain-containing protein OS=Gallus gallus OX=9031 GN=NUDT21 PE=4 SV=4	4.81619e+06	155361	NUDT21
490_1	tr|E5DFL1|E5DFL1_CHICK	22.1636	NA	25521.9	DLSFDSYMTPTTDLPLGHFR;HFEAWSSLLSS;IVIPMESPIR;LLEVDHR;TDAIPGR;VIITADDVLHSWAVPALGVK	1;1;1;1;1;1	6	6	0.3304	33611;14573;10923;3174;317;31677	tr|A0A1B0VA49|A0A1B0VA49_CHICK;sp|P18944|COX2_CHICK;tr|A0A343CV08|A0A343CV08_CHICK;tr|A0A7M4C6N4|A0A7M4C6N4_CHICK;tr|A0A343CUF0|A0A343CUF0_CHICK	Cytochrome c oxidase subunit 2 OS=Gallus gallus murghi OX=400035 GN=COX2 PE=3 SV=1 >tr|Q85B99|Q85B99_CHICK Cytochrome c oxidase subunit 2 OS=Gallus gallus OX=9031 GN=COX2 PE=3 SV=1	1.03543e+06	147919	COX2
498_1	tr|O57378|O57378_CHICK	15.3445	NA	40792.2	DGTESDTLDDPR;EYNILLETVSR;LAELHSDLK;NINVIMTK;VIDLWDMAK;VSHQGYDATSEFEEPR	1;1;1;1;1;1	6	6	0.1868	16327;16863;6829;4391;8838;28490	-	Receptor-associated protein OS=Gallus gallus OX=9031 GN=rap PE=2 SV=1	5.43843e+06	194230	rap
658_1	tr|A0A1D5PAM6|A0A1D5PAM6_CHICK	25.0224	NA	69761.9236147002	ALQALQNEPIPEK;IGNEITTGTGPNK;LPPLPVIEKPK;SAPGTTVSYLSPK;TGPEYGQGMNPISR;VTVGEFTAEGEGNSK	1;1;1;1;1;1	6	7	0.1231	20088;15758;13480;15944;21848;21849;21888	tr|A0A1D5PU95|A0A1D5PU95_CHICK;tr|A0A1D5PF55|A0A1D5PF55_CHICK	Double-stranded RNA-binding protein Staufen homolog 2 OS=Gallus gallus OX=9031 GN=STAU2 PE=4 SV=1	0	0	STAU2
808_1	tr|H9KZT7|H9KZT7_CHICK	20.4471	NA	54270.2997847001	ILPTLEAVAALGNK;NQDLAPTAAEQASILSLVTK;QPLALNIAYR;VKPAADESAFSEALLK;VLQSALAAIR;WFEENASQSTVK	1;1;1;1;1;1	6	7	0.166	18993;31336;31346;11060;25287;7263;19410	-	DZF domain-containing protein OS=Gallus gallus OX=9031 GN=ILF2 PE=4 SV=3	1.44373e+06	53471.5	ILF2
271_1	tr|E1BS06|E1BS06_CHICK	23.4986	NA	17645.1	FPLTTESAMK;IEDNNTLVFIVDVK;KIEDNNTLVFIVDVK;LAPDYDALDVANK;LDHYAIIK;LYDIDVAK	1;1;1;1;1;1	6	8	0.3484	9917;10418;24060;26670;26671;18839;5417;4491	-	Ribosomal_L23eN domain-containing protein OS=Gallus gallus OX=9031 GN=RPL23A PE=3 SV=2	3.81256e+06	423618	RPL23A
395_2	tr|A0A1L1RM52|A0A1L1RM52_CHICK	21.3207	NA	37971.7	EITGIGPSTTTETETIAK;GESIPIR;HFLFYDGESVSGK;IQHMELQLIK;LFLAGYDPTPTMR;QQEIILWR;YEIMDGAPVK	1;0;1;1;1;1;1	6	6	0.2423	28430;901;20931;14198;20837;8651;9856	-	Uncharacterized protein OS=Gallus gallus OX=9031 GN=VPS26A PE=3 SV=2	1.59556e+06	75979.2	VPS26A
391_1	tr|F1N9F8|F1N9F8_CHICK	16.8342	NA	41346.1	EDLFVTSK;GLVVTAYSPLGSPDR;HHPEDVEPALR;HPDEPVLLEEPGIK;IPLIGLGTWK;YDYTDYK	1;1;1;1;1;1	6	8	0.1781	4532;22036;15680;23054;23055;23056;9070;5271	tr|A0A1L1RSF4|A0A1L1RSF4_CHICK;sp|Q5ZK84|AK1A1_CHICK;tr|A0A1L1RXF9|A0A1L1RXF9_CHICK	Alcohol dehydrogenase (NADP(+)) OS=Gallus gallus OX=9031 GN=AKR1A1 PE=3 SV=2	1.05202e+06	43834.3	AKR1A1
803_1	tr|Q5ZJ29|Q5ZJ29_CHICK	18.8877	NA	48311.9817047001	GLLNAIVIR;GVYVWDVEGR;HNVLFIADEIQTGLAR;IIFAAGNFWGR;LAPPLVIK;VALAALEVIEEEGLVK	1;1;1;1;1;1	6	6	0.1595	5308;11716;27587;14167;2440;25446	-	Ornithine--oxo-acid aminotransferase OS=Gallus gallus OX=9031 GN=OAT PE=2 SV=1	331726	13269	OAT
844_1	tr|R4GJ59|R4GJ59_CHICK	32.3424	NA	71249.5087547001	EIGNLLHPSVPISNDEDADNK;ELVSCSNCTDYQAR;EVMQEVAQLSQFDEELYK;FVKPAPIEQELSK;LLIDEAILECDAER;YLIATSEQPIAALHR	1;1;1;1;1;1	6	7	0.1496	33327;25840;32456;32457;20951;24921;25444	tr|Q5ZM75|Q5ZM75_CHICK	Seryl-tRNA synthetase OS=Gallus gallus OX=9031 GN=SARS PE=3 SV=2	444381	12343.9	SARS
738_1	tr|F1NMN7|F1NMN7_CHICK	26.982	NA	63633.6009547002	EVDLAVQSAK;FGLAGGVFTR;GIKPVTLELGGK;IGDPLQEDTR;LAEIFTEAGVPK;VQPVDGGQTEDVYEPATGR	1;1;1;1;1;1	6	6	0.1261	7782;6808;12807;10531;14919;30733	-	Aldedh domain-containing protein OS=Gallus gallus OX=9031 GN=ALDH9A1 PE=3 SV=4	2.14224e+06	66945.1	ALDH9A1
1102_1	tr|A0A1D5P470|A0A1D5P470_CHICK	28.3247	NA	25432.8	AVLGYWDIR;LFSAFLGDR;LGLDFPNLPYFIDGDVK;LKPGYLEQLPGK;LYSCGEAPDYDK;VDVLENQVMDFR	1;1;1;1;1;1	6	8	0.3242	10251;6828;29506;17043;17044;19187;20405;20806	-	Glutathione transferase OS=Gallus gallus OX=9031 GN=LOC107050492 PE=3 SV=2	1.9322e+06	107344	LOC107050492
469_1	tr|A0A3Q2U2M9|A0A3Q2U2M9_CHICK	19.6356	NA	77399.8968447002	DQNESLDEEMFYK;EELIGIAYNR;INQGWLDSSR;INQLYEQSK;MQHLNPDPQLIPEQITTDINPECLVSPR;MVTVEFADDVR	1;1;1;1;1;1	6	6	0.1186	24666;11647;11579;9866;37053;15122	tr|A0A1D5PU09|A0A1D5PU09_CHICK;tr|E1C0T6|E1C0T6_CHICK;tr|A0A1D5P3U4|A0A1D5P3U4_CHICK	PH domain-containing protein OS=Gallus gallus OX=9031 GN=FERMT2 PE=3 SV=1	4.50843e+06	115601	FERMT2
317_1	tr|A0A1L1RKA0|A0A1L1RKA0_CHICK	24.6149	NA	58841.3150447001	EALGDAQQSVR;EVGEAFTILSDPK;LDDSFVR;LDETYIK;LEEAIDDCTNAVK;YPEAQSVASDILR	1;1;1;1;1;1	6	6	0.1233	11514;18868;2446;3170;20719;20029	tr|A0A1D5P709|A0A1D5P709_CHICK;tr|Q5F3X5|Q5F3X5_CHICK	J domain-containing protein OS=Gallus gallus OX=9031 GN=DNAJC7 PE=4 SV=2	3.36906e+06	86386	DNAJC7
638_1	tr|Q5ZKS0|Q5ZKS0_CHICK	34.0861	NA	21206.1	AEEDPASGTAPQEER;AEGSDPPGGNAAVTEPSK;AGGDPTPLNGAGSAEPPR;EDGTGGAGGEDTIEPAPPADGGEAKPEGAAAPK;LSGISFR;SGEGQSGAEPEGAAGGPGAEEEKPPAENR	1;1;1;1;1;1	6	7	0.5634	23336;25451;25042;36597;1052;35839;35848	-	Uncharacterized protein OS=Gallus gallus OX=9031 GN=MARCKSL1 PE=2 SV=1	819319	81931.9	MARCKSL1
530_1	sp|P18302|DREB_CHICK	20.6283	NA	71491.2932347001	AGVGFAAHR;APAEETPATPK;EDENAEPVGTTYQK;EPQAVLPK;EQSIFGEQQEEDDR;SESEVEEAAAIIAQRPDNPR	1;1;1;1;1;1	6	6	0.1166	4259;9493;23216;3175;25966;32428	-	Drebrin OS=Gallus gallus OX=9031 GN=DBN1 PE=2 SV=4	1.28491e+06	47589.4	DBN1
753_1	tr|A0A1D5P810|A0A1D5P810_CHICK	20.1597	NA	26622.3	LVKPPIQVYGLEGR;TDPSVLGGMIVNIGEK;VWTLLK;YATALYSAATK;YTPGIVSAFGK;YVDMSTR	1;1;1;1;1;1	6	6	0.261	22980;24285;734;11083;10402;2925	-	ATP synthase peripheral stalk subunit OSCP OS=Gallus gallus OX=9031 GN=ATP5O PE=3 SV=2	5.49604e+06	323297	ATP5O
94_1	tr|F1NBD0|F1NBD0_CHICK	20.6577	NA	38192.7077847001	FAEGLAEGIHEEDGAGPSEDTK;ISEIEDAAFLAR;LLIAAQK;LTPEYLQLMK;SVQTTLQTDEVK;VTKPNIPETIR	1;1;1;1;1;1	6	6	0.2164	33158;16796;661;13663;17218;14707	-	PHB domain-containing protein OS=Gallus gallus OX=9031 GN=ERLIN2 PE=3 SV=2	2.95044e+06	122935	ERLIN2
428_1	sp|Q5ZM25|OLA1_CHICK	22.7049	NA	44750.3	FNTPQQPK;IGIVGLPNVGK;IPAFLNVVDIAGLVK;NYIVEDGDIIFFK;VPVPDDR;YLEENMTQSALPK	1;1;1;1;1;1	6	6	0.1692	5074;8036;22981;23052;1337;21877	tr|A0A452J806|A0A452J806_CHICK	Obg-like ATPase 1 OS=Gallus gallus OX=9031 GN=OLA1 PE=2 SV=1	1.59971e+06	57132.6	OLA1
1339_1	tr|A0A1L1RMC0|A0A1L1RMC0_CHICK	28.0207	NA	29306.8	ETLPAEQDLTTK;IHQIEYAMEAVK;KPALPADEPAEK;LVSLIGSK;NQYDNDVTVWSPQGR;THAVLVALK	1;1;1;1;1;1	6	10	0.2605	17122;19593;19594;19994;19995;14645;14646;1696;27254;4876	-	Proteasome subunit alpha type OS=Gallus gallus OX=9031 GN=PSMA1 PE=3 SV=1	7.62323e+06	423513	PSMA1
471_3	tr|F1NT57|F1NT57_CHICK	16.6255	NA	37033.8	AGEDLFPADDK;AVGISNFNHEQIER;EDLFVVSK;EEMATILSFNR;ILNKPGLK;LDYLDLYLIHWPVGFK;LINYCQSK;MPILGLGTWK;NVIVIPK;REDLFVVSK;TAAQVLIR;VFDFELTK;YKPANNQVECHPYLTQEK	1;1;0;1;0;1;0;0;0;0;1;0;1	6	6	0.3867	11632;23941;4490;16016;3196;3197;30374;6823;9633;1101;8915;2950;6113;32767	-	Aldo_ket_red domain-containing protein OS=Gallus gallus OX=9031 GN=AKR1B1 PE=3 SV=2	7.13617e+06	310268	AKR1B1
254_1	tr|Q5F3M8|Q5F3M8_CHICK	26.4469	NA	56150.2142947002	AGNIIFR;AVFDVDK;FYTDPVEAVK;MVSSYVGENAEFER;SITGDFALVK;YNSDGTIAIASQPR	1;1;1;1;1;1	6	6	0.1199	1230;1274;11361;24017;7526;21099	tr|F1N9Z7|F1N9Z7_CHICK	Succinyl-CoA:3-ketoacid-coenzyme A transferase OS=Gallus gallus OX=9031 GN=RCJMB04_12o19 PE=2 SV=1	921606	34133.6	RCJMB04_12o19
1196_1	tr|F1NNS1|F1NNS1_CHICK	24.163	NA	48734.9	GFELTFR;LPDVYGVFQFK;NTLLIAGLQAR;SLVLLENGNLR;TADDAGLSLIK;YSQTGNYELAVALSR	1;1;1;1;1;1	6	7	0.15	2871;16084;11398;13358;13396;9249;25193	-	Dolichyl-diphosphooligosaccharide--protein glycosyltransferase 48 kDa subunit OS=Gallus gallus OX=9031 GN=DDOST PE=3 SV=4	2.56324e+06	111445	DDOST
552_1	tr|Q8AYI3|Q8AYI3_CHICK	24.2189	NA	85736.9800747003	DGSGQHVDVSPTSQR;DINQEVYNFLSTAGAK;LEAPDADELPR;LSIVGLADFAPGKPLK;NALTQEFGPVPDTAR;QGLLPLTFADPADYNK	1;1;1;1;1;1	6	6	0.1134	22987;27086;13278;24217;23987;26965	tr|Q5ZMW1|Q5ZMW1_CHICK	Aconitate hydratase, mitochondrial OS=Gallus gallus OX=9031 GN=ACO2 PE=2 SV=1	488354	13565.4	ACO2
823_1	tr|Q90634|Q90634_CHICK	23.6138	NA	41400.1	DELQGAQSETEAK;DTDISALQEELQTVR;ELIEAQELAR;NELVSAQNEILSLQQVAEK;QINVLQAQLQR;SQLSEAESQAK	1;1;1;1;1;1	6	6	0.2201	18855;26122;11454;31782;16027;11636	tr|F1N8D3|F1N8D3_CHICK;tr|A0A3Q3B2V9|A0A3Q3B2V9_CHICK	TOP AP OS=Gallus gallus OX=9031 GN=SLMAP PE=2 SV=1	3.23979e+06	129592	SLMAP
1278_1	tr|Q5ZJ61|Q5ZJ61_CHICK	13.4259	NA	65852.2930147001	ATEGSAFFPGR;DLLFEALGR;LFEISDIVVK;SPGFEIIHGLLDR;TAEFQVAR;TTLLPGLLK	1;1;1;1;1;1	6	6	0.1019	10390;7059;11182;20163;4128;4968	-	Phenylalanyl-tRNA synthetase beta subunit OS=Gallus gallus OX=9031 GN=FARSB PE=2 SV=1	766242	17819.6	FARSB
38_1	tr|A0A1D5PVT2|A0A1D5PVT2_CHICK	16.9984	NA	143033	AESLQQEVDSLK;ELMSQQEASAEK;GEELSEANVR;LEDLAFK;LSLLEK;MQEQQADLQR	1;1;1;1;1;1	6	6	0.0438	17159;17261;9228;2069;51;13982	tr|A0A1D5PEZ3|A0A1D5PEZ3_CHICK;tr|A0A3Q2UPN5|A0A3Q2UPN5_CHICK;tr|A0A1D5PCY8|A0A1D5PCY8_CHICK;tr|A0A3Q3APS1|A0A3Q3APS1_CHICK;tr|A0A1D5PWC0|A0A1D5PWC0_CHICK;tr|A0A1D5NTW5|A0A1D5NTW5_CHICK	Dynactin subunit 1 OS=Gallus gallus OX=9031 GN=DCTN1 PE=3 SV=2	245984	3236.63	DCTN1
37_2	tr|Q5ZKJ2|Q5ZKJ2_CHICK	29.4764	NA	28324.1	DSTLIMQLLR;EQLLQR;NCNDFQYESK;NLLSVAYK;NSVVEASEAAYK;QAFDDAIAELDTLNEDSYK;SVTELNEPLSNEDR;VISSIEQK;YDDMASAMK	0;1;1;0;1;1;1;0;1	6	6	0.3887	12088;12089;12619;1149;15840;3813;14691;32219;23691;3717;6994	-	14_3_3 domain-containing protein OS=Gallus gallus OX=9031 GN=YWHAH PE=2 SV=1	4.20261e+06	233478	YWHAH
586_1	sp|P21566|COF2_CHICK	24.6132	NA	18649.8	ASGVTVNDEVIK;AVLFCLSDDK;HEWQVNGLDDIK;KEDLVFIFWAPESAPLK;QIIVEEAK;QILVGDIGDTVEDPYTAFVK	1;1;1;1;1;1	6	7	0.4759	14888;11327;20150;20169;30351;4316;32407	-	Cofilin-2 OS=Gallus gallus OX=9031 GN=CFL2 PE=1 SV=2	1.16152e+06	89347.9	CFL2
771_1	tr|F1NNP6|F1NNP6_CHICK	14.6669	NA	36550.7	EHVQVTFVQLEAEAVPEVSEK;ESGELLPILK;GELVGGLDIVK;LDGAHAPELTK;TYSNWPTYPQLYVK;YEISSVPTFLFFK	1;1;1;1;1;1	6	6	0.2439	33985;9093;9122;10819;26920;23158	tr|A0A3Q2U3H1|A0A3Q2U3H1_CHICK	Thioredoxin domain-containing protein OS=Gallus gallus OX=9031 GN=GLRX3 PE=4 SV=2	829093	48770.2	GLRX3
159_1	tr|F1NMC3|F1NMC3_CHICK	19.3955	NA	100157.733144701	FPGFTPGLAILQVGNR;GAPTGFILPIR;IFHELTQSDQALYNR;QPSQGPTFGIK;VVGDVAYATAK;YVVVTGITPTPLGEGK	1;1;1;1;1;1	6	6	0.0856	25518;10489;28200;11086;8952;24310	tr|Q5ZI76|Q5ZI76_CHICK	C-1-tetrahydrofolate synthase, cytoplasmic OS=Gallus gallus OX=9031 GN=MTHFD1 PE=3 SV=1	1.4957e+06	26240.3	MTHFD1
919_1	sp|Q5F408|SYCC_CHICK	18.853	NA	85747.2224247003	DLLSDWLDSK;FGSQVTDNSIFSELPK;SAFDPLQEAVQAK;TASELFSVK;VSEYVPEIVAFVK;VTEVLQLSDALR	1;1;1;1;1;1	6	6	0.0976	12142;27067;18818;5681;20794;17072	tr|A0A3Q2UF90|A0A3Q2UF90_CHICK	Cysteine--tRNA ligase, cytoplasmic OS=Gallus gallus OX=9031 GN=CARS1 PE=2 SV=1	635019	13804.8	CARS1
156_2	tr|Q5ZLW0|Q5ZLW0_CHICK	20.3694	NA	69704.5299547003	EGESLEDLMR;FSLVGIAGQDLNEGNR;IGLFADIEISR;LSPEELLLR;NEALIALLR;VNNFSSDIK;VYALPEDLVEVKPK;YAFVNWINK;YTLSILEDIGGGEK	1;1;1;0;1;1;0;0;1	6	6	0.1619	11668;25579;13581;8115;6474;6771;23638;23639;10908;21150	tr|A0A3Q2U676|A0A3Q2U676_CHICK	Uncharacterized protein OS=Gallus gallus OX=9031 GN=LCP1 PE=2 SV=1	757909	19433.6	LCP1
573_1	tr|A0A3Q3ARC0|A0A3Q3ARC0_CHICK	20.658	NA	163998.665344699	LEAADEGSGDVK;SSFDDMLPGTNFLR;SWDIFFR;VEQLSPFPFDLLQK;VFHLPTTTFIGGNESALPLR;VIPDGGPAAQSPQNVR	1;1;1;1;1;1	6	6	0.0557	12095;23625;5335;24952;32325;23771	tr|A0A3Q2U6U8|A0A3Q2U6U8_CHICK;tr|Q5ZJA7|Q5ZJA7_CHICK	Oxoglutarate dehydrogenase (succinyl-transferring) OS=Gallus gallus OX=9031 GN=LOC107054982 PE=3 SV=1	852205	10521.1	LOC107054982
741_1	tr|A0A1D5PDV6|A0A1D5PDV6_CHICK	20.7487	NA	16064.6	ALAAFLK;DVNQQEFVR;ELAPYDENWFYTR;IAGQVAAASK;VLQALEGLK;VPDWVDTVK	1;1;1;1;1;1	6	6	0.3931	383;10239;25867;3998;5354;7751	-	Uncharacterized protein OS=Gallus gallus OX=9031 GN=RPS19 PE=3 SV=2	5.70691e+06	475576	RPS19
845_1	tr|D0EKR3|D0EKR3_CHICK	15.7197	NA	17798.7	EGMNVVEAMER;FADENFILK;IIPGFMCQGGDFTR;TEWLDGK;VPITAENFR;VTFELFADK	1;1;1;1;1;1	6	10	0.3576	14596;15089;15091;15561;9034;23600;23950;2381;7409;8107	-	Peptidyl-prolyl cis-trans isomerase OS=Gallus gallus OX=9031 GN=PPIA PE=2 SV=1	1.16866e+07	834760	PPIA
1128_1	tr|Q5ZKQ9|Q5ZKQ9_CHICK	21.6101	NA	41426.9607847001	ALEAVFGK;GFAFVTFESPADAK;IVEVLLMK;LFIGGLNTETNEK;VEADRPGK;VEQATKPSFESGGR	1;1;1;1;1;1	6	6	0.1688	2050;20963;4693;19693;3930;21100	tr|F1NZD3|F1NZD3_CHICK	RNA binding motif protein, X-linked OS=Gallus gallus OX=9031 GN=RBMX PE=2 SV=1	1.20182e+06	34337.7	RBMX
10_1	tr|Q5F3D2|Q5F3D2_CHICK	26.2647	NA	36632.9693947001	ATENDIANFFSPLNPIR;DGMDQGYGSVGR;EIAENALGK;HNGPTDTTNDGTVVR;STGEAFVQFASK;VHIDIGADGR;YIEIFK	1;1;1;1;1;1;0	6	11	0.2368	29452;29453;29471;13812;4675;23269;23270;23290;14823;7577;7578;1606	-	Uncharacterized protein OS=Gallus gallus OX=9031 GN=HNRNPH3 PE=2 SV=1	2.25046e+06	112523	HNRNPH3
1355_1	sp|Q5ZL77|RIC8A_CHICK	23.5889	NA	61464.6385747002	ESLTPVLNLLTESAR;EVDEEDAALYR;EVPDLEVILESLK;LLFLLTALR;TVVATVESGEQDAVLK;VLQIYNQEK	1;1;1;1;1;1	6	6	0.1354	24582;15988;20906;7789;24631;10259	-	Synembryn-A OS=Gallus gallus OX=9031 GN=RIC8A PE=2 SV=1	1.96012e+06	50259.5	RIC8A
1218_1	tr|Q6EE30|Q6EE30_CHICK	16.177	NA	49810.9	ALSVLDAHLQSR;LDPGSAECR;QPFGNVTR;QVLEPSFR;TFLVGER;TLVTEYFSWEGEFAHVGKPFNQGK	1;1;1;1;1;1	6	7	0.156	16004;16005;6278;4070;5520;1782;35885	-	Eukaryotic translation elongation factor 1 OS=Gallus gallus OX=9031 PE=2 SV=1	1.08287e+07	433148
1342_1	tr|F1P1K3|F1P1K3_CHICK	17.911	NA	34379.6	ASHTAPQVLFSHR;DAIVHQAGMLK;DDETMYVEAK;ELQEHGADEVLK;MILLEVNNR;VFMQEFK	1;1;1;1;1;1	6	9	0.2067	20084;20085;11828;12366;12409;12952;17775;9177;4281	-	Arp2/3 complex 34 kDa subunit OS=Gallus gallus OX=9031 GN=ARPC2 PE=3 SV=3	2.37256e+06	107844	ARPC2
311_2	tr|F1NNS8|F1NNS8_CHICK	18.0639	NA	29615.2	FTHLAWINTPR;GLFIIDDK;IPLLSDLTHQISK;LVQAFQYTDK;QITMNDLPVGR;SVDETLR;VPVTDHSLHLSQAK	1;1;1;1;1;0;1	6	8	0.2792	17418;4115;20416;20417;12828;13890;1739;22037;22038	tr|A0A1D5PLH7|A0A1D5PLH7_CHICK	Thioredoxin domain-containing protein OS=Gallus gallus OX=9031 GN=PRDX4 PE=4 SV=3	6.23356e+06	366680	PRDX4
397_1	tr|F1P3P3|F1P3P3_CHICK	29.9474	NA	23247.8	AEEYEFLTPMEEAPK;AEQEPTAEQLAQIAAENEEDEHSVNYKPPAQK;EALLGAVTVTADPNAPNVVVTK;SIQEIQELDK;SIQEIQELDKDDESLR;TEYMVGSYGPR	1;1;1;1;1;1	6	12	0.4706	27326;27619;37535;37536;32400;32401;32402;32403;12505;29434;29435;14930	-	Uncharacterized protein OS=Gallus gallus OX=9031 GN=ARHGDIA PE=3 SV=1	1.4181e+07	1.09085e+06	ARHGDIA
1387_1	tr|E1BWI0|E1BWI0_CHICK	16.419	NA	330555.817434702	AELIVQPELK;EYENELAK;GFFDPNTEENLTYLQLK;GLVGIEFK;LPVEEAYK;YIELLTR	1;1;1;1;1;1	6	6	0.0203	10409;6024;30839;2734;4794;3814	-	SH3 domain-containing protein OS=Gallus gallus OX=9031 GN=DSP PE=4 SV=5	1.20934e+06	5786.29	DSP
752_1	tr|A0A3Q2TTG3|A0A3Q2TTG3_CHICK	21.4505	NA	52496.0764047001	DHFMFNPATDIEEIVR;IAPETAIK;IEPSEVVQSLK;IIATEGIQGLYR;LDLNEDGR;VLPAVSISYVVYEK	1;1;1;1;1;1	6	6	0.1453	29647;2210;13390;16774;4347;22927	tr|A0A3Q2UJU4|A0A3Q2UJU4_CHICK	Uncharacterized protein OS=Gallus gallus OX=9031 GN=SLC25A24 PE=3 SV=1	8.78515e+06	313755	SLC25A24
814_1	tr|A0A1L1RN08|A0A1L1RN08_CHICK	25.9945	NA	56483.4	DIEQLVQR;EHPDVQGQPADDPFETVSDR;GSAVSGQQGQVSQQEIDTVVK;IHLEIK;NNPGVVVVGNDGK;QLDMILDEQR	1;1;1;1;1;1	6	6	0.1551	6181;32995;32100;617;14736;14494	tr|A0A1D5NT90|A0A1D5NT90_CHICK;tr|Q5F3E6|Q5F3E6_CHICK	L-type lectin-like domain-containing protein OS=Gallus gallus OX=9031 GN=LMAN1L PE=4 SV=1	1.86668e+06	62222.7	LMAN1L
812_1	sp|P53488|ARP2_CHICK	21.2686	NA	44673.2571947001	DKDNFWMTR;GYAFNHSADFETVR;HIVLSGGSTMYPGLPSR;HLWDYTFGPEK;ILLTEPPMNPTK;SMLEVNYPMENGIVR	1;1;1;1;1;1	6	8	0.198	12811;23932;27118;27412;27413;18482;17365;26761	tr|A0A3Q2TYK7|A0A3Q2TYK7_CHICK;tr|F1NRM5|F1NRM5_CHICK;tr|A0A3Q3A3B6|A0A3Q3A3B6_CHICK	Actin-related protein 2 OS=Gallus gallus OX=9031 GN=ACTR2 PE=2 SV=1	1.7962e+06	85533.2	ACTR2
133_1	tr|Q90ZK7|Q90ZK7_CHICK	28.9647	NA	25016.2	AAATAPAQPWSAEELR;AEEPAEEGPPK;AQLEIEPEWAYGK;EQLIAAYTQLFHTQR;FLQEHAAQAFLAEHR;LQDGTVFDTNVQTSSK	1;1;1;1;1;1	6	6	0.3789	25990;10873;22086;27937;27045;26527	-	Peptidylprolyl isomerase OS=Gallus gallus OX=9031 GN=FKBP25 PE=2 SV=1	1.98537e+06	132358	FKBP25
329_1	tr|E1BUD8|E1BUD8_CHICK	16.6463	NA	121602	ADVDSDSLPAAIR;GQVPPLVTTNFLVK;GVLNSPVK;LDPDSIPSPIQVIEDDR;TLFQPQTSFYSNLAK	1;1;1;1;1	5	5	0.0599	16612;21600;1627;29302;26623	-	Uncharacterized protein OS=Gallus gallus OX=9031 GN=SEC24C PE=3 SV=3	606903	14450.1	SEC24C
939_1	tr|A0A3Q3AUG8|A0A3Q3AUG8_CHICK	28.2459	NA	19481	DIVVQETMEDIDK;DWILPADYDHAEAEAR;EEFTAFLHPEEYDYMK;EQFVEFR;YDLFVGSQATDFGEALVR	1;1;1;1;1	5	8	0.4268	22112;22539;28748;28749;31086;31087;4929;30319	-	Uncharacterized protein OS=Gallus gallus OX=9031 GN=LOC107050717 PE=3 SV=1	8.42211e+06	935790	LOC107050717
719_1	tr|Q5F3R9|Q5F3R9_CHICK	27.088	NA	32131.8	EFHLNESGDPSSK;EQQEAIEHIDEVQNEIDR;IDFYFDENPYFENK;LNEQASEEILK;VEVTEFEDIK	1;1;1;1;1	5	6	0.2383	19955;19956;32536;28298;14887;12715	tr|F2Z4L4|F2Z4L4_CHICK	Uncharacterized protein OS=Gallus gallus OX=9031 GN=RCJMB04_8c13 PE=2 SV=1	3.56155e+06	323777	RCJMB04_8c13
1320_1	tr|A0A1D5PNR4|A0A1D5PNR4_CHICK	16.3332	NA	33189.4	DYGVLLEGPGIALR;ELTLDDFK;GLFIIDPNGIIK;HLSINDLPVGR;MNIPVLSDLTK	1;1;1;1;1	5	5	0.1812	20607;5650;15702;13139;13476	tr|A0A1D5PBY3|A0A1D5PBY3_CHICK	Thioredoxin domain-containing protein OS=Gallus gallus OX=9031 GN=PRDX3 PE=4 SV=2	441917	24551	PRDX3
1065_1	tr|A0A1D5PTH2|A0A1D5PTH2_CHICK	17.3069	NA	52394.0679047001	DGNLPDIIASR;EEAWITVSK;LTPIAAQLQELEGR;LVVSLGSIDLLK;YELVTSPK	1;1;1;1;1	5	5	0.1166	11407;7879;22237;14366;4488	-	Uncharacterized protein OS=Gallus gallus OX=9031 GN=CYP20A1 PE=3 SV=2	7.94632e+06	264877	CYP20A1
604_7	tr|A0A1D5NYG3|A0A1D5NYG3_CHICK	20.2383	NA	283803	AAGSGDLGVTIK;ADIEMPFDVSK;AEIAFEDHK;AEIQIDDNK;AEISCIDNK;AGPGTLSVTIEGPSK;AGVAPLEVVVAGPR;APSVATVGSICDLNLK;AVPCLVEPVLGK;AWGPGLHEGIVGR;CLAEVAVEDK;CLATGPGIAPTVR;DAGQGLLTVQITDQEGKPK;DAGYGGISLAVEGPSK;DGTYTVTYVPDK;DGTYVVTYVPLSAGMYTIK;DLAEDAPWK;DQEFVIDTR;EAFTNQPNAFSVVTR;EAGAGGLSIAVEGPSK;FNDEHIPESPYLVPIIAPSDDAR;FNGSHVVGSPFK;GAGIGGLGITVEGPSESK;GAGTGGLGLTVEGPCEAK;GEITGEVHMPSGK;GETGVPAEFSIWTR;GFMDGVYAFEYYPATPG…	0;0;0;0;0;1;0;0;0;0;0;0;0;0;0;0;0;0;0;0;0;0;0;0;0;0;0;0;0;0;0;0;0;0;0;0;0;0;0;0;0;0;1;0;0;0;0;0;0;0;0;0;1;0;0;0;0;0;0;0;0;1;0;0;0;0;0;0;0;0;0;0;1;0	5	5	0.3865	8787;14149;14689;7767;7768;7376;7482;19107;16804;24607;15136;17219;10219;16087;30471;30472;21803;17517;31402;7339;9851;25409;19870;35099;14938;24268;25240;17466;22516;30669;1175;32176;33192;29528;6452;19740;19742;30906;31077;27491;27759;10674;13327;20739;20740;20766;20767;14953;754;31591;17943;13042;27003;7075;21355;6575;17048;9678;14130;37428;12168;24135;24136;5438;2672;30990;30991;30992;32636;6…	-	Uncharacterized protein OS=Gallus gallus OX=9031 GN=FLNB PE=3 SV=1	1.09136e+06	7179.97	FLNB
253_1	tr|Q9DEG4|Q9DEG4_CHICK	18.7062	NA	104622	ADAIPIK;AYDLQSDAVYK;AYDLQSDNVYK;ECQTLVSDVDYR;FTSVTDAPDVVQAK;GIGWLTEGSVDVVK;GIGWVPIGSLDVEK;HYVQAWEDAK;INSVNQSDLK;SDLEWLR;THFSSPVDMLGIVLAK;YTSVVDTPDIVLAK	0;0;1;0;0;1;1;1;0;0;1;0	5	7	0.1549	296;14858;16164;20911;20729;20299;20540;13983;9690;4064;26078;26079;26384;21809	-	Nebulin (Fragment) OS=Gallus gallus OX=9031 PE=2 SV=1	1.13772e+07	162531
1111_1	tr|A0A1D5PVL4|A0A1D5PVL4_CHICK	17.5858	NA	23223.8	FLMDLINQVPK;IGVDLIMK;TMGVMFTPLTVK;VIGLSSDLQQVGSASAR;YVYYDTER	1;1;1;1;1	5	5	0.2692	16248;3737;16468;25541;9387	-	MPN domain-containing protein OS=Gallus gallus OX=9031 GN=EIF3F PE=4 SV=2	825720	68810	EIF3F
998_1	tr|A0A1D5PW25|A0A1D5PW25_CHICK	13.12	NA	37514.9	DNFHGLAIFLDTYPNDEATER;DNVDDPTGNFR;IEPSVSLLK;LTVMTDVEDK;LVPGPVFGSR	1;1;1;1;1	5	5	0.181	34414;14080;5774;10773;6919	-	L-type lectin-like domain-containing protein OS=Gallus gallus OX=9031 GN=LMAN2 PE=4 SV=1	3.74281e+06	196990	LMAN2
89_5	tr|F1NW97|F1NW97_CHICK	30.1516	NA	49979.4	AFVHWYVGEGMEEGEFSEAR;AIFVDLEPTVIDEIR;AVCMLSNTTAIAEAWAR;AYHEQLSVAEITNSCFEPANQMVK;DVNAAIATIK;EDAANNYAR;EDMAALEK;EIIDQVLDR;FDGALNVDLTEFQTNLVPYPR;IHFPLATYAPVVSAER;LADQCTGLQGFLVFR;LDHKFDLMYAK;LISQVVSSITASLR;LSVDYGK;NLDIERPTYTNLNR;SFGGGTGSGFTSLLMER;TIGGGDDSFTTFFCETGAGK;VGINYQPPTVVPGGDLAK;YMACCLLYR	0;1;0;0;0;0;0;0;0;1;1;0;1;0;0;1;0;0;0	5	7	0.6116	33729;33730;33819;26362;28638;28639;28640;28904;35860;6566;6763;3763;4144;9143;34250;34251;27108;27109;26267;18144;18145;18617;18619;20633;1074;26146;26147;25870;26159;31307;28038;28039;14082;14623	-	Tubulin alpha chain OS=Gallus gallus OX=9031 GN=TUBA4B PE=3 SV=4	5.30776e+06	221157	TUBA4B
124_1	tr|Q5ZK81|Q5ZK81_CHICK	13.5662	NA	39565.2074447001	AAVAWEAGKPLSIEEVEVAPPK;IDPAAPFDK;IIGIDINK;INEAFDLLHK;VDEFVTHTLPFDK	1;1;1;1;1	5	6	0.1658	33461;5440;3268;12392;12394;22467	tr|F1NI89|F1NI89_CHICK	S-(hydroxymethyl)glutathione dehydrogenase OS=Gallus gallus OX=9031 GN=RCJMB04_12i19 PE=2 SV=1	1.16131e+06	64517.4	RCJMB04_12i19
477_1	tr|A0A1D5NTA0|A0A1D5NTA0_CHICK	18.3969	NA	31156.6	ALQVPVLVEYMDR;EYAQDDHIYQQK;GEGGATNPHVFPEGSQPR;IQQEIAVQNPLVSER;LELAVLYK	1;1;1;1;1	5	5	0.2444	22070;22177;28226;26250;4807	-	Ubiquitin thioesterase OS=Gallus gallus OX=9031 GN=OTUB1 PE=3 SV=1	781296	55806.8	OTUB1
995_1	tr|D2Z1L9|D2Z1L9_CHICK	20.2855	NA	29636.1	GFSVVADTPELQR;MGPSPSEGAEMER;QQSELQSQIR;QSFTMVADTPENLR;TQDQISNIK	1;1;1;1;1	5	6	0.2287	19230;18506;18507;12967;23839;7406	-	LIM and SH3 domain protein 1 OS=Gallus gallus OX=9031 GN=LASP1 PE=2 SV=1	2.26093e+06	141308	LASP1
482_1	tr|F1NPG2|F1NPG2_CHICK	18.8644	NA	46572.4978147001	DIFQEIYDR;IWYEHR;LIDDMVAQALK;LVSGWVKPIVIGR;NILGGTVFR;SDYLNTFEFMDK;TVEAEAAHGTVTR	1;0;1;1;0;1;1	5	6	0.1759	12358;3693;12972;19386;5564;21521;16992;16993	-	Isocitrate dehydrogenase [NADP] OS=Gallus gallus OX=9031 GN=IDH1 PE=3 SV=2	504676	17402.6	IDH1
1270_1	tr|F1NJF0|F1NJF0_CHICK	16.5989	NA	24292.8	AFAQFLTDEIK;AFAQFLTDEIKEER;EVSFQPTGESDWK;FLEDLK;VSGGWELEVHGTEAR	1;1;1;1;1	5	6	0.2243	15163;15180;25729;21523;807;24222	tr|Q9W7P7|Q9W7P7_CHICK	Complement component 1 Q subcomponent-binding protein, mitochondrial OS=Gallus gallus OX=9031 GN=C1QBP PE=3 SV=3	6.57924e+06	731026	C1QBP
1198_1	tr|Q98TH5|Q98TH5_CHICK	13.925	NA	18334.9	CPFTGNVSIR;EAIEGTYIDK;ILSGVVTK;NIGLGFK;QPTIFQNK	1;1;1;1;1	5	5	0.2722	10776;10370;1697;565;5519	-	40S ribosomal protein S11 OS=Gallus gallus OX=9031 GN=cRPS11 PE=3 SV=1	4.93317e+06	493317	cRPS11
884_1	tr|Q5ZJ57|Q5ZJ57_CHICK	15.783	NA	79525.8469647003	AATYVNTEGR;FAYDGLK;FEAPLFNAR;LEEVSPNLVR;QQLLADPLVPPQLTIK	1;1;1;1;1	5	5	0.0714	8508;1617;7956;10949;27163	tr|F1NXN8|F1NXN8_CHICK	NADH-ubiquinone oxidoreductase 75 kDa subunit, mitochondrial OS=Gallus gallus OX=9031 GN=RCJMB04_20j17 PE=2 SV=1	1.07475e+06	26213.3	RCJMB04_20j17
31_1	tr|Q5ZLM1|Q5ZLM1_CHICK	15.2925	NA	63521.5501847001	AIADGQAGFGSDTLSK;DTQEVPLEK;IGGDMTAAVTK;SATSVDQRPK;VPGISSIEQGMTGLK	1;1;1;1;1	5	5	0.1046	22185;7745;8437;10114;22065	-	YTH domain-containing protein OS=Gallus gallus OX=9031 GN=YTHDF3 PE=2 SV=1	593937	28282.7	YTHDF3
169_1	tr|A0A1L1RM08|A0A1L1RM08_CHICK	21.3877	NA	22753.9	ATSNVFAMFDQSQIQEFK;DGFIDKEDLHDMLASLGK;EAFNMIDQNR;FTDEEVDELYR;LNGTDPEDVIR	1;1;1;1;1	5	8	0.3434	31539;31551;31706;30553;14207;19134;13375;13408	sp|P24032|MLRN_CHICK;tr|A0A1L1RUU9|A0A1L1RUU9_CHICK	Uncharacterized protein OS=Gallus gallus OX=9031 GN=MYL12A PE=4 SV=1	453561	34889.3	MYL12A
514_1	tr|E1C310|E1C310_CHICK	13.7451	NA	27747.7	GMASHAALETQVNDATEAAK;IFMIPLWSK;LQEALNEK;TVTLLTQLAK;VANVNANAIDHIQMK	1;1;1;1;1	5	5	0.2551	30689;10786;4674;8744;24460	-	Endoplasmic reticulum transmembrane protein OS=Gallus gallus OX=9031 GN=BCAP29 PE=3 SV=1	385252	21402.9	BCAP29
1044_1	tr|Q5ZI00|Q5ZI00_CHICK	13.5893	NA	43052.6	FFEISPFEPWLTR;IGSQVIIPYR;QPVYVVDVAK;TYALVGPNR;WFGGVPLISLGK	1;1;1;1;1	5	5	0.1429	25135;10623;9696;5912;14891	tr|A0A1D5P5L8|A0A1D5P5L8_CHICK	Epimerase domain-containing protein OS=Gallus gallus OX=9031 GN=NDUFA9 PE=2 SV=1	492375	22380.7	NDUFA9
349_1	tr|A0A3Q2UKX0|A0A3Q2UKX0_CHICK	32.336	NA	72423.1928647002	IAPAEGPDATER;ITISPLQDLTIYNPER;LPLAGQVLLK;LYIGNLSPAATADDLR;MLVPTQFVGAIIGK;MVIITGPPEAQFK;TVNELQNLTSAEVIVPR	1;1;1;1;0;0;1	5	5	0.1469	13306;28767;7563;25581;20632;21044;19575;28947	tr|A0A1D5PEJ0|A0A1D5PEJ0_CHICK;tr|A0A3Q2UNL6|A0A3Q2UNL6_CHICK	Uncharacterized protein OS=Gallus gallus OX=9031 GN=IGF2BP2 PE=3 SV=1	379183	11152.4	IGF2BP2
685_1	tr|F1NMT5|F1NMT5_CHICK	19.0338	NA	22568.6	AFLTLAEDILR;EPNSENVDISSGGGVTGWK;GAMGIMLVYDITNAK;NIDEHANEDVER;TYDLLFK	1;1;1;1;1	5	6	0.32	14533;29646;23566;19802;19803;3603	sp|Q5ZIT5|RAB10_CHICK	Ras-related protein Rab-10 OS=Gallus gallus OX=9031 GN=RAB10 PE=4 SV=3	446591	26270.1	RAB10
1347_1	sp|Q05744|CATD_CHICK	14.8032	NA	43270.2399347001	DPTAQPGGELLLGGTDPK;FDGILGMAFPR;NIFSFYLNR;QPGITFIAAK;VTPFFDNVMQQK	1;1;1;1;1	5	7	0.1508	27006;13225;13772;11519;7390;20151;20523	-	Cathepsin D OS=Gallus gallus OX=9031 GN=CTSD PE=1 SV=1	2.66554e+06	156796	CTSD
110_1	tr|F1P212|F1P212_CHICK	12.8045	NA	54009.8893047002	LVAIAVIDDK;MDATSFSSIASEFGVR;SIIQEVAR;STVVSVFK;VLFVYVGGESPLK	1;1;1;1;1	5	5	0.1148	7703;26176;3996;2809;18938	-	Thioredoxin domain-containing protein OS=Gallus gallus OX=9031 GN=TMX3 PE=4 SV=4	505165	24055.5	TMX3
153_1	tr|A0A1D5PYB1|A0A1D5PYB1_CHICK	10.4656	NA	64331.1480247002	LAPGFDFEK;TQTGDFIR;TYDTYVGK;VQVSDFVR;VTAEEFK	1;1;1;1;1	5	5	0.0686	6778;4506;4732;4816;1812	tr|Q9YIC3|Q9YIC3_CHICK	Peptidylprolyl isomerase OS=Gallus gallus OX=9031 GN=FKBP9 PE=4 SV=1	2.62548e+06	114151	FKBP9
73_1	tr|Q5ZIZ5|Q5ZIZ5_CHICK	13.5265	NA	54032.8516247001	AGEVFIHK;AVVIVDDR;FAQPGSFEYEYAMR;LEMEMEAAR;LFVGNLPPDITEEEMR;VELDNMPLR	1;0;1;1;1;1	5	6	0.1353	3632;3282;25697;8425;28597;8687;9202	-	Uncharacterized protein OS=Gallus gallus OX=9031 GN=NONO PE=2 SV=1	3.81972e+06	141471	NONO
297_2	tr|A0A1D6UPQ3|A0A1D6UPQ3_CHICK	14.2624	NA	90590.8654947003	IYGISFPDAK;LVDAESWK;NELSGALTGLTR;VNTPTTTVYR;VTLPDGK;WELNPGDGAFYGPK	1;1;1;0;1;1	5	6	0.0771	9470;4759;13510;10816;319;22537;22541	tr|Q5ZLW1|Q5ZLW1_CHICK	Threonyl-tRNA synthetase OS=Gallus gallus OX=9031 GN=TARS PE=3 SV=1	2.17807e+06	46341.8	TARS
492_1	tr|A0A3Q2TS10|A0A3Q2TS10_CHICK	22.1197	NA	180236	ELEAATTTEEK;FIGELFK;FMLQDVIDLR;GVIDLVFEK;LDQPPNLLR;LLTTIGK;MDQYFNQMEK;SPVPASTAVTAPK;TAPSEELTDTEK;TQGTEEVTEAEAEPK;VDEGGWNTVQGTK	1;0;0;0;0;0;0;1;1;1;1	5	5	0.0707	13153;2497;14107;6694;7999;524;17709;13292;16337;24041;18422	tr|F1N8G9|F1N8G9_CHICK;tr|A0A1D5PNJ0|A0A1D5PNJ0_CHICK;tr|A0A1D5PGB5|A0A1D5PGB5_CHICK;tr|A0A1D5NZC1|A0A1D5NZC1_CHICK	Uncharacterized protein OS=Gallus gallus OX=9031 GN=EIF4G3 PE=3 SV=1	925634	10061.2	EIF4G3
1264_1	tr|Q5F387|Q5F387_CHICK	15.135	NA	58852.3234947001	EELSAISGPNEFAEFYNR;METILEQQR;SALLALGLK;SLEALDPSLFAK;VKPLLDQNELFGK	1;1;1;1;1	5	5	0.1218	31356;12072;3272;15399;21327	-	Matrin-type domain-containing protein OS=Gallus gallus OX=9031 GN=SF3A3 PE=2 SV=1	445157	16487.3	SF3A3
699_1	tr|A0A3Q3AHG4|A0A3Q3AHG4_CHICK	16.403	NA	101921	ALVMLLEVR;ATVGILITTIASK;FSDQFPLPLK;TLLENTAITIGR;YSEIDIILLK	1;1;1;1;1	5	5	0.0603	7328;15310;12154;15772;12658	tr|F1NSW3|F1NSW3_CHICK	Importin N-terminal domain-containing protein OS=Gallus gallus OX=9031 GN=TNPO1 PE=4 SV=1	377960	9218.55	TNPO1
191_2	tr|E1BZS2|E1BZS2_CHICK	21.3372	NA	45330.7	ADAEEEISEEMK;FYEEVHELER;GIPEFWLTVFK;LDGLVGTSTGYIESLPK;NLQVQCAQIEAK;YAALYQPLFDK	1;1;1;1;1;0	5	5	0.1858	18133;17264;16867;26720;18763;16591	-	Uncharacterized protein OS=Gallus gallus OX=9031 GN=NAP1L1 PE=3 SV=1	955799	68271.3	NAP1L1
668_1	tr|Q5ZJ47|Q5ZJ47_CHICK	23.6344	NA	51827.6982247001	ISASPQNLTAFEEAVAK;LLQAGFQELK;QAVQAAAQELVR;VGVPLQEFMVR;YASTAVTEAVIR	1;1;1;1;1	5	5	0.1311	27188;10653;15185;14918;15107	tr|A0A1D5PUA5|A0A1D5PUA5_CHICK;tr|A0A1D5PQE1|A0A1D5PQE1_CHICK	Aspartyl aminopeptidase OS=Gallus gallus OX=9031 GN=RCJMB04_20m7 PE=2 SV=1	947940	35108.9	RCJMB04_20m7
544_1	sp|Q04584|ZYX_CHICK	18.7946	NA	58499.6251946999	AHVEISSAPR;ASPGTPGTR;EVEELELLTQK;KEPLASVPPPPSLPSQPTAK;TGGTSESSQPQPPGTGAQR	1;1;1;1;1	5	5	0.1273	8022;3248;16662;30979;28330	-	Zyxin OS=Gallus gallus OX=9031 GN=ZYX PE=1 SV=1	1.34139e+06	70599.6	ZYX
1148_1	tr|Q6JLB2|Q6JLB2_CHICK	19.4299	NA	25968.1	AGGSASAMLQPLLDNQIGFK;DVYTGDALK;GAVYSFDPVGSYQR;LSEGYAIHSR;NMQNVEHVPLTLEK	1;1;1;1;1	5	6	0.2827	30910;30911;5673;22400;10189;25116	-	Proteasome subunit beta OS=Gallus gallus OX=9031 GN=PSMB1 PE=3 SV=1	3.07247e+06	219462	PSMB1
1460_1	tr|A0A1D5P2Q1|A0A1D5P2Q1_CHICK	14.81	NA	67407.1507947002	AAAGPAAAASYANLK;HFDSQIISYGK;IEEQADFEK;IVTQQEGTFR;SLQAQLQR	1;1;1;1;1	5	5	0.0894	18379;15516;9390;11684;4654	-	SAC domain-containing protein OS=Gallus gallus OX=9031 GN=SACM1L PE=4 SV=2	794597	20910.4	SACM1L
912_1	sp|Q9PTR5|LIS1_CHICK	18.9566	NA	46634.2090147001	EAELDVNEELDK;EEFTSGGPLGQK;GHTDSVQDISFDHTGK;TAPYVVTGSVDQTVK;VWDYETGDFER	1;1;1;1;1	5	5	0.161	18804;14090;26600;22887;19158	-	Lissencephaly-1 homolog OS=Gallus gallus OX=9031 GN=PAFAH1B1 PE=2 SV=3	1.37562e+06	50949.1	PAFAH1B1
277_1	tr|Q5F3T3|Q5F3T3_CHICK	21.4945	NA	48615	DVTNNVHYENYR;IYEFPETDDEEENK;LAAVTYNGVDNNK;NLEGYVGFANLPNQVYR;STLINSLFLTELYSPEYPGPSHR	1;1;1;1;1	5	5	0.1894	21872;26864;18117;29892;35202	tr|A0A1D5PJI0|A0A1D5PJI0_CHICK;tr|A0A1D5P7K7|A0A1D5P7K7_CHICK	Septin OS=Gallus gallus OX=9031 GN=RCJMB04_7k16 PE=2 SV=1	436658	18985.1	RCJMB04_7k16
1072_1	tr|F2Z4K6|F2Z4K6_CHICK	11.4605	NA	17247.5	ANGTTVHVGIHPSK;DDEVQVVR;FNPFVTSDR;VVQVYR;YVIYIER	1;1;1;1;1	5	5	0.3034	19207;5069;8543;793;4958	-	KOW domain-containing protein OS=Gallus gallus OX=9031 GN=RPL26L1 PE=3 SV=1	2.712e+06	301333	RPL26L1
807_1	tr|A0A3Q2UEZ7|A0A3Q2UEZ7_CHICK	13.7544	NA	114288	ASGGFQIAK;ATGLNAVPSQILEGQWAAR;DFAPDDPLEFK;GVSSPDHIFLPIANWQPK;LNGFEIFAR	1;1;1;1;1	5	5	0.0638	3106;30236;15473;30579;8023	tr|F1NGX1|F1NGX1_CHICK;tr|A0A1D5P4G6|A0A1D5P4G6_CHICK	Integrin alpha-V OS=Gallus gallus OX=9031 GN=ITGAV PE=3 SV=1	291691	5303.48	ITGAV
375_1	tr|F1N9H4|F1N9H4_CHICK	16.9696	NA	50466.3375447001	EGNASGVSLLEALDTILPPTRPTDKPLR;EHALLAYTLGVK;IGGIGTVPVGR;LPLQDVYK;NMITGTSQADCAVLIVAAGVGEFEAGISK;QLIVGINK;QTVAVGVIK;STTTGHLIYK;THINIVVIGHVDSGK;VETGILRPGMVVTFAPVNITTEVK;YDEIVK;YYITIIDAPGHR	1;0;0;0;0;1;0;0;0;1;1;1	5	9	0.3715	36441;36442;16151;16154;6836;6837;5532;36369;36370;3236;3977;3978;9777;9779;23432;23433;23434;23436;35011;35017;35075;837;19237;19238	-	Elongation factor 1-alpha OS=Gallus gallus OX=9031 GN=EEF1A2 PE=3 SV=4	2.28754e+06	99458.2	EEF1A2
147_2	tr|A0A3Q2U6J9|A0A3Q2U6J9_CHICK	15.5768	NA	81154.1768947003	DVSPIVEVSEAK;EPDPDENKPVVDK;GFSPAQSAPLPTQTVK;KPTDESAAIDALSGDFDTSPK;LLESSDEGKPVKPTPK;TADSSDVISASTISSVHSAAPLASTSGGK	1;1;0;1;1;1	5	5	0.1393	14863;20833;24269;32275;26273;35559	tr|A0A1D5PL09|A0A1D5PL09_CHICK;tr|B6V3I0|B6V3I0_CHICK;tr|F1NB94|F1NB94_CHICK;tr|A0A1D5PFM3|A0A1D5PFM3_CHICK;tr|A4ZZ64|A4ZZ64_CHICK;tr|E1C5E0|E1C5E0_CHICK;tr|A0A1D5PFJ2|A0A1D5PFJ2_CHICK	Calpain inhibitor OS=Gallus gallus OX=9031 GN=CAST PE=3 SV=1	1.22563e+06	34045.3	CAST
566_1	tr|A0A1D5PZS0|A0A1D5PZS0_CHICK	15.558	NA	55033.2341047002	IWSVPNASCVQVVR;NVIVFDK;SSEQILATLK;TLQLDNNFEVK;VTSVVFHPSQDLVFSASPDATIR	1;1;1;1;1	5	6	0.129	23966;2051;8818;16348;34598;34602	sp|Q5ZMA2|PRP19_CHICK	Pre-mRNA-processing factor 19 OS=Gallus gallus OX=9031 GN=PRPF19 PE=3 SV=2	8.22829e+06	433068	PRPF19
852_1	tr|F1NSC1|F1NSC1_CHICK	19.4997	NA	51077.6	HGLIPEEFFQFLYPK;LDYQVALQNLK;NNIAMLLEANYR;SVIQSITPQQQK;YGADVAAFADK	1;1;1;1;1	5	6	0.1312	28648;28665;15866;19329;17452;9998	-	ATP synthase subunit b OS=Gallus gallus OX=9031 GN=ATP5PB PE=3 SV=3	1.7142e+06	57139.9	ATP5PB
1295_1	sp|P21868|CSK21_CHICK	15.4345	NA	45161.8241947001	EPFFHGHDNYDQLVR;FNDILGR;FVHSENQHLVSPEALDFLDK;GGPNIITLADIVK;YSEVFEAINITNNEK	1;1;1;1;1	5	5	0.179	28778;2048;33689;16029;27102	-	Casein kinase II subunit alpha OS=Gallus gallus OX=9031 GN=CSNK2A1 PE=2 SV=1	298939	14235.2	CSNK2A1
483_1	tr|F1P1X0|F1P1X0_CHICK	14.7971	NA	81170.0334247005	EPLLPAAATLPR;EVPESTPIEEVEALFK;SLPLVQVDEK;TEDLFENR;VVAEPQVQQVQEVK	1;1;1;1;1	5	6	0.0823	14073;27904;10017;10019;6764;23228	-	HTH La-type RNA-binding domain-containing protein OS=Gallus gallus OX=9031 GN=LARP4B PE=4 SV=2	1.11777e+06	26613.5	LARP4B
442_1	tr|A0A3Q2UFW2|A0A3Q2UFW2_CHICK	21.2719	NA	75924.1511647004	LFIGGLPNYLNDDQVK;LGGLTQAPGNPVLAVQINQDK;NFAFLEFR;RPHDYQPLPGMSENPSVYVPGVVSTVVPDSAHK;SVDETTQAMAFDGIIFQGQSLK	1;1;1;1;1	5	6	0.1431	27734;31977;31978;7305;37477;34113	-	U2 snRNP auxiliary factor large subunit OS=Gallus gallus OX=9031 GN=U2AF2 PE=4 SV=1	211910	9213.47	U2AF2
1119_1	tr|Q5ZJ93|Q5ZJ93_CHICK	21.8186	NA	47859.4	AGQQGLLGVAIAEK;AQDTAELFFEDVR;GFYYLMAELPQER;IFSSDHDIFR;LPASALLGK	1;1;1;1;1	5	5	0.1369	17394;22282;24003;13673;2888	tr|F1NC38|F1NC38_CHICK;tr|A0A1L1RW35|A0A1L1RW35_CHICK	Long-chain specific acyl-CoA dehydrogenase, mitochondrial OS=Gallus gallus OX=9031 GN=RCJMB04_19o8 PE=2 SV=1	1.37542e+06	59800.8	RCJMB04_19o8
925_1	tr|A0A1L1RUW5|A0A1L1RUW5_CHICK	20.3024	NA	42943.5629147001	HTVNLDGTTADVK;ILHELTELNDAQEELNK;LNQNHALLTLEDEEVAQR;LSVSPSTDGHLEK;MDLSSSLYSLK	1;1;1;1;1	5	6	0.189	17866;30624;31566;17834;15230;15751	-	Uncharacterized protein OS=Gallus gallus OX=9031 GN=NMI PE=3 SV=2	1.68774e+06	70322.5	NMI
164_3	tr|F1NN08|F1NN08_CHICK	24.2181	NA	20683.7	DAVLLVFANK;HYFQNTQGLIFVVDSNDR;HYFQNTQGLIFVVDSNDRER;ILMVGLDAAGK;LGEIVTTIPTIGFNVETVEYK;LGLHSLR;MLAEDELR;NISFTVWDVGGQDK;QDLPNAMNAAEITDK;TTILYK	1;0;0;0;0;1;1;1;1;0	5	7	0.6188	8823;32170;34424;8738;9256;33674;33675;1309;5550;22899;24293;24642;24670;436	tr|Q5ZMA0|Q5ZMA0_CHICK	Uncharacterized protein OS=Gallus gallus OX=9031 GN=ARF1 PE=3 SV=2	4.63087e+06	385906	ARF1
164_2	tr|Q5ZKR9|Q5ZKR9_CHICK	20.1144	NA	20515.6	DAVLLLFANK;HYFQNTQGLIFVVDSNDR;HYFQNTQGLIFVVDSNDRER;IEEAADELQK;ILMVGLDAAGK;LGEIVTTIPTIGFNVETVEYK;LGLQSLR;NICFTVWDVGGQDK;QDLPNAMAISEMTDK;TTILYK	1;0;0;1;0;0;1;1;1;0	5	5	0.6333	9258;32170;34424;10597;8738;9256;33674;33675;1159;24471;25016;436	-	Uncharacterized protein OS=Gallus gallus OX=9031 GN=ARF4 PE=2 SV=1	3.85659e+06	296661	ARF4
37_3	sp|Q5ZLQ6|1433B_CHICK	33.5934	NA	27889.8	AVTEQGHELSNEER;DSTLIMQLLR;EMQPTHPIR;NLLSVAYK;QTTVANSQQAYQEAFEISK;TAFDEAIAELDTLNEESYK;VISSIEQK;YDDMAAAMK;YLIVNATQPESK;YLSEVASGDNK	1;0;0;0;1;1;0;0;1;1	5	6	0.4877	23598;23599;12088;12089;12619;9404;3813;32070;32231;3717;6535;6993;17633;11813	-	14-3-3 protein beta/alpha OS=Gallus gallus OX=9031 GN=YWHAB PE=2 SV=1	1.71314e+06	100773	YWHAB
1057_1	tr|F1NT20|F1NT20_CHICK	21.7981	NA	40860	AGLGPEEVSEVVLGQVLTAGAGQNPAR;EIVPVLVPSK;SADPIVFVAAVR;TAIGSFNGALSALPAHELGAAVIR;TDEFPR	1;1;1;1;1	5	5	0.2005	35195;8496;15276;33761;802	-	Uncharacterized protein OS=Gallus gallus OX=9031 GN=ACAT2 PE=3 SV=2	1.23772e+06	65143.4	ACAT2
964_1	tr|A0A3Q3ALP4|A0A3Q3ALP4_CHICK	23.0844	NA	38108.2	ELYLLQAQK;IKEEDDEEALQK;LPELLETGWR;QGLGALQR;TFVESGQADEEQVR	1;1;1;1;1	5	5	0.1568	9326;19964;12871;2208;23532	-	Uncharacterized protein OS=Gallus gallus OX=9031 GN=IGBP1 PE=4 SV=1	2.96361e+06	134709	IGBP1
433_1	tr|Q5ZKZ5|Q5ZKZ5_CHICK	22.4515	NA	74438.7760447003	AAATAGGPGAATALWSEVNR;GTQGSTTAGSSELDASR;LKPTDVGLLAVIANNIITINK;QLQAIEFNK;TEDALQLYNQIIK	1;1;1;1;1	5	5	0.1192	29353;24184;32780;8841;22493	-	Signal recognition particle subunit SRP72 OS=Gallus gallus OX=9031 GN=SRP72 PE=2 SV=1	889640	22241	SRP72
1115_1	tr|A0A3S5ZPB7|A0A3S5ZPB7_CHICK	23.833	NA	39875.5327247001	ILYGNMLGEENAYLWR;IQTQPGYANTLR;MFGEEGIWAFYK;SIFNGFSVTIK;TVEALYK	1;1;1;1;1	5	8	0.162	29752;29935;17609;20718;21118;12836;12870;1818	-	Phosphate carrier protein, mitochondrial OS=Gallus gallus OX=9031 GN=SLC25A3 PE=3 SV=1	6.50703e+06	309858	SLC25A3
1176_1	tr|Q5F3A9|Q5F3A9_CHICK	13.178	NA	87657.7836647003	EAMNDPLLER;EIDDLGPEVGDIK;SNLGSVVLQLK;TLATDILMGVLK;VESLLVTAISK	1;1;1;1;1	5	5	0.0748	11992;18702;11027;15402;11095	tr|F1NHI3|F1NHI3_CHICK	RNA helicase OS=Gallus gallus OX=9031 GN=RCJMB04_24b10 PE=2 SV=1	3.19175e+06	75994.1	RCJMB04_24b10
335_2	sp|P13127|CAZA1_CHICK	24.0966	NA	32939.4	DIQDSVQVSSDVQTAK;EASDPQPEDTESALK;EGAAHAFAQYNMDQFTPVK;FITHAPPGEFNEVFNDVR;IEGYDDQVLITEHGDLGNGR;IQVHYYEDGNVQLVSHK;LLLNNDNLLR	1;1;1;1;1;0;0	5	7	0.4021	26163;23999;31864;31514;31525;32585;32596;30845;12338	-	F-actin-capping protein subunit alpha-1 OS=Gallus gallus OX=9031 GN=CAPZA1 PE=1 SV=1	1.09903e+06	68689.1	CAPZA1
335_1	sp|P28497|CAZA2_CHICK	22.0116	NA	32824.5	ADLEEQLSDEEK;EGAAHAFAQYNLDQFTPVK;FIIHAPPGEFNEVFNDVR;FTISPSTTQVAGILK;IQVHYYEDGNVQLVSHK;LLLNNDNLLR;TIDGQQTIIACIESHQFQAK	1;1;1;1;0;0;1	5	7	0.3881	19982;31709;31723;31635;22841;30845;12338;33434;33443	-	F-actin-capping protein subunit alpha-2 OS=Gallus gallus OX=9031 GN=CAPZA2 PE=1 SV=1 >tr|A0M8U0|A0M8U0_CHICK F-actin-capping protein subunit alpha OS=Gallus gallus OX=9031 GN=CAPZA2 PE=3 SV=1	971532	64768.8	CAPZA2
798_1	tr|F1NT28|F1NT28_CHICK	12.9297	NA	32616.1	AAPNSLEYR;ATVDAAPPCK;DPLNPIK;NVFNMVVEVPR;VPDGKPENQFAFNGEFK	1;1;1;1;1	5	5	0.1862	6703;6928;1321;15829;29512	-	Inorganic diphosphatase OS=Gallus gallus OX=9031 GN=PPA1 PE=3 SV=2	1.27175e+06	66934.1	PPA1
1283_1	tr|F1NAC8|F1NAC8_CHICK	21.5353	NA	28397.2	AGPSPGDVEAIK;GLLQAGQIPGR;LTAELIEQAAQYTNAVR;SLTYLSILR;TAIANASTLAEVER	1;1;1;1;1	5	5	0.2471	10426;9454;29074;8001;19946	-	LRRcap domain-containing protein OS=Gallus gallus OX=9031 GN=SNRPA1 PE=3 SV=1	348983	24927.4	SNRPA1
1333_1	tr|A0A1D5PNK3|A0A1D5PNK3_CHICK	23.8927	NA	33144.4	AVVVNAAQLASYSQSK;LGIYTVLLER;LSGADGTPPGFLTK;NGLDVLLK;SSFHALGSIVR	1;1;1;1;1	5	5	0.1941	24416;11624;17587;2962;11528	-	Uncharacterized protein OS=Gallus gallus OX=9031 GN=SLC25A11 PE=3 SV=2	711733	32351.5	SLC25A11
988_1	tr|A0A1D5P0D3|A0A1D5P0D3_CHICK	16.5833	NA	33844.8	HPDADSLYVEK;ITFEGFPGDPEK;QELIQAEIR;QQPVAGSSDSKPVDVSR;TVVSGLVK;VDVGEASPR	0;1;1;1;1;1	5	5	0.2129	14877;16850;9120;26846;1443;4299	tr|F1NLE7|F1NLE7_CHICK	tRNA-binding domain-containing protein OS=Gallus gallus OX=9031 GN=AIMP1 PE=4 SV=1	1.51503e+06	75751.3	AIMP1
497_1	tr|A0A1L1RYK0|A0A1L1RYK0_CHICK	17.7583	NA	32703	HLLIGVSSDR;LTLTFNR;NEITNLSNAGK;THGNYFLMTFK;VYGTGALALYEK	1;1;1;1;1	5	6	0.1735	9042;2775;11113;17518;17521;15213	tr|A0A1D5P0U8|A0A1D5P0U8_CHICK	ATP synthase subunit gamma OS=Gallus gallus OX=9031 GN=ATP5C1 PE=3 SV=1	2.14985e+06	113150	ATP5C1
224_1	tr|A0A3Q2U596|A0A3Q2U596_CHICK	17.4311	NA	73638.5073547002	ATSSSSSSSTSLVR;GTPGGTPLSPTR;IESLSYQLSGLQK;IKDLEVLFHR;LLEGEEER;SEAELNTVLNEK	1;1;1;1;0;1	5	5	0.1049	17437;10429;20435;14780;5476;17157	-	Lamin-A OS=Gallus gallus OX=9031 GN=LMNA PE=3 SV=1	395723	8993.71	LMNA
878_1	tr|A0A3Q2UI63|A0A3Q2UI63_CHICK	10.8111	NA	46043	AFSPTTVNTGR;ETSMVHELNR;IIEVGDTPK;SSDSADPFYWMR;TWIEVSGSSAK	1;1;1;1;1	5	5	0.1253	10778;12920;5375;20338;11236	-	Plug_translocon domain-containing protein OS=Gallus gallus OX=9031 GN=SEC61A1 PE=3 SV=1	2.63055e+06	154738	SEC61A1
987_1	tr|F1NHA9|F1NHA9_CHICK	15.0599	NA	39539.8	INLEAEPQDINYFEHR;IPTGLPGAQK;LSGGIDFNQPLIITR;PQNVILPGPAPWGFR;VLQNLVSEEDGRPVGTR	1;1;1;1;1	5	5	0.2011	30318;5685;24595;24702;28711	-	PDZ and LIM domain protein 3 OS=Gallus gallus OX=9031 GN=PDLIM3 PE=4 SV=2	114263	6013.82	PDLIM3
197_1	tr|Q683M9|Q683M9_CHICK	21.0346	NA	54467.8276247001	DGFNLLLPK;GTTGTQASFLQLFEGDHSK;KVDIEVLSVLASLGASVHK;QEGGDNDFIAR;VLSQQAAAVVK	1;1;1;1;1	5	5	0.1423	6596;30785;30024;13149;9566	tr|E1BR00|E1BR00_CHICK;tr|Q5U7A2|Q5U7A2_CHICK;sp|P21265|PUR8_CHICK	Adenylosuccinate lyase OS=Gallus gallus OX=9031 GN=ADSL PE=2 SV=1	1.15419e+06	37232	ADSL
25_1	tr|Q5ZIE0|Q5ZIE0_CHICK	18.1835	NA	49047.7	AMGPLVLTEVLFDEK;DIVAEAER;LQDMLDGFIK;TVIVNMVDVAK;VNILFDFVK	1;1;1;1;1	5	6	0.1233	24979;25338;3675;11729;12055;8988	-	Eukaryotic translation initiation factor 5 OS=Gallus gallus OX=9031 GN=EIF5 PE=2 SV=1	1.56549e+06	60211	EIF5
622_1	sp|Q90965|RAB2A_CHICK	22.0873	NA	23506.8	DTFNHLTTWLEDAR;GAAGALLVYDITR;IQEGVFDINNEANGIK;LQIWDTAGQESFR;TASNVEEAFINTAK	1;1;1;1;1	5	6	0.3302	26140;16323;26936;26946;22544;21144	tr|A0A452J7V2|A0A452J7V2_CHICK	Ras-related protein Rab-2A OS=Gallus gallus OX=9031 GN=RAB2A PE=2 SV=1	3.86635e+06	257757	RAB2A
783_1	tr|F1NE97|F1NE97_CHICK	19.4662	NA	39171.7	ELTDEEAER;GHPPVIDGELFNEVK;LVSTDPEINTK;TDFFTGGEDGVAEK;WTQTLSELDLAIPFK	1;1;1;1;1	5	5	0.1877	8855;24738;12971;20593;26953	sp|Q5ZIN1|NUDC_CHICK	Nuclear distribution protein C homolog OS=Gallus gallus OX=9031 GN=NUDC PE=3 SV=1	731927	31822.9	NUDC
848_1	tr|Q5ZMQ4|Q5ZMQ4_CHICK	19.3017	NA	53869.3295347001	AGPANVPSASPITSVK;KPDSMVTSSPPTENEA;TGSPGSPGAGGVQSTAK;TVLTNVQEELDR;TYGFQFTTPALVVEK	1;1;1;1;1	5	5	0.1557	21190;25903;20264;19172;25812	-	Dynein light intermediate chain OS=Gallus gallus OX=9031 GN=DYNC1LI2 PE=2 SV=1	1.1416e+06	42281.5	DYNC1LI2
190_1	tr|Q9DEQ6|Q9DEQ6_CHICK	21.8539	NA	38412.4	DATDDLDDLNFFNQK;DYTYDELLNR;IFDIDEAEEGVK;SPDTILQK;TGFQAVTGK	1;1;1;1;1	5	6	0.1617	27093;27095;15747;17679;3656;3826	-	Eukaryote initiation factor 2 beta OS=Gallus gallus OX=9031 GN=EIF2B PE=2 SV=1	1.22914e+06	55869.9	EIF2B
60_1	sp|Q9W7I5|RBBP4_CHICK	26.0167	NA	47577.0512547001	EAAFDDAVEER;GEFGGFGSVSGK;HPSKPDPSGECNPDLR;TPSSDVLVFDYTK;TVALWDLR	1;1;1;1;1	5	5	0.1412	14144;10034;27726;20578;5456	tr|F2Z4M0|F2Z4M0_CHICK	Histone-binding protein RBBP4 OS=Gallus gallus OX=9031 GN=RBBP4 PE=1 SV=3	1.61721e+06	107814	RBBP4
1359_1	tr|F1NN16|F1NN16_CHICK	20.7738	NA	22098.3	AIIIFVPVPQLK;HVVFIAQR;KAIIIFVPVPQLK;TLTAVHDAILEDLVFPSEIVGK;VETFSGVYK	1;1;1;1;1	5	6	0.268	16899;5327;20439;20440;33978;6933	-	40S ribosomal protein S7 OS=Gallus gallus OX=9031 GN=RPS7 PE=3 SV=3	3.85868e+06	350789	RPS7
1357_1	tr|E1BQN9|E1BQN9_CHICK	18.0401	NA	25577.3	AAYDTSDPSEGLMNLLK;IYVSLNGVQK;LPAENVQVNFTER;MYAEGDDEMK;SFDLLVK	1;1;1;1;1	5	5	0.2579	28028;9831;21706;12029;1787	-	Calcyclin-binding protein OS=Gallus gallus OX=9031 GN=CACYBP PE=4 SV=1	405250	23838.2	CACYBP
65_2	tr|A0A1D5NWH9|A0A1D5NWH9_CHICK	26.7895	NA	30854.7	DGVTEGGQIHQQVQR;EDVFVHQTAIK;ENQHEAGAVSQQPLR;GAEAANVTGPDGVPVEGSR;NGYGFINR;SGVEGEIK;SVGDGETVEFDVVEGEK;VTETPAENPAPVTEQSGAE	1;0;1;1;0;1;0;1	5	8	0.3849	24751;15271;25021;25022;25049;27311;4565;4584;4585;1725;27567;29549;29572	-	CSD domain-containing protein OS=Gallus gallus OX=9031 GN=YBX3 PE=4 SV=2	1.88496e+06	144997	YBX3
1096_1	tr|A0A1D5PGH1|A0A1D5PGH1_CHICK	21.281	NA	39798.9	GSGSATVNLR;KPDEVLDDDDGGSAPLK;SEHGNEGDVGVLTCK;SPSYPPVDHWAWYK;TDESDASSYISYTIEGK	1;1;1;1;1	5	7	0.2005	5143;27098;27099;23668;26402;28657;28658	sp|P17790|BASI_CHICK	Basigin OS=Gallus gallus OX=9031 GN=BSG PE=4 SV=2	2.17303e+06	155217	BSG
679_1	sp|Q5ZLE6|EIF3H_CHICK	13.7553	NA	39512	GEAPLPEEDINK;HYQEEGQGNEVVQGVLLGLVVDDR;QVQIDGLVVLK;SLQLLMDR;VDEMSQDIVK	1;1;1;1;1	5	6	0.1868	16041;35324;12806;5524;11190;11709	-	Eukaryotic translation initiation factor 3 subunit H OS=Gallus gallus OX=9031 GN=EIF3H PE=2 SV=1	2.50121e+06	104217	EIF3H
1036_1	tr|F1NG97|F1NG97_CHICK	11.2681	NA	88874.6943647002	ELAEQQSVETAK;SPDEWQNLAK;SQSLSLQIPSQEWK;TENYIGGEYFAR;WIIQVPR	1;1;1;1;1	5	5	0.0719	16722;11990;24304;19256;3900	-	AMP deaminase OS=Gallus gallus OX=9031 GN=AMPD3 PE=3 SV=2	1.21885e+07	297281	AMPD3
242_1	tr|F1NIB4|F1NIB4_CHICK	18.0134	NA	51421.6017547001	FGEVTDCTIK;GFGFILFK;GFVFITFK;IFVGGLNPEATEEK;MFVGGLSWDTSK	1;1;1;1;1	5	6	0.1086	11375;4285;5054;21398;16555;17051	tr|Q90602|Q90602_CHICK;tr|A0A3Q3ADU5|A0A3Q3ADU5_CHICK;tr|A0A1D5NX25|A0A1D5NX25_CHICK	Uncharacterized protein OS=Gallus gallus OX=9031 GN=HNRNPAB PE=4 SV=5	1.2097e+06	54986.5	HNRNPAB
901_1	tr|A0A1D5PEH3|A0A1D5PEH3_CHICK	16.8704	NA	44857.4467347001	GPIVMELQTYR;LEEGPATTAVLTR;MINNNLASVEELK;SDPITLLK;YGMGTSVER	1;1;1;1;1	5	5	0.1337	15915;17499;20647;3288;6136	tr|Q5F426|Q5F426_CHICK	Pyruvate dehydrogenase E1 component subunit alpha OS=Gallus gallus OX=9031 GN=PDHA2 PE=4 SV=1	2.3939e+06	88663.1	PDHA2
725_1	tr|A0A1D5PCT4|A0A1D5PCT4_CHICK	14.9088	NA	64448.8002547002	AIFLADGNIFTTGFSR;NDQCYDDIR;NILDNKPAANK;QLALWNPK;VGIVAWHPTAR	1;1;1;1;1	5	5	0.0948	26359;12345;12331;5326;12655	tr|A0A1L1RWS8|A0A1L1RWS8_CHICK;tr|Q5ZI60|Q5ZI60_CHICK	Coronin OS=Gallus gallus OX=9031 GN=CORO1C PE=3 SV=1	262648	8472.52	CORO1C
362_1	tr|F1NCE1|F1NCE1_CHICK	19.2403	NA	63917.5179247002	FPNPNPFVEDDMDK;GAVIATELK;IFHTVTTTDDPVIR;LGDDIDLIVR;SVYSWDIIVQR	1;1;1;1;1	5	6	0.1058	25035;25399;3667;23967;10045;17730	-	Eukaryotic translation initiation factor 3 subunit D OS=Gallus gallus OX=9031 GN=EIF3D PE=3 SV=3	1.73797e+06	64369.3	EIF3D
1363_1	tr|Q8UWG7|Q8UWG7_CHICK	20.9905	NA	33902.4	ASITPGTVLILLTGR;HQEGEIFDTEK;QLGTGLLLVTGPLAVNR;YEITEQR;YYPTEDVPR	1;1;1;1;1	5	5	0.198	21577;16711;26218;4524;10383	-	60S ribosomal protein L6 OS=Gallus gallus OX=9031 GN=RPL6 PE=2 SV=1	1.01501e+06	63437.8	RPL6
1329_1	tr|F1P0Y0|F1P0Y0_CHICK	9.91241	NA	225208.516524699	EGLDEVTSIINDAK;NLGIPVITVLGDSK;VEDLEEGEQVIR;VNDILAEIFK	1;1;1;1	4	4	0.0246	21392;19437;19143;11152	tr|A0A3Q2U985|A0A3Q2U985_CHICK	Uncharacterized protein OS=Gallus gallus OX=9031 GN=CKAP5 PE=4 SV=1	835999	6796.74	CKAP5
729_1	sp|P12620|TNNT3_CHICK	13.0397	NA	31123.2	ALSSMGASYSSYLAK;KEEEELVALK;VDFDDIQK;YDFAEQIK	1;1;1;1	4	4	0.1559	22138;12012;5620;6482	tr|Q7ZZH5|Q7ZZH5_CHICK;tr|O57559|O57559_CHICK;tr|A0A3S5ZPU4|A0A3S5ZPU4_CHICK;tr|A0A1L1RXW8|A0A1L1RXW8_CHICK	Troponin T, fast skeletal muscle isoforms OS=Gallus gallus OX=9031 GN=TNNT3 PE=1 SV=3	1.02301e+06	85250.7	TNNT3
1165_1	tr|A0A1D5PI87|A0A1D5PI87_CHICK	14.2775	NA	43357.1335247001	DLAPLGIR;GGIVGMTLPIAR;NFLGQQVPFPSR;VVTIAPGLFSTPLLAGLPEK	1;1;1;1	4	4	0.1244	2513;11887;18411;30779	-	Uncharacterized protein OS=Gallus gallus OX=9031 GN=HSD17B10 PE=3 SV=2	751653	32680.5	HSD17B10
52_1	tr|Q90XC0|Q90XC0_CHICK	12.6142	NA	61960.8235847001	AIVVTDGER;GIFASGSPFDPVTLPNGK;IAEEAYR;NPIIFALSNPTSK	1;1;1;1	4	4	0.0844	5083;27708;2448;18769	tr|A0A1D5P779|A0A1D5P779_CHICK;tr|F1P0Y6|F1P0Y6_CHICK;tr|A0A3Q2UB37|A0A3Q2UB37_CHICK	Malic enzyme OS=Gallus gallus OX=9031 PE=2 SV=1	1.39824e+06	45104.6
1163_1	tr|E1BTH3|E1BTH3_CHICK	11.441	NA	46605.7	ALNLEINQPTK;ANTSFALDFFK;GMSENADLFLSQVFHK;LINELTFEK	1;1;1;1	4	5	0.1141	13806;14495;28001;28016;9352	-	SERPIN domain-containing protein OS=Gallus gallus OX=9031 GN=SERPINB2 PE=3 SV=2	436563	14552.1	SERPINB2
1084_1	tr|Q5F4B6|Q5F4B6_CHICK	18.4211	NA	45886.4	ADLSLDELIR;ITTTNSFLHNVAGLSGNK;LVHPGVAEVVFVK;NTPAAISPTMGTVNPAVK	1;1;1;1	4	4	0.1411	11970;28791;18545;27073	-	RRM domain-containing protein OS=Gallus gallus OX=9031 GN=POLDIP3 PE=2 SV=1	228483	9139.31	POLDIP3
602_1	tr|E1BYW9|E1BYW9_CHICK	22.3824	NA	23069.4	DAISGMGVVVHIIEK;FGIQAQMVTTDFQK;LYIGLAGLATDVQTVAQR;QIKPQTFMSMVSNLLYER	1;1;1;1	4	7	0.3171	22950;22951;23937;24283;29033;29034;32451	-	Proteasome subunit beta OS=Gallus gallus OX=9031 GN=PSMB3 PE=3 SV=1	186362	23295.3	PSMB3
600_1	tr|F1NYA9|F1NYA9_CHICK	19.2199	NA	24702.4	ITAFEDYVQSMDVAAFNK;SIQADGLVWGSSK;SSILLDVKPWDDETDMAK;VGTDMLEER;VLNDFLADK	1;1;0;1;1	4	7	0.2991	31092;31274;17183;31244;7481;7969;7971;7088	tr|Q5ZHY1|Q5ZHY1_CHICK	Elongation factor 1-beta OS=Gallus gallus OX=9031 GN=EEF1B2 PE=3 SV=1	2.33162e+06	145726	EEF1B2
41_1	tr|A0A1L1RZM9|A0A1L1RZM9_CHICK	18.3789	NA	41135.5	APENWDYSQGFVNQDMIR;IGDTIDFR;LIDKEEVSHDTR;SELEEIQVQHPNR	1;1;1;1	4	5	0.1378	32329;4480;19835;23178;23179	tr|F1NZY9|F1NZY9_CHICK	NADH-cytochrome b5 reductase OS=Gallus gallus OX=9031 GN=CYB5R1 PE=3 SV=2	1.25607e+06	54611.7	CYB5R1
97_1	tr|F1NSZ4|F1NSZ4_CHICK	15.6312	NA	56054.4768947001	DLGITPTVIR;LPWAQLR;TVEINNTDAEGR;YHAAVLTNNEEWEK	1;1;1;1	4	4	0.0822	8625;3209;16258;25869	-	CYTOSOL_AP domain-containing protein OS=Gallus gallus OX=9031 GN=NPEPL1 PE=3 SV=2	358024	15566.3	NPEPL1
975_1	sp|Q05713|CRYAB_CHICK	13.0303	NA	20021.4	HFSPEELK;MDITIHNPLIR;MPSWLETGLSEMR;VLGDMIEIHGK	1;1;1;1	4	5	0.2471	5781;17697;18153;22160;12792	-	Alpha-crystallin B chain OS=Gallus gallus OX=9031 GN=CRYAB PE=2 SV=2	558462	46538.5	CRYAB
93_5	tr|A0A1L1RKR4|A0A1L1RKR4_CHICK	14.1049	NA	74224.9534547004	LALDIEIATYR;LVDLQTALQQAK;NNQSEIAELNR;TAAENEFVVLK;TLLEGEESR;WELLQQYVLPASR;YEDEINK	0;1;1;0;1;1;0	4	4	0.1069	15022;15023;15024;16575;15284;13131;7048;23701;3863;3865	-	IF rod domain-containing protein OS=Gallus gallus OX=9031 GN=KRT75L4 PE=3 SV=2	6.37223e+07	1.27445e+06	KRT75L4
257_2	tr|Q9YGW6|Q9YGW6_CHICK	16.3967	NA	69323.9	ALQLEEER;APDFVFYAPR;ELSDQIQR;FVIKPIDK;IALLEEAR;IGFPWSEIR;KPDTIEVQQMK;QLFDQVVK;SQEQLAAELAEYTAK	1;0;1;0;1;0;0;0;1	4	4	0.1453	5816;11819;5844;5096;3970;9283;16223;16224;16727;5561;24752	-	Ezrin OS=Gallus gallus OX=9031 GN=EZR PE=2 SV=1	3.77161e+06	94290.4	EZR
553_1	tr|E1BQR6|E1BQR6_CHICK	14.2401	NA	40045.5	AEALGVGEVALPGQAGNAK;EMQPVAGTDGAYYR;LMEDFVK;MIITNPIVSR	1;1;1;1	4	5	0.1389	26750;22715;23063;3166;10558	-	Uncharacterized protein OS=Gallus gallus OX=9031 GN=LMCD1 PE=4 SV=2	409093	15151.6	LMCD1
212_1	tr|Q5ZHW8|Q5ZHW8_CHICK	15.7934	NA	16262.5	DESSPYAAMLAAQDVAQR;ELGITALHIK;IEDVTPIPSDSTR;TPGPGAQSALR	1;1;1;1	4	5	0.3444	29501;8992;8993;19543;7629	-	Uncharacterized protein OS=Gallus gallus OX=9031 GN=RPS14 PE=2 SV=1	3.727e+06	621166	RPS14
426_1	tr|Q5ZMC1|Q5ZMC1_CHICK	13.7551	NA	53867.7009547001	DPNSPLYSVK;LDTDDLDEIEK;SNLVDTTNQVEVLQR;TAAFVLAMLSR	1;1;1;1	4	4	0.0981	9747;15875;26095;11739	-	RNA helicase OS=Gallus gallus OX=9031 GN=RP11-529K1.3 PE=2 SV=1	647043	20220.1	RP11-529K1.3
1290_1	tr|A0A1D5PME9|A0A1D5PME9_CHICK	13.0615	NA	62113.1991847001	LPQLQVLR;LQELPVQVFQPLGK;LQTLPR;VGETPPVCAQPAPLR	1;1;1;1	4	4	0.0764	5267;23558;298;23491	-	Leucine rich repeat containing 15 OS=Gallus gallus OX=9031 PE=4 SV=2	245992	8482.49
1457_1	tr|Q5ZLZ6|Q5ZLZ6_CHICK	15.1385	NA	54271.0606147001	EANNDVATLPQK;EEETNIDEAEK;FLDLSLFTHR;STLFQTINK	1;1;1;1	4	4	0.0838	15682;15902;14066;7559	-	Monocarboxylate transporter 1 OS=Gallus gallus OX=9031 GN=SLC16A1 PE=2 SV=1	536616	35774.4	SLC16A1
89_1	tr|F1P5B0|F1P5B0_CHICK	13.5333	NA	51214.1	AFVHWYVGEGMEEGEFSEAR;AVCMLSNTTAIAEAWAR;DVNAAIAAIK;DYEEVGR;EDAANNYAR;IHFPLTTYAPIISAEK;LDHKFDLMYAK;LIGQIVSSVTASLR;LSVEYSK;NLDIERPTYTNLNR;VGINYQPPTVVPGGDLAK;YMACCLLYR	0;0;0;1;0;1;0;1;1;0;0;0	4	5	0.3312	33729;33730;33819;28638;28639;28640;28904;5771;2813;6763;27641;27642;18144;18145;18617;18619;19901;1849;26146;26147;28038;28039;14082;14623	-	Tubulin alpha chain OS=Gallus gallus OX=9031 GN=TUBAL3 PE=3 SV=2	2.63282e+06	114471	TUBAL3
1292_1	sp|P08636|RS17_CHICK	12.6655	NA	15528.4	DNYVPEVSALDQEIIEVDPDTK;IAGYVTHLMK;LLDFGSLSNLQVTQPTVGMNFK;VCEEIAIIPSK	1;1;1;1	4	5	0.4815	34673;10201;34335;34340;14433	-	40S ribosomal protein S17 OS=Gallus gallus OX=9031 GN=RPS17 PE=2 SV=3	406408	67734.6	RPS17
527_2	sp|Q5ZLT7|5MP2_CHICK	7.21608	NA	47988.8	EELVAEQAIK;FLDASGAK;FVEWLK;IVVLFYK;LMELFPANK	1;1;1;0;1	4	4	0.0957	10085;1547;1785;3181;7888	-	eIF5-mimic protein 2 OS=Gallus gallus OX=9031 GN=BZW1 PE=2 SV=1	1.40474e+06	46824.6	BZW1
525_1	sp|P41125|RL13_CHICK	14.9873	NA	24380.6	LILFPR;MATQLSGPVMPIR;STESLQANVQR;VATWFNQPAR	1;1;1;1	4	6	0.1896	701;18739;19174;19614;13545;12075	-	60S ribosomal protein L13 OS=Gallus gallus OX=9031 GN=RPL13 PE=2 SV=2	2.03622e+06	145444	RPL13
796_1	tr|A0A3Q3A7W7|A0A3Q3A7W7_CHICK	16.2109	NA	48130.9299147001	EAEDDLAQQR;ELADAETEEQR;LAEQALR;LGVEAQEAAR	1;1;1;1	4	4	0.0814	11538;15377;1394;7310	-	Uncharacterized protein OS=Gallus gallus OX=9031 GN=LOC107050990 PE=4 SV=1	1.9046e+06	59518.6	LOC107050990
219_2	tr|A0A3Q3AI12|A0A3Q3AI12_CHICK	15.4895	NA	61589.1312147001	DHPAVAATLNNLAVLYGK;LSQEEIISNTK;SEQTVAQLEEEK;TLHNLVIQYASQGR;VSSPTVNTTLR;VVEILK	0;1;1;0;1;1	4	4	0.1324	28693;14526;18424;23636;11559;24	tr|A0A1D5P344|A0A1D5P344_CHICK	Kinesin light chain OS=Gallus gallus OX=9031 GN=KLC2 PE=3 SV=1	450717	12877.6	KLC2
1193_1	sp|P48463|PP2AA_CHICK	17.934	NA	35540.3	GAGYTFGQDISETFNHANGLTLVSR;GGWGISPR;SPDTNYLFMGDYVDR;YSFLQFDPAPR	1;1;1;1	4	4	0.1909	35340;1924;27503;16955	tr|Q5ZM47|Q5ZM47_CHICK	Serine/threonine-protein phosphatase 2A catalytic subunit alpha isoform OS=Gallus gallus OX=9031 GN=PPP2CA PE=2 SV=1	946854	52603	PPP2CA
581_1	tr|A0A1L1RTT2|A0A1L1RTT2_CHICK	14.6568	NA	56296.6494047001	FFSALIDLAR;LQDSDQVDEAEK;TPYLPYFLR;YEEAQVYINK	1;1;1;1	4	4	0.0856	10858;18020;11387;14345	tr|A0A126TRG3|A0A126TRG3_CHICK;tr|A0A125RM76|A0A125RM76_CHICK	Uncharacterized protein OS=Gallus gallus OX=9031 GN=IFIT5 PE=4 SV=1	684268	21383.4	IFIT5
1288_1	tr|R4GH26|R4GH26_CHICK	9.63137	NA	62314.1679947002	GATVAGVVGVGR;SIIIPPFLAYGEK;TVENSDFVR;VIADMFGNQDR	1;1;1;1	4	6	0.0798	7285;7286;20010;8016;14627;15117	-	Peptidylprolyl isomerase OS=Gallus gallus OX=9031 GN=FKBP10 PE=4 SV=1	1.9861e+06	68486.2	FKBP10
472_1	tr|R4GJC4|R4GJC4_CHICK	13.9148	NA	24689.8	DALGAVLLR;GEFPVVVFEGLDATGK;IPEAGSVLDILEK;TVLQLIK	1;1;1;1	4	4	0.2036	4270;25053;18259;1651	-	dTMP kinase OS=Gallus gallus OX=9031 GN=CMPK2 PE=3 SV=3	197839	13189.3	CMPK2
585_1	tr|A0A1D5PD41|A0A1D5PD41_CHICK	17.9015	NA	38465.8	ETLIVNK;ILLWDTR;NPDSALSSIVHAR;VWDLPQQAVLHSYR	1;1;1;1	4	5	0.1142	1689;4031;17751;17752;26017	tr|Q5ZLD5|Q5ZLD5_CHICK	Uncharacterized protein OS=Gallus gallus OX=9031 GN=WDR77 PE=4 SV=1	700396	53876.6	WDR77
318_1	tr|I3VQH4|I3VQH4_CHICK	11.8821	NA	94959.0853547009	EDITQSAQHALR;EPPLTLTIHLTSPVVR;LFPDAPVAIEQNK;VPTWAPLR	1;1;1;1	4	4	0.0549	17807;27142;19845;4558	tr|A0A3Q2TRP9|A0A3Q2TRP9_CHICK;tr|A0A3Q2U573|A0A3Q2U573_CHICK;tr|A0A3Q2U3E6|A0A3Q2U3E6_CHICK;tr|A0A3Q2TRZ9|A0A3Q2TRZ9_CHICK;tr|A0A1D5PR95|A0A1D5PR95_CHICK	Interleukin enhancer binding factor 3-like protein OS=Gallus gallus OX=9031 GN=ILF3 PE=2 SV=1	479393	11692.5	ILF3
1437_1	tr|E1BY89|E1BY89_CHICK	17.7573	NA	14856.1	GSAITGPVAK;ISLGLPVGAVINCADNTGAK;LPAAGVGDMVMATVK;NLYIISVK	1;1;1;1	4	4	0.3786	3637;30081;20296;4821	-	60S ribosomal protein L23 OS=Gallus gallus OX=9031 GN=RPL23 PE=3 SV=2	765904	76590.4	RPL23
1003_1	tr|A0A1L1RUZ3|A0A1L1RUZ3_CHICK	25.088	NA	46518.9078747001	ITSEAEDLVANFFPK;LLELDGFLK;SNQQLVDIIEK;TVESEAASYLDQISR	1;1;1;1	4	6	0.1188	25411;7440;15273;25129;25130;25131	sp|Q5F3J5|PSME3_CHICK	Proteasome activator complex subunit 3 OS=Gallus gallus OX=9031 GN=PSME3 PE=3 SV=2	880600	40027.3	PSME3
1046_1	tr|F1P0W8|F1P0W8_CHICK	11.4602	NA	38564.1	ILENGLLFK;LQGPQTSAEVYR;LTDIINNEHENVK;VAEAFVK	1;1;1;1	4	4	0.1161	7416;17217;22223;792	-	Glycerol-3-phosphate dehydrogenase [NAD(+)] OS=Gallus gallus OX=9031 GN=GPD1L PE=3 SV=2	672926	26917	GPD1L
689_1	tr|Q5ZIZ7|Q5ZIZ7_CHICK	11.0066	NA	45611.5	FDVQFPENNWISPEK;NVLCSACNGQGGK;VSLEDLYNGK;YGEQGLR	1;1;1;1	4	5	0.1095	28451;28475;17711;10345;1791	-	Uncharacterized protein OS=Gallus gallus OX=9031 GN=DNAJA2 PE=2 SV=1	874144	38006.2	DNAJA2
456_1	sp|Q5ZMP7|AP3M1_CHICK	10.084	NA	46942.4294347001	ELIKPPTILR;FDVTIGPK;SVVNSITGSSNVGDTLPTGQLSNIPWR;VSSQNLVAIPVYVK	1;1;1;1	4	4	0.1411	11749;3076;36017;21716	tr|F1NZC2|F1NZC2_CHICK	AP-3 complex subunit mu-1 OS=Gallus gallus OX=9031 GN=AP3M1 PE=2 SV=1	268588	11677.7	AP3M1
454_2	tr|A0A1I7Q3Z7|A0A1I7Q3Z7_CHICK	16.7719	NA	29498	AAGDDESAGLIEQINVLK;EYDPVAAR;FFDANYDGK;LEHEYIQNFK;QGQETVAPNLVAPVVNKPK	1;1;0;1;1	4	4	0.2433	28335;4101;8341;16339;30341	sp|Q5ZLC7|MARE1_CHICK	Microtubule-associated protein RP/EB family member 1 OS=Gallus gallus OX=9031 GN=MAPRE1 PE=3 SV=2	1.07034e+06	59463.6	MAPRE1
409_1	sp|Q5ZMP6|AP2M1_CHICK	9.66097	NA	49357.9071947001	NAVDAFR;SISFIPPDGEFELMR;SNIWLAAVTK;WARPPISMNFEVPFAPSGLK	1;1;1;1	4	4	0.1201	1255;26495;9221;33166	tr|A0A452J7T4|A0A452J7T4_CHICK	AP-2 complex subunit mu OS=Gallus gallus OX=9031 GN=AP2M1 PE=2 SV=1	412412	14729	AP2M1
1143_1	tr|A0A1D5PPQ7|A0A1D5PPQ7_CHICK	15.4592	NA	25028.5	ATVEPETTPNPQPSEEEK;DGIEPMWEDEK;TEPAPTQEVASPEQYIK;WLITLTK	1;1;1;1	4	4	0.2442	30794;17199;29002;3038	tr|A0A3Q2TU97|A0A3Q2TU97_CHICK	Uncharacterized protein OS=Gallus gallus OX=9031 GN=EIF4E PE=3 SV=1	411994	29428.1	EIF4E
981_1	tr|A0A1L1RKA6|A0A1L1RKA6_CHICK	22.4933	NA	31922.2	LTLSGLIDGK;SSSGVEFTATGSSNTDTGK;VALDTIFVPNTGK;VNNASLIGIGYTLALRPGVK	1;1;1;1	4	4	0.2095	6598;28168;17988;31186	tr|A0A1L1RZW1|A0A1L1RZW1_CHICK	Voltage-dependent anion-selective channel protein 3 OS=Gallus gallus OX=9031 GN=VDAC3 PE=3 SV=1	1.14112e+06	63395.3	VDAC3
1147_1	tr|E1BXC2|E1BXC2_CHICK	11.8499	NA	31539.6	AGFQQAAAEHGLIVVAPDTSPR;ALGGYLGSDVSK;IPVVFR;LINANFPTNPER	1;1;1;1	4	5	0.1844	32961;32962;11303;343;18299	-	S-formylglutathione hydrolase OS=Gallus gallus OX=9031 GN=ESD PE=3 SV=3	1.59477e+06	93810	ESD
652_1	tr|Q5ZKL3|Q5ZKL3_CHICK	14.3564	NA	55146.6526347001	IDLPGLR;TDMELEVLR;VPVALFALNR;YAVDEVHYVNEIASVLASK	1;1;1;1	4	6	0.0905	1108;1110;9311;9129;31711;31712	tr|A0A1D5PX97|A0A1D5PX97_CHICK;tr|B1PMA7|B1PMA7_CHICK	AMP_N domain-containing protein OS=Gallus gallus OX=9031 GN=RCJMB04_10d1 PE=2 SV=1	628919	22461.4	RCJMB04_10d1
579_1	tr|E1BS97|E1BS97_CHICK	10.944	NA	57509.4857147001	LLQTSNITK;LSPIFR;NPQAVLDVLK;SVIDPIPAPAGDASVDGGTK	1;1;1;1	4	4	0.0864	6629;372;9044;28690	-	Non-specific serine/threonine protein kinase OS=Gallus gallus OX=9031 GN=PAK2 PE=4 SV=1	121650	5068.76	PAK2
892_1	tr|A0A1D5P3B1|A0A1D5P3B1_CHICK	17.9469	NA	20220.7	AEEILEK;NNFSDTGNFGFGIQEHIDLGIK;VLEQLTGQTPVFSK;YDGIILPGK	1;1;1;1	4	5	0.2921	1983;34319;34323;22445;5533	-	60S ribosomal protein L11 OS=Gallus gallus OX=9031 GN=RPL11 PE=3 SV=1	1.31622e+07	1.46247e+06	RPL11
910_1	tr|E1C6N5|E1C6N5_CHICK	15.3424	NA	66480.9591747001	ILVPEGTR;ILVSPLAK;LSVNDFIIK;VAPAPAVEAVPAAAAVAAAPVGTFTDIPISNIR	1;1;1;1	4	5	0.0918	3231;2176;7472;36846;36848	-	Acetyltransferase component of pyruvate dehydrogenase complex OS=Gallus gallus OX=9031 GN=DLAT PE=3 SV=1	699019	21182.4	DLAT
651_1	tr|A0A1D6UPS9|A0A1D6UPS9_CHICK	14.3954	NA	135404.673384701	FLAVGLVDNTVR;IVPGQYLAVDPK;NENQLIIFADDTYPR;TPVEEVPAAIAPFQGR	1;1;1;1	4	4	0.0452	15838;15699;27775;25425	-	Uncharacterized protein OS=Gallus gallus OX=9031 GN=SF3B3 PE=4 SV=1	825367	13756.1	SF3B3
235_1	tr|A0A1D5PPT0|A0A1D5PPT0_CHICK	10.6126	NA	39324.4	LFFWMQEPK;SQSAAVTPSSTTSSTR;SSGALFPSLVPGSR;YLVEFR	1;1;1;1	4	4	0.1197	13277;22938;19176;1859	tr|A0A1D5NTD3|A0A1D5NTD3_CHICK	Proteasomal ubiquitin receptor ADRM1 OS=Gallus gallus OX=9031 GN=ADRM1 PE=3 SV=1	72961.8	6080.15	ADRM1
768_1	tr|A0A1D5PSL9|A0A1D5PSL9_CHICK	17.5821	NA	138063	AGGFLVGYLPSGSPIYR;LAEDVVTFQTLPTQR;QLLSNELLLTQMEK;VLSDPEAFISYVGADNK	1;1;1;1	4	4	0.0516	26786;26129;24934;28033	tr|F1NBL6|F1NBL6_CHICK	Importin N-terminal domain-containing protein OS=Gallus gallus OX=9031 GN=XPO5 PE=3 SV=1	429488	6316	XPO5
231_1	tr|A0A1D5PEM4|A0A1D5PEM4_CHICK	17.4657	NA	29816.9	ALGQNPTNAEVMK;EAFQLFDR;EGNGTVMGAEIR;HVLVTLGEK	1;1;1;1	4	7	0.1527	17925;18376;6825;13562;13611;13612;6043	sp|P02607|MYL6_CHICK;tr|A0A1L1RLN6|A0A1L1RLN6_CHICK;tr|A0A3Q2U5H1|A0A3Q2U5H1_CHICK	Myosin light polypeptide 6 OS=Gallus gallus OX=9031 GN=MYL6 PE=4 SV=3	851589	70965.7	MYL6
274_1	tr|A0A1D5P3M1|A0A1D5P3M1_CHICK	8.14808	NA	32150.8	ELVLDNCR;IHLELR;LELSDNR;VSGGLEVLAEK	1;1;1;1	4	4	0.1139	6645;1067;2332;9179	-	LRRcap domain-containing protein OS=Gallus gallus OX=9031 GN=ANP32A PE=1 SV=2	1.27681e+06	106401	ANP32A
1127_1	tr|A0A1D5PJL7|A0A1D5PJL7_CHICK	15.7793	NA	132793.454154701	ALGQTGSDTGGPEDAK;EDGSFSFLSLPSGK;HHVLGTIVTDK;NAGSDVNLQATVTQPGGK	1;1;1;1	4	4	0.0488	21382;20551;13100;26845	-	SpaA domain-containing protein OS=Gallus gallus OX=9031 GN=PM5 PE=4 SV=1	831082	12221.8	PM5
1164_1	tr|X2C5I8|X2C5I8_CHICK	8.69335	NA	112683.801014701	AQLKPQAASEA;EPTLSQTVPVPNGAGGR;LQLAGQQSR;LSAFGVSRPEVVTVPEPGWAPPQPPQR	1;1;1;1	4	4	0.0608	9556;25410;6183;36276	-	Integrin alpha 5 OS=Gallus gallus OX=9031 GN=Itga5 PE=2 SV=1	382262	8310.04	Itga5
1078_1	tr|E1C2L5|E1C2L5_CHICK	21.9916	NA	26679.5	MDMSLDDIIK;QQLSAEELDAQLDAYNAR;SLGTADVHFER;WQHDLFDSGFGAGAGVETGGK	1;1;1;1	4	7	0.2353	11763;12810;30917;30918;30919;13496;32004	-	RRM domain-containing protein OS=Gallus gallus OX=9031 GN=ALYREF PE=4 SV=3	570535	40752.5	ALYREF
1075_1	tr|A0A1L1RZ64|A0A1L1RZ64_CHICK	11.579	NA	57631.6141047001	ASAELFNQK;ITASLSDLK;LEDTYFDR;VTQDATPGSALDK	1;1;1;1	4	4	0.0747	6356;4772;7737;15787	tr|A0A1D5P9U3|A0A1D5P9U3_CHICK;sp|P23228|HMCS1_CHICK;tr|F1N9T0|F1N9T0_CHICK	3-hydroxy-3-methylglutaryl coenzyme A synthase OS=Gallus gallus OX=9031 GN=HMGCS1 PE=3 SV=1	1.56683e+06	68123.1	HMGCS1
547_1	tr|F1P2T2|F1P2T2_CHICK	9.56563	NA	76920.3012047003	FAVFGLGNK;IQTVSSPAR;LEELGAQR;NPFLAVVTENR	1;1;1;1	4	4	0.0547	4896;5053;3991;14465	-	NADPH--cytochrome P450 reductase OS=Gallus gallus OX=9031 GN=POR PE=3 SV=2	1.61632e+06	44897.7	POR
100_1	tr|E1BV75|E1BV75_CHICK	8.00707	NA	37696.8	HALQGFFNSLR;IDVLVNNGGR;LTLVSTANDLK;SGVDADVSYSR	1;1;1;1	4	4	0.128	15361;7722;11565;10929	tr|A0A3Q2U7V0|A0A3Q2U7V0_CHICK	Uncharacterized protein OS=Gallus gallus OX=9031 GN=DHRS7 PE=3 SV=1	674462	32117.2	DHRS7
19_1	tr|A0A3Q2UB68|A0A3Q2UB68_CHICK	7.68675	NA	84168.1229147004	DGLSSPSPR;DYHNLFSPR;SPSLPNVTGPHYVIPESSSSAGGK;YGHQQPQSQSPIYSSSAK	1;1;1;1	4	4	0.0777	3981;10699;33984;30381	sp|P49024|PAXI_CHICK;tr|F1NB68|F1NB68_CHICK;tr|A0A1D5PGG4|A0A1D5PGG4_CHICK	Paxillin OS=Gallus gallus OX=9031 GN=TGFB1I1 PE=4 SV=1	1.0969e+06	24929.5	TGFB1I1
673_2	tr|A0A1D5PGI3|A0A1D5PGI3_CHICK	17.1812	NA	35652.4	AAQQAITQVVISR;IQENSPELER;SADIPLNINIK;WDQSTFIGR;YIYDSAFHPDTGEK	1;1;1;1;0	4	4	0.177	18283;12894;13785;9433;24567	-	Sidoreflexin OS=Gallus gallus OX=9031 GN=SFXN1 PE=3 SV=2	3.47081e+06	182674	SFXN1
1106_1	tr|A0A1D5P4F3|A0A1D5P4F3_CHICK	14.7332	NA	70234.8365446999	AEEVLNEFLAER;EQAALMEQELAALR;QQAQLLEQR;YFPSFVWVVR	1;1;1;1	4	5	0.0719	19261;19265;23053;9559;15692	tr|A0A1D5PZ32|A0A1D5PZ32_CHICK;tr|A0A1D5PCB5|A0A1D5PCB5_CHICK	GB1/RHD3-type G domain-containing protein OS=Gallus gallus OX=9031 GN=GBP4L PE=3 SV=2	2.3585e+07	655140	GBP4L
1412_1	tr|E1C4N0|E1C4N0_CHICK	15.6855	NA	18897.9	AEAGAGAATEFQFR;DYLHLPPEIVPATLR;HFYWYLTNEGIQYLR;IAIYELLFK	1;1;1;1	4	5	0.3212	19413;26424;30534;30535;9455	-	S10_plectin domain-containing protein OS=Gallus gallus OX=9031 GN=RPS10 PE=3 SV=2	3.47443e+06	267264	RPS10
368_1	tr|A0A3Q2UBW7|A0A3Q2UBW7_CHICK	8.86219	NA	54891.2415847001	EVESWYETK;GLEEENAHLER;LEQEIAQYR;TIEELQNQIVGANVDLNR	1;1;1;1	4	4	0.0951	11405;15572;10741;30812	tr|E1C6Q9|E1C6Q9_CHICK	Uncharacterized protein OS=Gallus gallus OX=9031 GN=KRT10 PE=4 SV=1	531345	20436.3	KRT10
323_1	tr|Q90706|Q90706_CHICK	15.2535	NA	27372.1	LLHIEELR;NAEPLINLDVNNPDFK;NFIVWLEDQK;QETVDWLLGLAVR	1;1;1;1	4	4	0.1967	6759;27844;15426;21298	tr|A0A1D5P7R1|A0A1D5P7R1_CHICK	RNA transcription, translation and transport factor protein OS=Gallus gallus OX=9031 GN=CLE7 PE=2 SV=1	415021	24413	CLE7
268_5	sp|O93256|K1C19_CHICK	18.7808	NA	46053.9977747001	EELAYLK;FETEQALR;LASYLDK;LEQEIATYR;MSVEADINGLR;TKFETEQALR;TLQGLEIELQSQLSMK;TRLEQEIATYR;VLDELTLAR	0;0;0;0;1;0;1;1;1	4	11	0.1678	2791;5976;1565;9868;12576;12606;13152;13203;27923;27925;27939;28190;28192;18122;18123;6952	tr|A0A1L1RWG9|A0A1L1RWG9_CHICK	Keratin, type I cytoskeletal 19 OS=Gallus gallus OX=9031 GN=KRT19 PE=2 SV=1	1.20779e+07	365996	KRT19
268_6	sp|Q6PVZ1|K1C14_CHICK	16.0451	NA	50954.4516547001	ADLEMQIENLK;EELAYLK;FETEQALR;LAADDFR;LEQEIATYR;LSVEADINGLR;NHEEEMNALR;TIVEEVQDGK;TKFETEQALR	1;0;0;0;0;1;1;1;0	4	6	0.1606	15824;2791;5976;1525;1526;9868;12004;13846;13847;9683;9685;13203	tr|A0A1D5PZ89|A0A1D5PZ89_CHICK	Keratin, type I cytoskeletal 14 OS=Gallus gallus OX=9031 GN=KRT14 PE=2 SV=1	2.41232e+06	68923.5	KRT14
381_1	tr|E1C4M6|E1C4M6_CHICK	10.1119	NA	52637.5029647001	AQLFALTGVQPAR;ASGEMASAQYITAALR;LPAYLTIQMVR;LSPTLQR	1;1;1;1	4	4	0.1009	17902;24499;15867;1639	-	Ubiquitin carboxyl-terminal hydrolase OS=Gallus gallus OX=9031 GN=USP14 PE=3 SV=4	1.33576e+06	49472.4	USP14
751_1	tr|A0A1D5PLG6|A0A1D5PLG6_CHICK	17.2126	NA	202795.568094699	DTGELASSFLDFMR;EETPENLLLDLEK;QPIALNVR;TVLDLIVEDLQSNTEDK	1;1;1;1	4	4	0.0286	23407;22339;3884;29625	-	VIR_N domain-containing protein OS=Gallus gallus OX=9031 GN=KIAA1429 PE=3 SV=1	1.07275e+06	10727.5	KIAA1429
207_1	tr|A0A1D5PBY9|A0A1D5PBY9_CHICK	11.1755	NA	65973.2101547002	EEIVNYEFDTK;LVFPQDLLEK;NSSEMPETITSR;SFEAPIK	1;1;1;1	4	4	0.0645	18321;12480;17759;1238	tr|A0A1D5PK00|A0A1D5PK00_CHICK;tr|A0A1D5PUL3|A0A1D5PUL3_CHICK;tr|F1NXN9|F1NXN9_CHICK	Uncharacterized protein OS=Gallus gallus OX=9031 GN=HM13 PE=3 SV=2	607047	21680.3	HM13
176_1	tr|E1BZ74|E1BZ74_CHICK	8.73791	NA	89334.7727747003	EETTDEEVVR;HFEQAIER;ITTGAQDDLK;VSEQIFFGR	1;1;1;1	4	4	0.0459	12629;6931;7844;8551	-	AAA domain-containing protein OS=Gallus gallus OX=9031 GN=AFG3L2 PE=3 SV=3	1.58669e+06	29937.6	AFG3L2
1021_1	tr|E1C658|E1C658_CHICK	11.4251	NA	18331.5	AIDWAAFAER;IAEYEQQLQK;LAALPEKPPAIDWTYYK;VPEPVDTQTAK	1;1;1;1	4	4	0.2981	10737;14102;30171;11883	-	ATP synthase subunit d, mitochondrial OS=Gallus gallus OX=9031 GN=ATP5H PE=3 SV=3	1.64495e+06	137079	ATP5H
859_1	tr|A0A1L1RKT0|A0A1L1RKT0_CHICK	7.82656	NA	56829.2314747001	AIELFSVGQGPAK;GFDVFNALDLMENK;LGEVVNTHGPVEPDKDNIR;VAPVLIR	1;1;1;1	4	4	0.1071	16225;23918;31516;861	-	Glycylpeptide N-tetradecanoyltransferase OS=Gallus gallus OX=9031 GN=NMT1 PE=3 SV=1	690722	23024.1	NMT1
365_1	tr|A0A1D5NWQ3|A0A1D5NWQ3_CHICK	16.8138	NA	71152.8741047002	DAAGIAMEAISYAR;GPASAATAPVNALIR;LIDGIVLTK;NQGFDVVLVDTAGR	1;1;1;1	4	4	0.0807	19756;18967;5389;21058	tr|Q5F390|Q5F390_CHICK	SRP54 domain-containing protein OS=Gallus gallus OX=9031 GN=SRPRA PE=3 SV=1	2.07181e+06	45039.4	SRPRA
139_1	tr|A0A3Q2UHZ2|A0A3Q2UHZ2_CHICK	13.0519	NA	48489.2011347001	FQTDNALK;GIGWSPLGSLDVEK;GNNVSLDAIPITR;YNAANVSDAYYK	1;1;1;1	4	4	0.1122	4483;20247;17847;18079	-	Uncharacterized protein OS=Gallus gallus OX=9031 PE=4 SV=1	3.52885e+06	117628
717_1	tr|E1C123|E1C123_CHICK	12.6847	NA	38021.3	ALLLPVR;DTFLTSPEELYR;LDGEASINNR;QTFGYGAR	1;1;1;1	4	4	0.1088	1081;20554;8766;3596	-	Aha1_N domain-containing protein OS=Gallus gallus OX=9031 GN=AHSA1 PE=3 SV=1	2.0979e+07	953592	AHSA1
1129_1	tr|E1BXG9|E1BXG9_CHICK	10.7501	NA	40453.5	DLDQALADLK;IVAIAEDIK;NIGNTFFK;YVEASETVAEEGDKPK	1;1;1;1	4	4	0.1162	9171;5385;4569;26741	-	PPIase cyclophilin-type domain-containing protein OS=Gallus gallus OX=9031 GN=PPID PE=4 SV=2	1.0411e+06	43379.3	PPID
979_1	sp|P23614|BASP1_CHICK	22.5894	NA	25423.3	EAEDAQQTTETTEVK;ETVAATAAPSSTAK;QEEPAAASAPAASSEAPK;SEVAPASDSKPSSSEAAPSSK	1;1;1;1	4	5	0.2787	25370;15857;26011;26012;30743	-	Brain acid soluble protein 1 homolog OS=Gallus gallus OX=9031 GN=BASP1 PE=2 SV=4	525859	35057.3	BASP1
938_1	tr|F1P226|F1P226_CHICK	28.3624	NA	71033.9477347002	DVEFEVVGDAPEK;GTILISSEEGETEANNDR;NVPDQQNESSSVLK;SVPVSGPLGSELAEAVAQAR	1;1;1;1	4	4	0.1017	19628;29668;22384;30215	-	SUMO-activating enzyme subunit 2 OS=Gallus gallus OX=9031 GN=UBA2 PE=3 SV=4	139504	3875.12	UBA2
526_1	sp|P10288|CADH2_CHICK	12.8421	NA	100402	IDPVNGQITTTAVLDR;ISGDHAQLSLR;SAAPHPGDIGDFINEGLK;YSVTGPGADQPPTGIFIINPISGQLSVTKPLDR	1;1;1;1	4	4	0.0855	26036;12304;28247;37332	tr|A0A3Q2UGT3|A0A3Q2UGT3_CHICK	Cadherin-2 OS=Gallus gallus OX=9031 GN=CDH2 PE=1 SV=1	283824	8869.49	CDH2
594_1	tr|A0A1D5PU96|A0A1D5PU96_CHICK	13.262	NA	86361.2258047003	EGPVPVSEDPVAIK;LVHKPVSLQPR;TVQDALESLVAR;VTLEELPPVLVLHLK	1;1;1;1	4	4	0.0662	19724;14895;15763;25799	sp|Q5ZJN4|UBP10_CHICK	Ubiquitin carboxyl-terminal hydrolase OS=Gallus gallus OX=9031 GN=USP10 PE=3 SV=2	17269.4	479.707	USP10
1258_1	tr|A0A1D5PFT8|A0A1D5PFT8_CHICK	10.7728	NA	66212.7621547002	ATTLSNAVSSLASTGLSLTK;ITAAQHSVTGSAVSK;QVAFDFTK;VAEQVGIDR	1;1;1;1	4	4	0.0854	29498;20220;4955;5785	-	ENTH domain-containing protein OS=Gallus gallus OX=9031 GN=PICALM PE=3 SV=2	769669	33463.9	PICALM
598_1	tr|F1NW43|F1NW43_CHICK	21.7061	NA	57836.8211347001	AEGSDVANAVLDGADCIMLSGETAK;AGKPIICATQMLESMIK;APIIAVTR;CCSGAIIVLTK;DFVMTEVENGGMLGSK;EAEAAIFHR;EATESFASDPITYRPVAIALDTK;FDEIMEASDGIMVAR;FGVEQNVDMVFASFIR;GDLGIEIPAEK;GDYPLEAVR;GSGTAEVELK;GVFPVLCK;GVNLPGAAVDLPAVSEK;HHDAGTAFIQTQQLHAAMADTFLEHMCR;IYVDDGLISLLVK;LDIDSEPTIAR;LNFSHGTHEYHEGTIK;LTSLNCDPTEAAAVGAVEASFK;NTGIICTIGPASR;QLFEELR;QPAHDAWAEDVDLR;TGDLVIVLTGWRPGSGYTNTMR;VFLAQK;VNLGMNVGK	0;0;0;1;0;1;0;0;0;0;0;0;0;0;0;0;0;0;1;0;1;0;0;0;0	4	6	0.6717	34697;34698;34768;34772;29070;29071;29260;2172;13166;26048;26064;26066;26352;26364;26365;26367;26371;26634;26635;26656;7302;34704;25449;25784;26086;28805;10478;6685;5904;4092;24445;24446;36999;37000;37001;20013;13418;28720;28723;33107;33109;17564;4430;4431;24137;24138;34164;34256;81;4360;4764	-	Pyruvate kinase OS=Gallus gallus OX=9031 GN=PKLR PE=3 SV=2	9.80632e+06	272398	PKLR
598_2	tr|A0A1D5P9V0|A0A1D5P9V0_CHICK	18.7748	NA	60339.9168047001	AEGSDVANAVLDGADCIMLSGETAK;AGKPIICATQMLESMIK;APIIAVTR;CLAAALIVMTESGR;DFVMTEVENGGMLGSK;EATESFASDPITYRPVAIALDTK;EPADAMAAGAVEASFK;FDEIMEASDGIMVAR;FGVEQNVDMVFASFIR;GDLGIEIPAEK;GDYPLEAVR;GSGTAEVELK;GVFPVLCK;GVNLPGAAVDLPAVSEK;HHDAGTAFIQTQQLHAAMADTFLEHMCR;IYVDDGLISLLVK;LDIDSEPTIAR;LNFSHGTHEYHEGTIK;NTGIICTIGPASR;QPAHDAWAEDVDLR;QQFEEILR;SYEGNFCIEGR;TGDLVIVLTGWRPGSGYTNTMR;VFLAQK;VNLGMNVGK	0;0;0;1;0;0;1;0;0;0;0;0;0;0;0;0;0;0;0;0;1;1;0;0;0	4	4	0.6473	34697;34698;34768;34772;29070;29071;29260;2172;21083;26048;26064;26066;26352;26364;26365;26367;26371;26634;26635;26656;34704;23217;25449;25784;26086;28805;10478;6685;5904;4092;24445;24446;36999;37000;37001;20013;13418;28720;28723;17564;24137;24138;7883;16673;34164;34256;81;4360;4764	-	Pyruvate kinase OS=Gallus gallus OX=9031 GN=PKLR PE=3 SV=2	3.65996e+06	93845.1	PKLR
990_1	tr|Q5ZJ33|Q5ZJ33_CHICK	11.9928	NA	68774.5827147002	ELPDVQDLITQVNAEK;SGGTEGLLAEK;VEEISPNIR;YLLLILMDAER	1;1;1;1	4	4	0.0781	27829;7842;7692;17251	tr|F1P0P4|F1P0P4_CHICK	Signal recognition particle subunit SRP68 OS=Gallus gallus OX=9031 GN=RCJMB04_21b8 PE=2 SV=1	654605	15585.8	RCJMB04_21b8
189_1	tr|E1C8P2|E1C8P2_CHICK	12.6009	NA	70760.6335147002	ALEIVPFR;DIVPVDASYEVK;GFTGIDSEYEKPEAPELVLK;TDAESLLTLEINK	1;1;1;1	4	4	0.0849	4692;16792;32796;19975	-	Uncharacterized protein OS=Gallus gallus OX=9031 GN=PAPSS1 PE=3 SV=1	2.47692e+06	68803.3	PAPSS1
747_1	tr|Q5F463|Q5F463_CHICK	10.7698	NA	69522.7013847003	ADEVLEILK;ANSNLVLQADR;DEPTGEVLSLVGK;DIDAFWLQR	1;1;1;1	4	4	0.0684	6950;12427;17062;11197	tr|A0A1D5PVE4|A0A1D5PVE4_CHICK	Helicase_PWI domain-containing protein OS=Gallus gallus OX=9031 GN=RCJMB04_2m11 PE=2 SV=1	427334	13354.2	RCJMB04_2m11
471_1	tr|Q90W83|Q90W83_CHICK	14.7668	NA	36448.7	AIGISNFNHEQIER;EDLFVVTK;MPVLGLGTWQAPPGK;NLAVIPK;TPAQVLIR	0;1;1;1;1	4	4	0.164	24239;4843;22945;637;3568	-	Aldo-keto reductase OS=Gallus gallus OX=9031 GN=akr PE=2 SV=1	4.47557e+06	223779	akr
215_1	sp|P43347|TCTP_CHICK	15.916	NA	19517.6	DCISQDEMFSDIYK;EVANGLCLEVEGK;HILANFK;VKPFMTGAAEQIK	1;1;1;1	4	5	0.2733	26723;19222;2209;19278;19702	-	Translationally-controlled tumor protein homolog OS=Gallus gallus OX=9031 GN=TPT1 PE=2 SV=1	2.79305e+06	349131	TPT1
1245_1	tr|A0A3Q2U374|A0A3Q2U374_CHICK	15.0915	NA	39889.8	HGGAETNLGTWGSWAGPDNDR;LAELQESR;SEETPPEPPFDAATQALIDAAQK;SLAAAAQEAAR	1;1;1;1	4	4	0.175	32559;4706;34338;7752	tr|A0A3Q2U289|A0A3Q2U289_CHICK	Uncharacterized protein OS=Gallus gallus OX=9031 GN=LOC107050604 PE=4 SV=1	2.95534e+06	211096	LOC107050604
640_1	tr|A0A1D5PXL0|A0A1D5PXL0_CHICK	18.4351	NA	73398.9216147002	AYVSVDGVQQGVLER;HIVVPSETIAK;QYFGFVLYR;VGTVVEVLDR	1;1;1;1	4	5	0.069	24080;24081;12228;12190;8698	-	Beta-galactosidase OS=Gallus gallus OX=9031 GN=GLB1 PE=3 SV=1	5.00859e+07	1.7271e+06	GLB1
122_1	tr|Q5ZL86|Q5ZL86_CHICK	12.8556	NA	66226.3478347002	DLENAQLVQILHR;TIVQSGGIK;TVAQQASLTEQR;VANIIAEVAR	1;1;1;1	4	4	0.0725	22497;3690;16689;7670	-	Uncharacterized protein OS=Gallus gallus OX=9031 GN=RCJMB04_7d16 PE=2 SV=1	561090	15164.6	RCJMB04_7d16
1239_1	tr|F1NIX0|F1NIX0_CHICK	12.2678	NA	28005.3	ASGNYATVISHNPETK;AVVGIVAGGGR;IDKPILK;VGLIAAR	1;1;1;1	4	5	0.1595	25550;25551;4964;1867;10	-	60S ribosomal protein L8 OS=Gallus gallus OX=9031 GN=RPL8 PE=3 SV=2	2.33419e+06	166728	RPL8
1336_1	tr|F1P077|F1P077_CHICK	9.43726	NA	55743.2088147001	FLEINSDWR;ILNNYR;QLVWPEGK;VLWYNTILNK	1;1;1;1	4	4	0.0673	11717;1259;4981;14591	-	Mannosyltransferase OS=Gallus gallus OX=9031 GN=ALG12 PE=3 SV=3	1.56687e+06	65286.1	ALG12
437_1	tr|E1BWX3|E1BWX3_CHICK	12.1192	NA	38842.2	DAIAQAELDLK;LRDPLQVHLPIQQIDEK;VAIYSADGTR;VASSTGIDLLLLDDFK	1;1;1;1	4	4	0.1593	11969;30999;7574;25924	tr|A0A1D5P9H3|A0A1D5P9H3_CHICK;tr|A0A3Q2TYK9|A0A3Q2TYK9_CHICK	Calcium uniporter protein OS=Gallus gallus OX=9031 GN=MCU PE=3 SV=3	1.04321e+06	69547.3	MCU
85_1	sp|Q5F3X4|U5S1_CHICK	20.5967	NA	109408.380204701	IAVEPVNPSELPK;LGEFFQTK;STPVTIVLPDTK;VPAGNWVLIEGVDQPIVK	1;1;1;1	4	5	0.0525	18502;5320;14811;29663;29673	tr|A0A1L1RYY6|A0A1L1RYY6_CHICK;tr|A0A1L1RXY9|A0A1L1RXY9_CHICK	116 kDa U5 small nuclear ribonucleoprotein component OS=Gallus gallus OX=9031 GN=EFTUD2 PE=2 SV=1	70684.4	1285.17	EFTUD2
87_1	tr|A0A1D5P5X1|A0A1D5P5X1_CHICK	15.371	NA	35689.3	DELSSWIQQSFK;EDPEWILVEK;IDADNDGLLSK;NGDGLVSWK	1;1;1;1	4	4	0.1386	20478;14380;11107;5548	-	Uncharacterized protein OS=Gallus gallus OX=9031 GN=RCN2 PE=4 SV=2	2.1215e+06	124794	RCN2
793_1	tr|E1BSL7|E1BSL7_CHICK	18.6832	NA	46946.6290147001	EVQDLEEINTVDR;HMYVFPDFNDLSVPGK;SVTAIADYIR;TPTDCPVIAIDSFR	1;1;1;1	4	4	0.1305	22776;28659;9414;23481	-	Thioredoxin domain-containing protein OS=Gallus gallus OX=9031 GN=ERP44 PE=4 SV=3	4.86819e+06	211661	ERP44
1277_1	tr|A0A1D5PM72|A0A1D5PM72_CHICK	19.5629	NA	42643.8	AVGPQLGAWAVVTGATDGIGK;GIIVQSVLPFYVATK;LDQVAGEIK;LVLPGMLER	1;1;1;1	4	6	0.1347	30051;30053;30067;24398;5408;6890	-	Uncharacterized protein OS=Gallus gallus OX=9031 GN=HSD17B12 PE=3 SV=2	781268	43403.8	HSD17B12
614_1	tr|F1NPD3|F1NPD3_CHICK	11.2319	NA	17495.2	DLTTAGAVTQCYR;FWYFVSQLK;IFAPNHVVAK;SSGEIVYCGQVYEK	1;1;1;1	4	4	0.3129	20190;13004;9018;24040	-	60S ribosomal protein L18a OS=Gallus gallus OX=9031 GN=RPL18A PE=3 SV=4	755291	68662.8	RPL18A
1248_1	tr|E1BQU4|E1BQU4_CHICK	17.4233	NA	82124.5832847002	IAEESNFPFIK;LLDYVPIGPR;TPLVSVLLEGPPHSGK;VLDDGELLVQQTK	1;1;1;1	4	5	0.0676	15518;10518;24311;24313;20248	-	Vesicle-fusing ATPase OS=Gallus gallus OX=9031 GN=NSF PE=3 SV=2	160681	3347.51	NSF
1238_1	tr|E1BUH7|E1BUH7_CHICK	14.0507	NA	44839.3	EYEENGEIK;IVYTLVDWFPVVR;SLDEGLSLVIPLDNIHSVSQQNEGR;YSYNTEWKPEVVNSR	1;1;1;1	4	5	0.155	9482;23803;35617;35626;28751	-	Uncharacterized protein OS=Gallus gallus OX=9031 GN=TMEM43 PE=3 SV=1	792471	39623.5	TMEM43
493_1	sp|Q5ZLG0|AACS_CHICK	10.9521	NA	74322.8046947003	ETIDISK;IPNSVFLEDFLATGK;LGITILGTGAK;YSNIVCSR	1;1;1;1	4	4	0.0615	1494;24739;7330;6102	tr|A0A1D6UPR4|A0A1D6UPR4_CHICK	Acetoacetyl-CoA synthetase OS=Gallus gallus OX=9031 GN=AACS PE=2 SV=1	524838	13811.5	AACS
347_1	tr|A0A1D5NXI2|A0A1D5NXI2_CHICK	9.24756	NA	82127.5691547004	AIIQYGEELK;MDEEGMGSEAPK;TVHEVFQEAVSK;YGDYYALASK	1;1;1;1	4	4	0.0591	11207;15559;17958;10770	sp|Q5ZKR7|ACBG2_CHICK;tr|F1NI43|F1NI43_CHICK	Long-chain-fatty-acid--CoA ligase ACSBG2 OS=Gallus gallus OX=9031 GN=ACSBG2 PE=4 SV=3	1.06623e+06	28817	ACSBG2
345_1	tr|F1N9B7|F1N9B7_CHICK	8.87893	NA	53507.2	EQVIAALR;ILNDDTALK;NFVVVMVTKPK;TLQQQTFR	1;1;1;1	4	4	0.0714	3614;6237;14534;6732	-	Uncharacterized protein OS=Gallus gallus OX=9031 GN=RAD23B PE=3 SV=4	2.27249e+06	119605	RAD23B
343_1	tr|F1NIP5|F1NIP5_CHICK	12.5579	NA	34724.9	IFSGSSHQDLSQK;LGLELGK;LNVDFALIHK;VYAILTHGIFSGPAISR	1;1;1;1	4	4	0.1478	19632;327;11396;27664	-	Ribose-phosphate diphosphokinase OS=Gallus gallus OX=9031 GN=PRPS1L1 PE=3 SV=3	1.09232e+06	57490.8	PRPS1L1
1432_1	tr|E1C1B8|E1C1B8_CHICK	9.57447	NA	266644	DAIAALGLLQK;ILDVAQDLK;IVEPPENVQEK;SLLEAVVVAR	1;1;1;1	4	4	0.0173	9540;6530;15131;7705	-	Uncharacterized protein OS=Gallus gallus OX=9031 GN=CNOT1 PE=3 SV=2	304742	2308.65	CNOT1
1228_1	sp|P07583|LEG4_CHICK	10.7725	NA	15053.5	ETVFPFQK;GIIAPNAK;MEEWGTEQR;SFVMNLGK	1;1;1;1	4	5	0.2444	6036;1106;11251;11779;3524	-	Beta-galactoside-binding lectin OS=Gallus gallus OX=9031 GN=CG-1B PE=1 SV=2	4.44533e+06	493926	CG-1B
777_1	tr|A0A182C6I3|A0A182C6I3_CHICK	11.4344	NA	21383.4	EQIVPKPEEEVAQK;GLDVDSLVIEHIQVNK;SAEFLLHMLK;YSLDPENPTK	1;1;1;1	4	4	0.2717	24180;27262;12050;11189	-	60S ribosomal protein L17 OS=Gallus gallus gallus OX=208526 PE=3 SV=1 >tr|A0A1D5PR40|A0A1D5PR40_CHICK 60S ribosomal protein L17 OS=Gallus gallus OX=9031 GN=LOC107049046 PE=3 SV=1	1.81571e+06	181571	LOC107049046
9_3	tr|A0A1D5PCU1|A0A1D5PCU1_CHICK	12.1093	NA	32843.1	AAYFGIYDTAK;ADAAVSFLK;DFLAGGVAAAISK;EFSGLGDCLVK;EQGVLSFWR;GAWSNVLR;GMGGAFVLVLYDEIKK;GTDIMYSGTIDCWR;LLLQVQHASK;MMMQSGR;QIFLGGVDK;TAVAPIER;TQFWR;YFPTQALNFAFK	0;1;0;0;0;0;0;1;0;0;1;0;1;0	4	4	0.4765	13078;5187;13099;13253;9810;9811;3677;26827;25252;10330;2161;5562;2573;426;19969;19970	-	ADP/ATP translocase OS=Gallus gallus OX=9031 GN=SLC25A5 PE=3 SV=2	3.13788e+06	149423	SLC25A5
9_2	tr|Q5ZLG7|Q5ZLG7_CHICK	16.2735	NA	32727.1	AAYFGIYDTAK;ADQAISFLK;DFLAGGVAAAISK;EFSGLGDCLVK;EQGVLSFWR;GADIMYSGTIDCWR;GAWSNVLR;GMGGAFVLVLYDEFKK;LLLQVQHASK;MMMQSGR;QVFLGGVDK;TAVAPIER;YFPTQALNFAFK	0;1;0;0;0;1;0;1;0;0;1;0;0	4	8	0.4597	13078;7087;7089;13099;13253;9810;9811;24598;24935;3677;27154;27454;27456;10330;2161;5168;2573;19969;19970	-	ADP/ATP translocase OS=Gallus gallus OX=9031 GN=SLC25A6 PE=2 SV=1	5.38798e+06	244908	SLC25A6
114_1	tr|A0A3S5ZPV2|A0A3S5ZPV2_CHICK	12.0991	NA	84449.9005647002	AAVMVYDDANK;ASSTSTPELTR;LEQEQLER;YNQATQTFHQWR	1;1;1;1	4	5	0.0536	12289;12816;10738;7344;23196	tr|A0A3S5ZP68|A0A3S5ZP68_CHICK;tr|Q9DEG2|Q9DEG2_CHICK;tr|Q90YB5|Q90YB5_CHICK;tr|F6QJK6|F6QJK6_CHICK;tr|O93263|O93263_CHICK	WH1 domain-containing protein OS=Gallus gallus OX=9031 GN=ENAH PE=3 SV=1	989377	43016.4	ENAH
1350_1	tr|Q5ZIR6|Q5ZIR6_CHICK	18.6139	NA	24787.8	LEDLSESIVNDFAYMK;LKPLEVELR;LPVGTGR;MPDQLVILDMK	1;1;1;1	4	7	0.1963	28780;29040;9046;9048;7;15793;16271	tr|F1NA76|F1NA76_CHICK	GOLD domain-containing protein OS=Gallus gallus OX=9031 GN=RCJMB04_24a4 PE=2 SV=1	613023	47155.6	RCJMB04_24a4
27_1	tr|F6SU35|F6SU35_CHICK	11.8065	NA	24692.6	AVEIPHMDIEALK;FPSLLTHNENLVAK;ILGPGLNK;YDAFLASESLIK	1;1;1;1	4	5	0.2166	20430;20838;23261;1596;17443	tr|Q6EE62|Q6EE62_CHICK	Ribosomal protein OS=Gallus gallus OX=9031 GN=RPL10A PE=3 SV=1	3.1402e+06	209347	RPL10A
152_1	sp|Q5ZJW4|SC22B_CHICK	20.4103	NA	24701.8	DLQQYQSQAK;GEALSALDSK;IMVANIEEVLQR;NLGSINTELQDVQR	1;1;1;1	4	4	0.214	12712;5903;19125;23353	-	Vesicle-trafficking protein SEC22b OS=Gallus gallus OX=9031 GN=SEC22B PE=2 SV=1	182795	13056.8	SEC22B
1379_1	sp|P22451|RL5_CHICK	16.2686	NA	34069.6	EFNAEVHR;HIMGQNVADYMR;IEGDMIVCAAYAHELPK;YLMEEDEDAYK	1;1;1;1	4	9	0.1616	6198;19657;19658;20072;20073;20076;29415;18852;19312	-	60S ribosomal protein L5 OS=Gallus gallus OX=9031 GN=RPL5 PE=2 SV=2	767755	45162.1	RPL5
802_1	tr|A0A1D5PLP8|A0A1D5PLP8_CHICK	9.07017	NA	41654.5	FAFDYATK;HNNLDLVIIR;HPFAQAVGR;LDQVVDSMK	1;1;1;1	4	4	0.0945	5160;12657;5706;7077	tr|A0A1D5P9I3|A0A1D5P9I3_CHICK;tr|A0A1D5PG36|A0A1D5PG36_CHICK	Isocitrate dehydrogenase [NAD] subunit, mitochondrial OS=Gallus gallus OX=9031 GN=IDH3B PE=3 SV=1	663178	33158.9	IDH3B
660_1	sp|Q5ZHX1|RAP1B_CHICK	16.062	NA	20811.6	DTDDVPMILVGNK;INVNEIFYDLVR;LVVLGSGGVGK;YDPTIEDSYR	1;1;1;1	4	4	0.25	19165;21156;5775;14411	-	Ras-related protein Rap-1b OS=Gallus gallus OX=9031 GN=RAP1B PE=2 SV=1	1.34753e+06	112294	RAP1B
2_1	tr|E1C477|E1C477_CHICK	11.8887	NA	62958.6900447001	ALSNLESIPGGYNALR;NPEIGHMLNNPDIMR;SHTDQLVLIFAGK;SPPESPAQGSAADEPR	1;1;1;1	4	4	0.1024	25261;26729;19518;23549	tr|A0A3Q2TSJ2|A0A3Q2TSJ2_CHICK	Uncharacterized protein OS=Gallus gallus OX=9031 GN=UBQLN1 PE=4 SV=3	1.52555e+06	101704	UBQLN1
1018_1	tr|F1NWV0|F1NWV0_CHICK	11.2539	NA	39240.5	EYPDFNFVGR;IITGPAPVLPPAALR;LLDEEISR;SAELPDAVGPIVQLQEK	1;1;1;1	4	4	0.1408	13880;20954;5489;27534	sp|Q9YH18|QKI_CHICK;tr|B0M1D7|B0M1D7_CHICK;tr|A0A1D5P2B1|A0A1D5P2B1_CHICK	Protein quaking OS=Gallus gallus OX=9031 GN=QKI PE=4 SV=2	276830	14570	QKI
735_1	sp|P33150|CAD13_CHICK	11.7533	NA	78331.9512647002	AILATPILIPENQRPPFPR;DDPATGAWR;GDIVTVVSPVLLDR;YELVIEAK	1;1;1;1	4	5	0.0702	32075;32076;5840;20885;5213	-	Cadherin-13 OS=Gallus gallus OX=9031 GN=CDH13 PE=1 SV=1	410614	11097.7	CDH13
62_1	tr|F1NY41|F1NY41_CHICK	15.2135	NA	61141.9	AEAVPTAAQAQPPLR;ELLALDSVDPEGR;SAATHSPLLQTESGSEPLPPGWEIK;THYPAQQSEYQAHQPVFPR	1;1;1;1	4	5	0.1286	21784;19097;35422;35429;33392	-	Uncharacterized protein OS=Gallus gallus OX=9031 GN=BAG3 PE=4 SV=2	326075	10869.2	BAG3
65_1	tr|A0A1D5PN25|A0A1D5PN25_CHICK	28.2808	NA	35848.7	EDVFVHQTAIK;GAEAANVTGPGGVPVQGSK;NEGAENIPEGQAQQR;NGYGFINR;NYQQNYQNSESGEK;SVGDGETVEFDVVEGEK;TAEPPAENTSAPEAEQGGAE	0;1;1;0;1;0;1	4	6	0.323	15271;25714;24517;24518;4565;4584;4585;25544;25570;27567;29911	sp|Q06066|YBOX1_CHICK;tr|Q91956|Q91956_CHICK	Y-box-binding protein 1 OS=Gallus gallus OX=9031 GN=YBX1 PE=4 SV=1	4.21262e+06	324048	YBX1
1388_1	tr|A0A1D5P7E4|A0A1D5P7E4_CHICK	13.9496	NA	69180.7369447002	DMIGIAFTGSGK;GIQQPTPIQIQGIPTILSGR;LLQEDSLPPLR;TPPPVLIFAEK	1;1;1;1	4	4	0.0875	12297;31811;15110;12804	tr|A0A1D5PBN5|A0A1D5PBN5_CHICK	RNA helicase OS=Gallus gallus OX=9031 GN=DDX41 PE=3 SV=1	243408	5291.47	DDX41
415_1	tr|F1NPJ9|F1NPJ9_CHICK	14.6957	NA	89591.5297047002	LEEIVNYDGLNPLQLAAK;LVGLLETDDSIQEDKPTSSTK;NDTIPVLLEIDQK;VLVEHGADVHAR	1;1;1;1	4	4	0.0815	30501;33320;21244;15794	tr|A0A3Q2UBT8|A0A3Q2UBT8_CHICK;tr|A0A3Q2UCQ8|A0A3Q2UCQ8_CHICK	Ion_trans domain-containing protein OS=Gallus gallus OX=9031 GN=TRPV2 PE=4 SV=5	330172	10005.2	TRPV2
1098_1	tr|E1BTG1|E1BTG1_CHICK	21.7125	NA	17726.5	EILGTAQSVGCSIDGR;HSGSVSFDEIVNIAR;IGPLGLSPK;QAQIEVVPSASALIIK	1;1;1;1	4	5	0.3394	24993;24994;24301;3180;25095	-	60S ribosomal protein L12 OS=Gallus gallus OX=9031 GN=RPL12 PE=3 SV=2	2.06584e+06	187804	RPL12
311_1	sp|P0CB50|PRDX1_CHICK	15.7626	NA	22300.5	EDEGIAYR;HGEVCPAGWKPGSDTIKPDVQK;LVQAFQFTDK;QITINDLPVGR;SVDETLR	1;1;1;1;0	4	4	0.2915	4881;34232;12303;13293;1739	-	Peroxiredoxin-1 OS=Gallus gallus OX=9031 GN=PRDX1 PE=1 SV=1	1.38947e+07	1.15789e+06	PRDX1
1213_1	sp|Q08200|RL10_CHICK	11.1265	NA	23971.5	EHVVEALR;FNADAFEEMVAQK;IFDLGR;MLSCAGADR	1;1;1;1	4	4	0.1714	4894;21272;224;5641	-	60S ribosomal protein L10 (Fragment) OS=Gallus gallus OX=9031 GN=RPL10 PE=2 SV=1	1.16461e+06	89585.3	RPL10
324_1	tr|A0A1D5PD32|A0A1D5PD32_CHICK	23.459	NA	72995.2923247005	APILIATDVASR;GDGPICLVLAPTR;GLDVEDVK;GTAYTFFTPGNLK;GVEICIATPGR;MLDMGFEPQIR;QTLMWSATWPK;TLAYLLPAIVHINHQPYLER;TSQSTTQQQYAGMVGR;VLEEANQAINPK	0;0;0;1;0;0;0;1;1;1	4	4	0.1939	13323;17815;3014;19170;11483;16849;17316;17798;17214;17680;33932;26887;16498	-	RNA helicase OS=Gallus gallus OX=9031 GN=DDX17 PE=3 SV=1	115793	3508.88	DDX17
909_1	tr|Q5ZHU2|Q5ZHU2_CHICK	8.67615	NA	67900.1151847002	AAQGSAGDAALR;AILPTSK;AVYDEYGFHITK;FVQLAFK	1;1;1;1	4	4	0.0624	10066;325;19859;2480	tr|A0A1D5NV65|A0A1D5NV65_CHICK	Uncharacterized protein OS=Gallus gallus OX=9031 GN=RCJMB04_33e1 PE=2 SV=1	407723	9707.68	RCJMB04_33e1
756_1	tr|Q8UWC5|Q8UWC5_CHICK	15.2076	NA	100651	AEAVEASDTTAAQDPEK;ALIPDEFR;ITPENLPQILLQLK;TEAPKPELGR	1;1;1;1	4	4	0.0543	26401;5115;24088;9062	-	Nuclear protein matrin 3 OS=Gallus gallus OX=9031 GN=MATR3 PE=2 SV=1	175178	3244.03	MATR3
101_1	tr|A0A1D5P8M7|A0A1D5P8M7_CHICK	11.6591	NA	81541.8357547004	LVQVDEDK;LVQVDEDKYPFSTQPPVYLR;RPVDAFLPWLLSSVR;YPFSTQPPVYLR	1;1;1;1	4	4	0.049	4702;34171;26833;20484	sp|Q5ZKZ9|LMF2_CHICK	Lipase maturation factor OS=Gallus gallus OX=9031 GN=LMF2 PE=3 SV=1	593574	23742.9	LMF2
750_1	tr|A0A1D5PNV5|A0A1D5PNV5_CHICK	15.4748	NA	107174	AGTQIENIEEDFR;CQLEINFNTLQTK;DLLLDPAWEK;ETADTDTAEQVIASFR;FAIQDISVEETSAK;GYEEWLLNEIR;HEAFESDLAAHQDR;HTNYTMEHIR;ISNRPAFMPSEGK;KHEAFESDLAAHQDR;LEGDHQLIQEALVFDNK;LMLLLEVISGER;LVSIGAEEIVDGNVK;TINEVETQILTR	0;0;0;1;0;0;0;0;1;0;1;0;0;1	4	4	0.1853	21821;23843;12389;26774;22195;19324;24201;15748;20051;26773;26776;30063;17937;18392;22343;19180	sp|P20111|ACTN2_CHICK	Alpha-actinin-2 OS=Gallus gallus OX=9031 GN=ACTN2 PE=3 SV=2	11721	195.351	ACTN2
851_1	tr|R4GLB3|R4GLB3_CHICK	14.8032	NA	22693.7	EEAVELLK;FVLNLTSFNAR;NGYELSPTAAANFTR;NLADYLR	1;1;1;1	4	4	0.204	4333;15133;23916;2764	-	Proteasome subunit beta OS=Gallus gallus OX=9031 GN=PSMB2 PE=3 SV=1	2.78091e+06	252810	PSMB2
712_1	sp|Q5F433|PRAF3_CHICK	11.1988	NA	21637.6	LASYIPK;MEVQVAPLR;SWEDFFPGSDR;TPMGIILDALEQQEDNINK	1;1;1;1	4	4	0.2447	1251;8613;17021;32066	tr|A0A452J822|A0A452J822_CHICK	PRA1 family protein 3 OS=Gallus gallus OX=9031 GN=ARL6IP5 PE=2 SV=1	1.01521e+06	169201	ARL6IP5
819_1	tr|A0A3Q2U403|A0A3Q2U403_CHICK	10.955	NA	37948.6357447001	ATETTEIISK;EPLALINLK;NEETGEEELSAR	1;1;1	3	3	0.0881	8907;6427;17642	-	Uncharacterized protein OS=Gallus gallus OX=9031 GN=PGAM5 PE=4 SV=1	260139	13006.9	PGAM5
1411_1	tr|E1C6V0|E1C6V0_CHICK	10.2569	NA	21720.8	ASAMAPGYSTR;HEEQQVEGGIVSK;LTPTWPGPLR	1;1;1	3	5	0.1726	9996;19780;19781;19782;10353	-	Heat shock protein beta-8 OS=Gallus gallus OX=9031 GN=HSPB8 PE=3 SV=1	208240	20824	HSPB8
1413_1	tr|F1P451|F1P451_CHICK	10.4998	NA	79280.1886147003	EIVSQIPR;LSPDPWTPETGLVTDAFK;NLFILAYNYK	1;1;1	3	3	0.0505	4594;30144;14438	-	AMP-binding domain-containing protein OS=Gallus gallus OX=9031 GN=ACSL3 PE=4 SV=3	866863	22812.2	ACSL3
54_1	tr|R4GLK3|R4GLK3_CHICK	11.2551	NA	40508.0820347001	IIAFVGSPVEDNEK;LTAFINTLNGK;MTITQQEFGR	1;1;1	3	3	0.0931	21734;12196;12762	tr|Q5ZI14|Q5ZI14_CHICK	26S proteasome non-ATPase regulatory subunit 4 OS=Gallus gallus OX=9031 GN=PSMD4 PE=3 SV=2	370911	24727.4	PSMD4
1182_1	tr|F1NB20|F1NB20_CHICK	8.57496	NA	105021	ISHLPLVEELR;QLHLNQLIR;YGAQQDTIEVPEK	1;1;1	3	3	0.0355	15900;10265;20722	tr|Q5ZLZ1|Q5ZLZ1_CHICK	DNA replication licensing factor MCM2 OS=Gallus gallus OX=9031 GN=MCM2 PE=3 SV=2	63887.9	1228.61	MCM2
209_2	sp|P50147|GNAI2_CHICK	9.07951	NA	40551.1	ADYIPTQQDVLR;AMGNLQIDFGDSSR;TTGIVETHFTFK;YDEAAGYIQSK	1;1;0;1	3	4	0.138	19232;21540;21559;18150;13915	tr|A0A3Q2ULH9|A0A3Q2ULH9_CHICK	Guanine nucleotide-binding protein G(i) subunit alpha-2 OS=Gallus gallus OX=9031 GN=GNAI2 PE=2 SV=2	856069	42803.5	GNAI2
715_1	tr|V9GVG9|V9GVG9_CHICK	10.7486	NA	289924	HLQVIFGHLAASR;LAQQISDEASK;TGETGVEETILEGHLGVTK	1;1;1	3	3	0.0168	20034;12074;30077	tr|E1BWJ5|E1BWJ5_CHICK	Ubiquitinyl hydrolase 1 OS=Gallus gallus OX=9031 PE=3 SV=1	441485	3344.58
1188_1	tr|A0A1D5PRT3|A0A1D5PRT3_CHICK	7.78963	NA	115484.126694701	KPSESLGGQSTVVSPFSPLAPGTPTSAPAPTHR;NSPNPELLSLVQNLDEKPK;TASVPLSIHLEGVPSK	1;1;1	3	3	0.063	37027;31998;24397	-	PDZ domain-containing protein OS=Gallus gallus OX=9031 GN=SYNPO2L PE=4 SV=3	187119	4158.2	SYNPO2L
609_1	tr|Q98921|Q98921_CHICK	9.69159	NA	64381.4324947002	IDETEYSER;IVAISAPLYVR;VATNAGIVK	1;1;1	3	3	0.0497	10455;12486;2968	tr|Q90989|Q90989_CHICK;tr|Q90880|Q90880_CHICK;tr|A0A1D5PL70|A0A1D5PL70_CHICK;tr|Q98922|Q98922_CHICK;tr|Q98923|Q98923_CHICK	HEMCAM OS=Gallus gallus OX=9031 PE=2 SV=1	200897	5580.47
1398_1	tr|A0A3Q2U784|A0A3Q2U784_CHICK	11.9647	NA	16210	EEEEFNTGPLSVLTQSVK;SEMTPEELQK;SLLNKPK	1;1;1	3	3	0.2397	30592;12670;2191	-	Small nuclear ribonucleoprotein Sm D2 OS=Gallus gallus OX=9031 GN=SNRPD2 PE=3 SV=1	404202	40420.2	SNRPD2
726_1	tr|Q5ZL90|Q5ZL90_CHICK	8.80468	NA	27759	AQFIGPLVFGGMNLTR;FGEVLEISGK;TDLEENPR	1;1;1	3	3	0.1417	26197;8417;5433	-	Phosducin domain-containing protein OS=Gallus gallus OX=9031 GN=RCJMB04_7d1 PE=2 SV=1	283737	14933.6	RCJMB04_7d1
720_1	tr|A0A1D5P7X3|A0A1D5P7X3_CHICK	10.8264	NA	36027.9	AHLHLWIGR;GITYQEGGVDSAFK;MDLSEVAR	1;1;1	3	3	0.0948	9220;20571;4103	-	Macrophage-capping protein OS=Gallus gallus OX=9031 GN=CAPG PE=3 SV=2	1.60331e+06	94312.2	CAPG
593_1	tr|Q5ZMK3|Q5ZMK3_CHICK	6.1152	NA	46825.1956347001	GTLTAVESFLTVK;IGYSPVPVVGAK;LQEVLER	1;1;1	3	3	0.0737	17737;11976;3281	-	Uncharacterized protein OS=Gallus gallus OX=9031 GN=SCCPDH PE=2 SV=1	499703	22713.8	SCCPDH
43_7	tr|Q90740|Q90740_CHICK	8.17885	NA	32810.8	AELSESQVR;ATDAESEVASLNR;IMDQTLK;IQLVEEELDR;LVIIEGDLER;MEIQEIQLK;QLEDELVALQK;QLEEQLR	1;0;1;0;0;0;0;1	3	3	0.2686	6651;17622;2387;13893;10984;10159;10160;10681;15239;3990	-	Alpha-tropomyosin OS=Gallus gallus OX=9031 PE=3 SV=1	2.90259e+06	126199
43_4	tr|Q05705|Q05705_CHICK	11.9688	NA	28654.5	AEAEVASLNR;IQLVEEELDR;IQSLQQVADEAEER;SLIASEEEYSTK;TIDDLEDEVYAQK	1;0;1;0;1	3	3	0.2379	7774;13893;23985;17434;22216	-	Beta-tropomyosin OS=Gallus gallus OX=9031 GN=BRT-2 PE=2 SV=1	2.79988e+06	133328	BRT-2
43_5	tr|A0A1D5P9X2|A0A1D5P9X2_CHICK	11.0868	NA	35613	ATDAEAEVASLNR;IQLVEEELDR;QLEEEQQGLQK;SLIASEEEYSTK;TIDDLEESLASAK	1;0;1;0;1	3	3	0.1897	17148;13893;16614;17434;18450	-	Tropomyosin beta chain OS=Gallus gallus OX=9031 GN=TPM2 PE=3 SV=2	713247	27432.6	TPM2
1062_1	tr|Q90831|Q90831_CHICK	9.58766	NA	202157.836694699	AEVSQLER;AGLDQELASFSQSLEGFR;ALGEESLQMWDLNK;CAPVAFQPVEVEDYSK;DLQEVHGDQQEEHR;EALGEDDLQAGEALGAK;EDMEATSTEALHVSEK;EMLEESLGQQWQEQHGEAEK;ENLWQVAEDNQQSQLQLR;EQESEHQEMSLGELGAAAGEER;EQEVCQELK;EVEALLEVHEEEK;EVPTLGATQSTR;FLEEENEGLR;ISSVLQAPR;LEAYLAR;LSEIWR;MLSMEGFVGAR;MPLGEFEMPK;QSLQVQIAQVLEDR;SSSALEFQK;TLLEAESTR	0;0;0;0;0;0;1;0;0;1;0;0;1;0;0;0;0;0;0;0;0;0	3	3	0.1533	4352;29904;29905;24366;28265;26158;25506;27203;34207;32572;34126;11157;22622;14459;13644;5353;2073;1454;13762;14274;14817;11671;24228;6063;6688	-	Transitin OS=Gallus gallus OX=9031 PE=2 SV=1	264244	4128.81
1062_2	tr|O57613|O57613_CHICK	7.3406	NA	193065.963134699	AEVSQLER;AGLDQELASFSQSLEGFR;ALGEESLQMWDLNK;CAPVAFQPVEVEDYSK;DLQEVHGDQQEEHR;EALGEDDLQAGEALGAK;EMLEESLGQQWQEQHGEAEK;ENLWQVAEDNQQSQLQLR;EQESEHQETSLGELGAAAGEER;EQEVCQELK;EVEALLEVHEEEK;EVPTLSATQSTR;FLEEENEGLR;ISSVLQAPR;KDELTAPGVASLVPEDEGHSEPFVGEAEDVK;LEAYLAR;LSEIWR;MLSMEGFVGAR;MPLGEFEMPK;QSLQVQIAQVLEDR;SSSALEFQK;TLLEAESTR	0;0;0;0;0;0;0;0;1;0;0;1;0;0;1;0;0;0;0;0;0;0	3	4	0.1699	4352;29904;29905;24366;28265;26158;25506;34207;32572;33888;11157;22622;15354;15360;13644;5353;37013;2073;1454;13762;14274;14817;11671;24228;6063;6688	-	Paranemin OS=Gallus gallus OX=9031 PE=2 SV=2	699301	11279
177_1	tr|F1NMD8|F1NMD8_CHICK	10.2659	NA	61014.1106847002	IDEALNDVTSSLSFLK;SGVAEQFLK;VSGTVYSGEEK	1;1;1	3	3	0.0656	26749;5608;10932	tr|A0A3Q3APG2|A0A3Q3APG2_CHICK;tr|Q5ZMK8|Q5ZMK8_CHICK	Uncharacterized protein OS=Gallus gallus OX=9031 GN=SGPL1 PE=3 SV=3	271683	9056.12	SGPL1
91_1	tr|A0A1L1RS19|A0A1L1RS19_CHICK	9.9355	NA	39624.7	EIMAEIYK;HCEPGYSPSYK;SGVYQHVSGEQVGGHAIR	1;1;1	3	4	0.1028	6064;16450;28909;28910	sp|P43233|CATB_CHICK	Cathepsin B OS=Gallus gallus OX=9031 GN=CTSB PE=3 SV=2	615304	34183.5	CTSB
1066_1	tr|A0A1D5NXB3|A0A1D5NXB3_CHICK	14.4002	NA	40847.9	AEDAVEAIR;IPTTLDPYDR;TAAAATTVGEAYTYDR	1;1;1	3	3	0.0951	5441;12104;24939	-	Uncharacterized protein OS=Gallus gallus OX=9031 GN=LOC100859276 PE=4 SV=2	1.63012e+07	708749	LOC100859276
977_1	sp|Q9W719|HPRT_CHICK	13.7426	NA	24592.7	NVLIVEDIIDTGK;TLLSLLK;VIGGDDLSTLTGK	1;1;1	3	3	0.1514	19521;1187;14945	tr|F1NBZ6|F1NBZ6_CHICK	Hypoxanthine-guanine phosphoribosyltransferase OS=Gallus gallus OX=9031 GN=HPRT1 PE=2 SV=1	145378	10384.2	HPRT1
93_6	sp|O93532|K2CO_CHICK	9.9589	NA	53770.4939547001	DVDAAYMNK;EYQELMNVK;FASFIDK;FLEQQNK;LALDIEIATYR;LLEGEESR;NLDLDSIIAEVK;NMQDLVEDFK;TTAENEFVVLK;YEDEINK	1;0;0;0;0;0;0;1;1;0	3	4	0.185	6842;10878;11376;1872;1873;3773;15022;15023;15024;4376;16625;16626;16627;16628;16629;16631;16632;13731;14238;14135;3863;3865	tr|A0A1D5PQN5|A0A1D5PQN5_CHICK;tr|A0A146F0A0|A0A146F0A0_CHICK	Keratin, type II cytoskeletal cochleal OS=Gallus gallus OX=9031 PE=2 SV=1	7.57718e+06	210477
257_1	sp|Q9PU45|RADI_CHICK	10.9397	NA	68512.3	AFAAQEDLEK;APDFVFYAPR;FVIKPIDK;IALLEEAK;IGFPWSEIR;KPDTIEVQQMK;NQEQLAAELAEFTAK;QLFDQVVK	1;0;0;1;0;0;1;0	3	4	0.1355	9802;11819;5096;3289;9283;16223;16224;16727;24996;24997;5561	tr|F1NQD9|F1NQD9_CHICK	Radixin OS=Gallus gallus OX=9031 GN=RDX PE=2 SV=1	725983	18614.9	RDX
555_1	tr|A0A1D5P8C5|A0A1D5P8C5_CHICK	7.06024	NA	40621.6	IEGLQSLVNLR;IENLEQLQTLR;LTMLDIASNR	1;1;1	3	3	0.0904	13842;17453;10224	tr|A0A1L1RLA6|A0A1L1RLA6_CHICK	LRRcap domain-containing protein OS=Gallus gallus OX=9031 GN=PPP1R7 PE=4 SV=1	900235	50013	PPP1R7
185_1	tr|F1NRG5|F1NRG5_CHICK	7.12662	NA	71098.5772447002	EAFVYAIK;NLSGQPNFPCR;YLDPSFFQHR	1;1;1	3	3	0.0465	4570;15344;15995	tr|A0A3Q2U3C3|A0A3Q2U3C3_CHICK	Transmembrane 9 superfamily member OS=Gallus gallus OX=9031 GN=TM9SF3 PE=3 SV=4	262652	10943.8	TM9SF3
214_1	sp|P67881|CYC_CHICK	12.6559	NA	11703.1	TGPNLHGLFGR;TGQAEGFSYTDANK;VDLIAYLK	1;1;1	3	3	0.3143	11365;20995;4443	-	Cytochrome c OS=Gallus gallus OX=9031 GN=CYC PE=1 SV=2	264693	33086.7	CYC
1462_1	sp|P00698|LYSC_CHICK	19.1535	NA	16228	FESNFNTQATNR;GTDVQAWIR;NTDGSTDYGILQINSR	1;1;1	3	5	0.2517	19495;19533;7380;26780;26796	-	Lysozyme C OS=Gallus gallus OX=9031 GN=LYZ PE=1 SV=1	2.0119e+06	201190	LYZ
704_1	sp|P02701|AVID_CHICK	11.7848	NA	16757.7	SSVNDIGDDWK;TMWLLR;VGINIFTR	1;1;1	3	3	0.1645	13639;1743;4098	-	Avidin OS=Gallus gallus OX=9031 GN=AVD PE=1 SV=3	466690	46669	AVD
700_1	sp|Q98TF8|RL22_CHICK	12.9861	NA	14719.7	AGNLGGGVVTIER;ESYELR;ITVTSEVPFSK	1;1;1	3	3	0.2344	13867;1314;12691	tr|F1N9J4|F1N9J4_CHICK	60S ribosomal protein L22 OS=Gallus gallus OX=9031 GN=RPL22 PE=2 SV=1	1.86836e+06	311393	RPL22
866_1	tr|A0A1D5P918|A0A1D5P918_CHICK	8.34593	NA	71016.1620047001	IGQLSQEEIQK;QQMINEGGHEESENSGR;VTFEELER	1;1;1	3	3	0.0602	14865;29185;6747	tr|E1BWZ3|E1BWZ3_CHICK	Ig-like domain-containing protein OS=Gallus gallus OX=9031 GN=NEXN PE=4 SV=2	872969	22383.8	NEXN
89_4	tr|A0A1D5NW27|A0A1D5NW27_CHICK	21.3314	NA	50103.6	AFVHWYVGEGMEEGEFSEAR;AVCMLSNTTAIAEAWAR;AVFVDLEPTVIDEVR;AYHEQLSVAEITNACFEPANQMVK;DVNAAIATIK;EDAANNYAR;EDMAALEK;EIIDLVLDR;FDGALNVDLTEFQTNLVPYPR;IHFPLATYAPVISAEK;LDHKFDLMYAK;LIGQIVSSITASLR;LSVDYGK;NLDIERPTYTNLNR;QLFHPEQLITGK;TIGGGDDSFNTFFSETGAGK;TIQFVDWCPTGFK;VGINYQPPTVVPGGDLAK;YMACCLLYR	0;0;1;1;0;0;0;1;0;0;0;0;0;0;0;0;0;0;0	3	6	0.592	33729;33730;33819;28638;28639;28640;28904;25829;25831;35780;35852;6566;6763;3763;4144;8654;8655;34250;34251;26857;26858;26859;26860;26861;18144;18145;18617;18619;20254;20255;1074;26146;26147;19015;19016;19017;19018;30599;30600;30601;30615;23606;28038;28039;14082;14623	-	Tubulin alpha chain OS=Gallus gallus OX=9031 GN=TUBA1A PE=3 SV=1	2.17111e+07	986867	TUBA1A
444_1	tr|A0A1D5NU87|A0A1D5NU87_CHICK	6.15014	NA	109483.401474701	AALADVLR;IATGQLAGVDK;WFVLDAETR	1;1;1	3	3	0.0283	1892;8213;10312	tr|F1NH66|F1NH66_CHICK;tr|A0A3Q2UGJ5|A0A3Q2UGJ5_CHICK;tr|A0A3Q2UFH9|A0A3Q2UFH9_CHICK;tr|A0A3Q2UD04|A0A3Q2UD04_CHICK;tr|A0A1D5PVG7|A0A1D5PVG7_CHICK	HELP domain-containing protein OS=Gallus gallus OX=9031 GN=EML4 PE=3 SV=1	171502	3235.88	EML4
287_1	tr|Q8UWG6|Q8UWG6_CHICK	8.82008	NA	41915.5	ALDLLDK;IEVEQALAHPYLEQYYDPSDEPVAEAPFK;YIHSANVLHR	1;1;1	3	4	0.125	1179;37190;37199;12750	tr|A0A3Q3ALB3|A0A3Q3ALB3_CHICK;tr|A0A3S5ZPA9|A0A3S5ZPA9_CHICK	Mitogen-activated protein kinase OS=Gallus gallus OX=9031 PE=2 SV=1	98042.8	4262.73
285_1	tr|A0A1L1RVF4|A0A1L1RVF4_CHICK	5.90782	NA	106496	AAIEAGAGSTCAVR;DFLTADVFK;INQAHYALDAAVK	1;1;1	3	3	0.0388	16760;7653;19103	tr|Q5F3N8|Q5F3N8_CHICK;tr|F1NB92|F1NB92_CHICK	Aminopeptidase OS=Gallus gallus OX=9031 GN=ERAP1 PE=3 SV=1	258667	4790.14	ERAP1
1286_1	sp|Q5ZI72|HNRDL_CHICK	11.2873	NA	33423	DLTEYLSR;MFIGGLSWDTSK;VFVGGLSPDTSEEQIK	1;1;1	3	4	0.1196	6061;16986;25911;25912	-	Heterogeneous nuclear ribonucleoprotein D-like OS=Gallus gallus OX=9031 GN=HNRNPDL PE=2 SV=1	799257	53283.8	HNRNPDL
16_1	tr|A0A1L1RZY6|A0A1L1RZY6_CHICK	12.7267	NA	116477.866494701	GIVSQDEMTFVSGAPR;SEDNIGNLIEYEFR;VNVDTTDLDINLK	1;1;1	3	3	0.0412	25660;25760;20295	tr|A0A1D5PK42|A0A1D5PK42_CHICK;sp|P26007|ITA6_CHICK;tr|A0A1D5PKU0|A0A1D5PKU0_CHICK	Integrin alpha-6 OS=Gallus gallus OX=9031 GN=ITGA6 PE=3 SV=2	1.40836e+06	24708.1	ITGA6
1361_1	tr|F1NDZ7|F1NDZ7_CHICK	5.33261	NA	70520.6106247001	ESTDQSYQLLR;SVQAQVDEITDK;YAAQENLEHNSEPR	1;1;1	3	3	0.0607	16930;16723;24863	-	YccV-like domain-containing protein OS=Gallus gallus OX=9031 GN=FBXO21 PE=4 SV=2	514935	15604.1	FBXO21
1280_1	tr|A0A1D5P5T1|A0A1D5P5T1_CHICK	8.47637	NA	25113.6	ALFEQMR;ENAYDLEANLAVLK;YNPENLATLER	1;1;1	3	3	0.1468	4478;22835;16305	-	Eukaryotic translation initiation factor 3 subunit K OS=Gallus gallus OX=9031 GN=EIF3K PE=3 SV=2	933171	77764.3	EIF3K
888_1	tr|A0A1D5PEL7|A0A1D5PEL7_CHICK	10.5966	NA	28022.1	AQPNQTTFWEGVR;FSIEDLK;WSMVDVQFVR	1;1;1	3	3	0.124	22085;2454;14667	sp|Q90679|THYN1_CHICK	Thymocyte nuclear protein 1 OS=Gallus gallus OX=9031 GN=THYN1 PE=4 SV=1	1.54575e+06	81355.5	THYN1
39_2	sp|P14315|CAPZB_CHICK	8.07663	NA	31344.8	DETVSDSSPHIANIGR;DIVNGLR;DYLLCDYNR;ELSQVLTQR;LEVEANNAFDQYR;LPPQQIEK;LTSTVMLWLQTNK;LVEDMENK;SDQQLDCALDLMR;SIDAIPDNQK;TGSGTMNLGGSLTR;YDPPLEDGAMPSAR	0;0;0;1;0;0;0;0;1;1;0;0	3	4	0.4838	25737;25740;1148;1172;13484;8261;22966;4898;4900;22121;5572;23790;23809;9136;17294;17768;21746;22104	-	F-actin-capping protein subunit beta isoforms 1 and 2 OS=Gallus gallus OX=9031 GN=CAPZB PE=1 SV=3	818483	40924.1	CAPZB
228_2	sp|Q5ZM91|KAP0_CHICK	8.10279	NA	43323.0579347001	ILMGSTLR;LAPSDYFGEIALLMNRPR;LTVADALEPVQFEDGQK;MYEEFLSK;NIQQYNSFVSLSV;VSILESLDKWER	0;1;1;0;1;0	3	3	0.199	3788;31256;28599;7394;7862;21259;20654	-	cAMP-dependent protein kinase type I-alpha regulatory subunit OS=Gallus gallus OX=9031 GN=PRKAR1A PE=2 SV=1	1.00604e+06	50301.9	PRKAR1A
36_1	tr|A0A1D5P3B3|A0A1D5P3B3_CHICK	11.8514	NA	89902.3954947004	APGFAHLAGLDR;LVMELSGETVR;TQPYDVYDQVEFDVPIGSR	1;1;1	3	3	0.0518	13263;13579;32856	tr|A0A1D5PBM6|A0A1D5PBM6_CHICK	Complex I-49kD OS=Gallus gallus OX=9031 GN=NDUFS2 PE=3 SV=2	826679	20162.9	NDUFS2
1435_1	tr|F1NQ35|F1NQ35_CHICK	6.24599	NA	12574.7	IEGVYAR;QETEFYLGK;VMLYPSR	1;1;1	3	3	0.2091	1535;9579;3167	-	60S ribosomal protein L35a OS=Gallus gallus OX=9031 GN=RPL35A PE=3 SV=3	555660	61740	RPL35A
922_1	tr|A0A1L1RTK9|A0A1L1RTK9_CHICK	16.8311	NA	97889.273784701	SLLPTAPR;TGSESSQSGAAGPPGTTAGTGPTGR;VDVADQAQDK	1;1;1	3	4	0.0484	2514;32490;32500;8765	-	RRM domain-containing protein OS=Gallus gallus OX=9031 GN=EIF4B PE=4 SV=2	384168	10671.3	EIF4B
263_1	tr|Q5ZI29|Q5ZI29_CHICK	11.4597	NA	40270.5533247001	IAEFAFEYAR;MSDGLFLR;VPIQWEER	1;1;1	3	3	0.0703	12958;4528;7687	tr|A0A1L1RX65|A0A1L1RX65_CHICK	Isocitrate dehydrogenase [NAD] subunit, mitochondrial OS=Gallus gallus OX=9031 GN=RCJMB04_31a13 PE=2 SV=1	609217	29010.3	RCJMB04_31a13
776_1	tr|Q9DDU8|Q9DDU8_CHICK	15.825	NA	33778.6	SDSGEQNYGER;VDFSITK;YGPIADVSIVYDQQSR	1;1;1	3	3	0.1176	15170;1562;27800	-	Transformer-2 beta OS=Gallus gallus OX=9031 GN=TRA2B PE=2 SV=1	752555	68414.1	TRA2B
1309_1	tr|Q5ZJV5|Q5ZJV5_CHICK	12.7461	NA	19619.1	ASWTALSVDEK;DVPLPEVAFVK;FNESYAEMNK	1;1;1	3	4	0.1871	12637;12877;13521;14039	-	Cytochrome c oxidase subunit 4 OS=Gallus gallus OX=9031 GN=COX4I1 PE=2 SV=1	1.55438e+06	129531	COX4I1
774_1	tr|Q5ZJY1|Q5ZJY1_CHICK	13.2455	NA	26196.9	ILEGNEENPLPAAR;ITLTLPVLNAAR;IVAAITDSPKPPPQR	1;1;1	3	3	0.164	21860;15138;23455	-	6-phosphogluconolactonase OS=Gallus gallus OX=9031 GN=PGLS PE=2 SV=1	99336.5	9933.65	PGLS
877_1	tr|A0A182C6H4|A0A182C6H4_CHICK	12.1068	NA	116997.701424701	APISQSSVLSQFDFK;QVVQATAEQIR;SQPEPSPILSQLTQR	1;1;1	3	3	0.0368	24795;13866;25415	tr|E1C5S0|E1C5S0_CHICK;tr|A0A3Q2UL03|A0A3Q2UL03_CHICK	Z-linked ubiquitin associated protein 2 OS=Gallus gallus gallus OX=208526 PE=4 SV=1	25151	762.152
512_1	tr|Q5ZHS2|Q5ZHS2_CHICK	6.14306	NA	50067.4944247001	GVDWILGEIK;HFRPELEDR;IFTNLYGR	1;1;1	3	3	0.0588	10087;12361;5722	-	NADH dehydrogenase [ubiquinone] flavoprotein 1, mitochondrial OS=Gallus gallus OX=9031 GN=RCJMB04_33n14 PE=2 SV=1	346280	12825.2	RCJMB04_33n14
879_1	tr|E1BTY4|E1BTY4_CHICK	11.9876	NA	67050.8320947001	GLVPTDYVEIITDGTK;HPIVSESEVFQQFLNFR;TYEEIASLVADQPK	1;1;1	3	3	0.0783	26194;31388;22868	-	Sorting nexin OS=Gallus gallus OX=9031 GN=SNX9 PE=3 SV=3	329616	10987.2	SNX9
268_2	tr|F1NDN5|F1NDN5_CHICK	13.1385	NA	50542.8374147001	ADLEMQIESLK;ADLEMQIESLKEELAYLK;EELAYLK;ITMQNLNDR;LAADDFR;LEQEIATYR	1;1;0;1;0;0	3	3	0.0929	15453;32038;2791;9766;1525;1526;9868	-	IF rod domain-containing protein OS=Gallus gallus OX=9031 GN=KRT13 PE=3 SV=3	874065	25707.8	KRT13
268_4	tr|A0A1D5PA18|A0A1D5PA18_CHICK	13.3276	NA	41278.1034347001	AEIECQNQEYK;EIEDLQNQIVCATIDNNK;IILDIDNSR;LASYLDK;LEQEIQTYR;QSVEADINGLR;QVLDQLTLCR;SDLEAQLESLR;YETELALR	1;0;1;0;1;0;0;0;0	3	3	0.2604	19025;31804;7753;1565;11723;12455;12459;12494;12498;12499;13964;14497;6009	-	IF rod domain-containing protein OS=Gallus gallus OX=9031 GN=LOC772080 PE=3 SV=3	2.83927e+06	105158	LOC772080
516_1	tr|A0A3Q2UCF3|A0A3Q2UCF3_CHICK	14.5532	NA	33626.7	ELAEQLGLSTGEK;LPGEPEPVQAQQSK;VTNLSEDTR	1;1;1	3	3	0.1184	17979;21494;7074	tr|A0A3Q3AA40|A0A3Q3AA40_CHICK;tr|A0A1D5PV41|A0A1D5PV41_CHICK	Eukaryotic translation initiation factor 3 subunit G OS=Gallus gallus OX=9031 GN=EIF3G PE=3 SV=1	986547	46978.4	EIF3G
1042_1	tr|Q90662|Q90662_CHICK	9.12383	NA	182078	ISTETDVSAR;VAESDISNAR;VLESAEGTPSK	1;1;1	3	3	0.0193	8405;7837;9684	tr|F1NJM8|F1NJM8_CHICK	Synemin OS=Gallus gallus OX=9031 PE=2 SV=2	968758	9687.58
687_1	tr|A0A1D5PDR0|A0A1D5PDR0_CHICK	8.25838	NA	85297.2437547003	AQTALEAHSVGLDTDALLR;ILGLGPDDPDIVR;IPLPDGFR	1;1;1	3	3	0.0528	30222;18128;3967	-	Terpene cyclase/mutase family member OS=Gallus gallus OX=9031 GN=LSS PE=3 SV=1	700322	17508	LSS
20_3	tr|A0A1D5NYC2|A0A1D5NYC2_CHICK	18.0921	NA	222995.332344699	AGLLGLLEEMR;AITDAAMMAEELK;ALCYPR;ANSEVAQWR;CNGVLEGIR;DALISQLSR;DEEIDQLK;DFEISQIQSK;DLEEATLQHEATAAALR;DTQIHLDDALR;EEQAEPDGTEVADK;ELEGEVDAEQK;ENQSILITGESGAGK;EQVAMVER;EQYEEEQEAK;ESIFCIQYNVR;GSSFQTVSALFR;HADSTAELGEQIDNLQR;IAEKDEEIDQLK;IEAQNKPFDAK;IEDEQALGMQLQK;IEELEEEIEAER;IQHELEEAEER;IQLEAK;KLEDECSELK;LASADIETYLLEK;LEDECSELK;LEEAGGATAAQIEMNK;LEQQVDDLEGSLEQEK;LQQFFNHHMFVLEQEEYK;LQTETGEYSR;LTGAVMHYGN…	0;0;0;0;0;0;0;0;0;0;0;0;0;0;0;0;0;0;0;0;0;0;0;0;0;0;0;1;0;0;1;0;0;0;0;0;0;0;0;0;0;0;0;0;0;0;0;1;0;0	3	4	0.2893	12472;18516;18976;19409;1038;7800;6606;6642;6246;5863;12237;28272;15582;15583;21721;13981;21397;5128;5574;15143;19502;15686;29125;19568;19569;14500;14501;21367;21754;21000;21001;18207;18209;35;14126;20434;9842;24343;24691;28595;28596;28604;33970;34090;11838;15831;16315;5442;30300;30529;25124;25472;25473;25801;34537;34538;34606;34608;24970;24971;24943;35043;35112;35113;27647;4211;6698;21996;21997;…	-	Uncharacterized protein OS=Gallus gallus OX=9031 GN=MYH1E PE=3 SV=1	936975	7495.8	MYH1E
20_2	tr|A0A1D5NZY9|A0A1D5NZY9_CHICK	10.2788	NA	224123.418194699	AITDAAMMAEELK;CDLLIK;CNGVLEGIR;DIDDLEITLAK;DPLNETVVAVFQK;ENQSMLITGESGAGK;ILYADFK;IQLEAK;LDEAEQIALK;LQQFFNHHMFVLEQEEYK;LTQESVMDLENDK;MEGDLNEMEIQLSHANR;NALAHALQASR;NKDPLNETVVAVFQK;QKYEETQAELEASQK;SLSTELFK;TEELEEAK;TKYETDAIQR;VGNEYVTK;YEETQAELEASQK;YETDAIQR	0;0;0;0;1;0;0;0;0;0;0;0;1;1;0;0;0;0;0;0;0	3	3	0.103	18516;18976;19409;752;6606;6642;13963;13965;20297;21827;22182;2875;35;10080;10082;33970;34090;21824;22180;30300;30529;10823;25832;27299;4211;4784;13254;13255;3849;3873;21911;6029	tr|Q8UWA0|Q8UWA0_CHICK	Uncharacterized protein OS=Gallus gallus OX=9031 GN=MYH7B PE=3 SV=2	849711	6743.74	MYH7B
157_1	tr|A0A1D5P4V9|A0A1D5P4V9_CHICK	12.483	NA	17193.5	QMVIDVLHPGK;TTGFGMIYDSLDYAK;TTPDVIFVFGFR	1;1;1	3	3	0.2568	13691;25423;18686	tr|F1NF89|F1NF89_CHICK;tr|A0A1D5PGS1|A0A1D5PGS1_CHICK	40S ribosomal protein S24 OS=Gallus gallus OX=9031 GN=RPS24 PE=3 SV=2	1.15564e+06	144455	RPS24
74_1	tr|A0A3Q3A8P5|A0A3Q3A8P5_CHICK	7.94964	NA	65414.5084247001	EVYGFLPVPLR;NSDVLQSPLDSTAR;SVVFEDDLR	1;1;1	3	3	0.0604	15367;21365;8436	tr|A0A3Q2U4N9|A0A3Q2U4N9_CHICK	Uncharacterized protein OS=Gallus gallus OX=9031 GN=LOC425607 PE=3 SV=1	1.721e+06	43024.9	LOC425607
403_1	tr|F1NUQ3|F1NUQ3_CHICK	12.3591	NA	14834.7	LDEEFDETTADDR;LVDTANFDEYMK;VEAFVGTWK	1;1;1	3	3	0.2556	22658;19931;8412	tr|Q6DRR5|Q6DRR5_CHICK	Heart fatty acid binding protein OS=Gallus gallus OX=9031 GN=FABP3 PE=2 SV=2	0	0	FABP3
983_1	tr|A0A1D5P768|A0A1D5P768_CHICK	6.75002	NA	112230	GDLIEVR;IPEFIAFR;IQYPVLGPPPTR	1;1;1	3	3	0.0278	1411;5955;16898	-	Uncharacterized protein OS=Gallus gallus OX=9031 GN=NAA25 PE=3 SV=1	742555	14279.9	NAA25
191_1	tr|A0A3Q2U853|A0A3Q2U853_CHICK	10.4639	NA	45735.4	LADQVMQNPQVLAALQER;LDNTALTPSSYIETLPK;QVPNDSFFNFFNPIK;YAALYQPLFDK	1;1;1;0	3	3	0.1514	30801;28624;27861;16591	tr|Q5ZI86|Q5ZI86_CHICK;tr|F1P1B7|F1P1B7_CHICK	Uncharacterized protein OS=Gallus gallus OX=9031 GN=NAP1L4 PE=3 SV=1	260105	13005.3	NAP1L4
571_1	tr|A0A1L1RTK6|A0A1L1RTK6_CHICK	5.34217	NA	37086.2	ENPLDAVVFHPK;FPQLEFR;IQTDSVVEMLR	1;1;1	3	3	0.0882	17729;4486;15395	tr|A0A1D5NZ54|A0A1D5NZ54_CHICK	Hydroxymethylbilane synthase OS=Gallus gallus OX=9031 GN=HMBS PE=3 SV=2	40910.7	1778.73	HMBS
67_1	tr|A0A1L1RT94|A0A1L1RT94_CHICK	10.7634	NA	19784.7	EYTINIHK;LYTLVTYVPVTTFK;SAINEVVTR	1;1;1	3	3	0.1761	6614;24615;5852	tr|A0A1L1RNU2|A0A1L1RNU2_CHICK	60S ribosomal protein L31 OS=Gallus gallus OX=9031 GN=RPL31 PE=3 SV=2	1.02149e+06	92862.8	RPL31
693_1	tr|Q5ZI09|Q5ZI09_CHICK	10.6106	NA	12221	ADTQTYQPYNK;IYVLLR;SHTILLVQPTK	1;1;1	3	3	0.2692	16580;1004;15061	tr|F1NHW3|F1NHW3_CHICK	Enhancer of rudimentary homolog OS=Gallus gallus OX=9031 GN=RCJMB04_31j3 PE=2 SV=1	1.60222e+06	267036	RCJMB04_31j3
1267_1	sp|Q5ZKU5|RAB14_CHICK	12.9148	NA	23881.9	GAAGALMVYDITR;NLTNPNTVIILIGNK;TGENVEDAFLEAAK	1;1;1	3	3	0.1953	16892;24182;21122	-	Ras-related protein Rab-14 OS=Gallus gallus OX=9031 GN=RAB14 PE=2 SV=3	155548	10369.9	RAB14
916_1	tr|Q5ZI61|Q5ZI61_CHICK	10.894	NA	76585.8007447003	TLNMTTSPEEK;VVAQSGNIIAGIANESK;VVYVFGPPVK	1;1;1	3	3	0.0548	14146;25187;9289	tr|F1NAQ8|F1NAQ8_CHICK	Glutamine amidotransferase OS=Gallus gallus OX=9031 GN=RCJMB04_30a22 PE=2 SV=1	308663	7349.12	RCJMB04_30a22
1319_1	tr|Q5ZI80|Q5ZI80_CHICK	11.0529	NA	51663.1339747001	AHTDFFEAFK;IDQVNQLLELDHQK;SINSILDYISTSK	1;1;1	3	3	0.0835	12817;25669;19812	tr|E1C3U6|E1C3U6_CHICK	COP9 signalosome complex subunit 2 OS=Gallus gallus OX=9031 GN=RCJMB04_29h3 PE=2 SV=1	136904	5265.52	RCJMB04_29h3
239_1	sp|Q08392|GSTA1_CHICK	9.98785	NA	25282.4	ADVHLLETILAVEESKPDALAK;DHGHDFLVGNK;FPLLQSFK	1;1;1	3	3	0.1855	33938;13738;5635	-	Glutathione S-transferase OS=Gallus gallus OX=9031 PE=2 SV=1	996180	71155.7
1210_1	tr|F1NNH9|F1NNH9_CHICK	8.7882	NA	65033.7	AAAYEQLQK;LRPDSALAQAQK;NLDLSTFYQNR	1;1;1	3	4	0.0549	6730;15623;15624;17861	-	Uncharacterized protein OS=Gallus gallus OX=9031 GN=TOMM70 PE=4 SV=4	718026	21118.4	TOMM70
635_1	tr|A0A1D5PSB4|A0A1D5PSB4_CHICK	10.0751	NA	109372	AVTNINTLLDK;DLHTLDSHVR;VNEAAPEKPQDESGSSGGISSTSASVNR	1;1;1	3	4	0.0503	12479;12186;35823;35829	-	Uncharacterized protein OS=Gallus gallus OX=9031 PE=4 SV=2	37144	742.88
109_1	tr|A0A1L1RZV0|A0A1L1RZV0_CHICK	6.5381	NA	25332.1	LLEELEEGQK;SIPVLAK;WTGMIIGPPR	1;1;1	3	3	0.1179	12000;299;10012	sp|Q5F3Z3|UB2V2_CHICK	Ubiquitin-conjugating enzyme E2 variant 2 OS=Gallus gallus OX=9031 GN=UBE2V2 PE=4 SV=2	1.22027e+06	76267.1	UBE2V2
102_1	tr|A0A1D5PTL7|A0A1D5PTL7_CHICK	10.6242	NA	35486.7	GFGTDEDAIIDILTK;GLGTDDNTLIR;GVSSFNPEQEAQALR;SEIDMLDIR	1;1;1;0	3	3	0.1587	23820;11550;24344;8866;9364	-	Annexin OS=Gallus gallus OX=9031 GN=ANXA4 PE=3 SV=2	457683	19070.1	ANXA4
396_1	tr|Q5ZJU9|Q5ZJU9_CHICK	10.2358	NA	56294.7279947002	GVIYAEGQNLAR;TIQVDNTDAEGR;TLVEFAAR	1;1;1	3	3	0.0604	15396;16257;3784	tr|F1NHL4|F1NHL4_CHICK	Cysteinylglycine-S-conjugate dipeptidase OS=Gallus gallus OX=9031 GN=RCJMB04_15i13 PE=2 SV=1	224762	8644.67	RCJMB04_15i13
633_1	tr|Q5ZLB5|Q5ZLB5_CHICK	10.9278	NA	37280.0148347001	LIIWDSYTTNK;LLVSASQDGK;VHAIPLR	1;1;1	3	3	0.0824	17352;6622;1504	tr|F1NLV4|F1NLV4_CHICK;tr|Q5ZL15|Q5ZL15_CHICK	Uncharacterized protein OS=Gallus gallus OX=9031 GN=RCJMB04_6n13 PE=2 SV=1	1.44146e+06	96097.5	RCJMB04_6n13
1216_1	sp|Q5ZLF0|F10A1_CHICK	10.3477	NA	40132.8	INPDSAQTYK;MEAINALSEGDLQK;QNPGLLHTEELGFLR	1;1;1	3	4	0.108	10304;21752;21757;26247	tr|F1NH21|F1NH21_CHICK	Hsc70-interacting protein OS=Gallus gallus OX=9031 GN=ST13 PE=2 SV=1	380528	29271.4	ST13
141_1	tr|F1NHH9|F1NHH9_CHICK	4.56734	NA	38431	AFLPLIR;AVEHVNSSLEDPEK;MWDELPEIVR	1;1;1	3	3	0.0904	1944;22616;15287	sp|Q5ZJZ5|BDH_CHICK	Uncharacterized protein OS=Gallus gallus OX=9031 GN=BDH1A PE=3 SV=2	390944	19547.2	BDH1A
900_1	sp|Q6ITC7|RS13_CHICK	5.852	NA	17211.7	GLSQSALPYR;GLTPSQIGVILR;LILIESR	1;1;1	3	3	0.1921	8876;14230;2291	-	40S ribosomal protein S13 OS=Gallus gallus OX=9031 GN=RPS13 PE=2 SV=3	1.22914e+06	111740	RPS13
419_1	tr|E1C6N0|E1C6N0_CHICK	9.25	NA	34544.6	AVAVVVDPIQSVK;EMLELAK;VVIDAFR	1;1;1	3	3	0.0871	16472;2031;1748	-	26S proteasome regulatory subunit RPN11 OS=Gallus gallus OX=9031 GN=PSMD14 PE=4 SV=2	744870	46554.4	PSMD14
767_1	tr|E1BYN7|E1BYN7_CHICK	12.25	NA	30687.4	LTFDSSFSPNTGK;VNNSSLIGLGYTQTLKPGIK;YQIDPDASFSAK	1;1;1	3	4	0.159	18728;31664;31665;16981	tr|A0A1D5NTT4|A0A1D5NTT4_CHICK	Voltage-dependent anion-selective channel protein 1 OS=Gallus gallus OX=9031 GN=VDAC1 PE=3 SV=1	245470	13637.2	VDAC1
1318_1	tr|A0A1D5PN97|A0A1D5PN97_CHICK	5.56988	NA	36953.3	ELTELQGVR;GDPEALVEFVEER;GVHAVVVGADR	1;1;1	3	3	0.0951	7355;21036;8453	-	Methylthioribose-1-phosphate isomerase OS=Gallus gallus OX=9031 GN=MRI1 PE=3 SV=2	4.83305e+06	254371	MRI1
1351_1	tr|F1NU56|F1NU56_CHICK	10.683	NA	13703.7	AALQELLGK;DKLNNLVLFDK;LITPAVVSER	1;1;1	3	3	0.24	4630;16284;8622	-	40S ribosomal protein S25 OS=Gallus gallus OX=9031 GN=RPS25 PE=3 SV=2	3.24246e+06	540410	RPS25
18_1	tr|A0A140KE13|A0A140KE13_CHICK	9.0683	NA	79497.1569247002	LTDELVGR;MAQEVDPTGER;SSVLEALSGVALPR	1;1;1	3	3	0.0468	3679;14040;18690	tr|A0A140KE71|A0A140KE71_CHICK;tr|E3VL98|E3VL98_CHICK;tr|B2X024|B2X024_CHICK;tr|A0A140KE56|A0A140KE56_CHICK;tr|C9DIF5|C9DIF5_CHICK;tr|A0A140KE53|A0A140KE53_CHICK;tr|B2X039|B2X039_CHICK;tr|B2X016|B2X016_CHICK;tr|A0A140KE45|A0A140KE45_CHICK;tr|B2X038|B2X038_CHICK;tr|E3VL99|E3VL99_CHICK;tr|A0A140KE22|A0A140KE22_CHICK;tr|A0A7U3QW26|A0A7U3QW26_CHICK;tr|B2X047|B2X047_CHICK;tr|A0A140KE02|A0A140KE02_CHIC…	Myxocirus-resistance protein OS=Gallus gallus OX=9031 GN=Mx1 PE=2 SV=1	113952	2424.5	Mx1
356_1	tr|F1NCI5|F1NCI5_CHICK	13.3626	NA	30780.8	GDVGEGDLVQHFSQFGPVEK;GFGFVYFQNHDAADK;LFIGGLNVQTTEAGLR	1;1;1	3	4	0.1661	32097;26088;25567;25584	-	Uncharacterized protein OS=Gallus gallus OX=9031 GN=RBMXL3 PE=4 SV=2	868687	57912.5	RBMXL3
312_1	tr|A0A3Q2U4H8|A0A3Q2U4H8_CHICK	9.1847	NA	213235	FVDDLFETIFSTAHR;SLTLFGQLLNK;VLFPGIEDHPVLK	1;1;1	3	3	0.0205	27597;13585;20396	tr|F1N804|F1N804_CHICK	Sema domain-containing protein OS=Gallus gallus OX=9031 GN=PLXNA1 PE=3 SV=1	23573.3	228.867	PLXNA1
1416_1	tr|R4GGJ0|R4GGJ0_CHICK	11.0116	NA	16403.1	FAGVDIR;GPLQSVQVFGR;LLEPVLLLGK	1;1;1	3	3	0.1918	1015;12013;8994	-	Uncharacterized protein OS=Gallus gallus OX=9031 GN=RPS16 PE=3 SV=1	4.71166e+06	392638	RPS16
1189_1	tr|Q5ZHR1|Q5ZHR1_CHICK	14.0464	NA	53732.9510346999	FLDEQELEALFTK;IENPDTGLYYDEYLR;LQQANPPAGPAGELK	1;1;1	3	3	0.0945	23253;28603;21062	tr|F1NGB1|F1NGB1_CHICK	Uncharacterized protein OS=Gallus gallus OX=9031 GN=RCJMB04_34c21 PE=2 SV=1	82452.2	2944.72	RCJMB04_34c21
759_1	tr|A0A1D5PHR3|A0A1D5PHR3_CHICK	12.013	NA	43572.3	EDVSLSGYQK;HQTLQGLAFPLQLDAQQAIQALK;VIIEEEQLVLGAHK	1;1;1	3	3	0.1221	9941;34865;23162	tr|F1NZP0|F1NZP0_CHICK	Twinfilin-2 OS=Gallus gallus OX=9031 GN=TWF2 PE=3 SV=2	301524	12060.9	TWF2
560_1	tr|Q5ZKT4|Q5ZKT4_CHICK	7.36849	NA	19148.4	AGEVTYVDAHR;FSYYSQSGSSR;IIVENLSSR	1;1;1	3	3	0.1879	12990;14709;6983	tr|A0A1D5P407|A0A1D5P407_CHICK	Uncharacterized protein OS=Gallus gallus OX=9031 GN=RCJMB04_9e4 PE=2 SV=1	1.21184e+06	110168	RCJMB04_9e4
815_1	tr|A0A1L1RXA3|A0A1L1RXA3_CHICK	14.7083	NA	26272.1	FLEDSLSMTPEER;VTHESSAHEGQTEAPSIDEK;WLPLEANPDVTNQFLK	1;1;1	3	4	0.213	22611;32164;28968;28969	tr|Q9PW67|Q9PW67_CHICK	Ubiquitin carboxyl-terminal hydrolase OS=Gallus gallus OX=9031 GN=UCHL3 PE=3 SV=2	32031.4	2669.28	UCHL3
240_1	tr|A0A1D5P5I0|A0A1D5P5I0_CHICK	13.1488	NA	124955	TEAASQPVYVTEDLK;VPLVEQHLR;YNDALQINDTIR	1;1;1	3	3	0.0327	24735;8850;19687	tr|A0A2I4SCD5|A0A2I4SCD5_CHICK;tr|D9N195|D9N195_CHICK;tr|F2VP22|F2VP22_CHICK;tr|A0A2I4SJU8|A0A2I4SJU8_CHICK;tr|A0A2I4SHW7|A0A2I4SHW7_CHICK;tr|G1JRK4|G1JRK4_CHICK	RNA helicase OS=Gallus gallus OX=9031 GN=IFIH1 PE=3 SV=1	1.84001e+06	28307.9	IFIH1
811_1	tr|F1NPM7|F1NPM7_CHICK	12.5029	NA	32445	GFAFVYFER;VDYSITK;YGPLTGVNVVYDQR	1;1;1	3	3	0.1083	10274;1850;23225	tr|Q5ZLY6|Q5ZLY6_CHICK	RRM domain-containing protein OS=Gallus gallus OX=9031 GN=TRA2A PE=4 SV=2	2.29172e+06	152782	TRA2A
1063_1	tr|F1P4X7|F1P4X7_CHICK	13.0797	NA	55164.4301647001	LLTSGFWGWAR;SAQNGAQAPQAQWGR;YTAAVPYR	1;1;1	3	3	0.0717	15485;23001;4568	-	Uncharacterized protein OS=Gallus gallus OX=9031 GN=DHCR7 PE=3 SV=2	220005	18333.7	DHCR7
607_1	sp|Q5ZLG1|RAB18_CHICK	7.03621	NA	22939.6	GAQGVILVYDVTR;ILIIGESGVGK;MDEDVLTTLK	1;1;1	3	3	0.165	18438;8660;12636	-	Ras-related protein Rab-18 OS=Gallus gallus OX=9031 GN=RAB18 PE=2 SV=1	661095	47221	RAB18
1251_1	tr|Q5ZJI7|Q5ZJI7_CHICK	8.46491	NA	41662.8085847001	GLLTFVSK;NAYVWSQK;TLESSIQGLR	1;1;1	3	3	0.0703	2778;6031;9253	-	Actin-related protein 2/3 complex subunit OS=Gallus gallus OX=9031 GN=ARPC1A PE=2 SV=1	2.66688e+06	115951	ARPC1A
367_1	sp|P35062|H2A3_CHICK	9.79308	NA	13957.9	AGLQFPVGR;HLQLAIR;VTIAQGGVLPNIQAVLLPK	1;1;1	3	3	0.2713	4688;2439;29618	sp|P70082|H2AJ_CHICK;sp|P02263|H2A4_CHICK	Histone H2A-III OS=Gallus gallus OX=9031 PE=1 SV=2	1.46814e+06	244690
1257_1	tr|A0A1D5PYQ3|A0A1D5PYQ3_CHICK	7.71336	NA	67615.8297447002	HLIVLINK;KEHVNVVFIGHVDAGK;STIGGQIMYLTGMVDK	1;1;1	3	3	0.0647	4823;26698;26058	-	Tr-type G domain-containing protein OS=Gallus gallus OX=9031 GN=GSPT2 PE=3 SV=1	192864	6650.49	GSPT2
182_2	tr|F5CST1|F5CST1_CHICK	6.70336	NA	62988.9721947001	DWGQQGAPGEGDR;QSITELR;QVAVVPQEPLLFAR;SFANEDGAAAHYR	0;1;1;1	3	5	0.0805	17910;2358;2360;22928;18944;18945	tr|B5BSD4|B5BSD4_CHICK;tr|B5BSK4|B5BSK4_CHICK;tr|B5BSA6|B5BSA6_CHICK;tr|Q5ZFP5|Q5ZFP5_CHICK;tr|F5CSS5|F5CSS5_CHICK;tr|F5CSS6|F5CSS6_CHICK;tr|A5HUM0|A5HUM0_CHICK;tr|B5BSL7|B5BSL7_CHICK;tr|F5CSS9|F5CSS9_CHICK;tr|B5BST5|B5BST5_CHICK;tr|B5BSG2|B5BSG2_CHICK;tr|B5BSN1|B5BSN1_CHICK;tr|B5BSC0|B5BSC0_CHICK;tr|F5CSS8|F5CSS8_CHICK	Transporter associated with antigen presentation 1 (Fragment) OS=Gallus gallus OX=9031 GN=TAP1 PE=2 SV=1	279460	7552.98	TAP1
137_1	tr|A0A1D5PEW1|A0A1D5PEW1_CHICK	16.5969	NA	31504.7	DNDLISLPK;LTTVPANIADLR;LTVLPPELGNLDLTGQK	1;1;1	3	4	0.1372	6521;15189;15190;27769	-	Uncharacterized protein OS=Gallus gallus OX=9031 GN=RSU1 PE=4 SV=1	779230	48701.9	RSU1
93_7	tr|A0A1D5PG74|A0A1D5PG74_CHICK	11.6768	NA	55769.9095647002	AEAEAWYQSR;DLSVVVSMDNNR;EYQELLNIK;FLEQQNK;GELESELQNMR;HLDLDSIIEEVR;IEIQELTR;LESLLGQR;LLEGEENR;NLDVIFENYIQGLR;QNQQLQAAIAEAEER;QYEQIAQNSR;WELLQQQGPSGPR;YEELQTTAGR	0;0;1;0;0;1;0;0;0;1;0;0;0;0	3	4	0.2832	12758;17209;17678;10750;3773;15874;19762;19764;6212;3997;5070;25670;25767;13671;21181;21182;11325	-	IF rod domain-containing protein OS=Gallus gallus OX=9031 GN=KRT75L2 PE=4 SV=2	521912	15350.3	KRT75L2
722_1	tr|A0A3Q3A7P6|A0A3Q3A7P6_CHICK	9.29918	NA	14846	FLTVMMK;HGYIGEFEIIDDHR;MNVLADALK	1;1;1	3	4	0.2308	2873;25808;5495;5908	-	40S ribosomal protein S15a OS=Gallus gallus OX=9031 GN=RPS15A PE=3 SV=1	1.49623e+06	136021	RPS15A
1114_1	tr|E1BU66|E1BU66_CHICK	8.76521	NA	8212.73	IEEIKDFLLTAR;QSLPPGLAVK;YLYTLVITDK	1;1;1	3	3	0.4571	20011;6409;13393	-	60S ribosomal protein L38 OS=Gallus gallus OX=9031 GN=RPL38 PE=3 SV=3	849211	283070	RPL38
1205_1	tr|A0A1D5P1U2|A0A1D5P1U2_CHICK	20.7008	NA	38852	DALNQALDEELER;IMEGPAFNYLDAPAVR;VFLLGEEVAQYDGAYK	1;1;1	3	3	0.1253	21645;26981;27655	-	Pyruvate dehydrogenase E1 component subunit beta OS=Gallus gallus OX=9031 GN=PDHB PE=4 SV=2	298216	17542.1	PDHB
623_2	tr|F1P3D9|F1P3D9_CHICK	11.7235	NA	74703.9407747004	FGLYLPR;IAPLEEGTLPYNLAEAQR;IYSTLAGNR;LQVAGEITTGPR	1;1;1;0	3	3	0.0676	2793;30283;6010;13838	tr|A0A1D5PT81|A0A1D5PT81_CHICK;tr|Q5ZIF4|Q5ZIF4_CHICK	EF-hand domain-containing protein OS=Gallus gallus OX=9031 GN=SLC25A13 PE=3 SV=4	6.7694e+06	173574	SLC25A13
352_1	tr|F1NX13|F1NX13_CHICK	15.7026	NA	40434.7	IGFVGFPSVGK;IQLLDLPGIIEGAK;SDATADDLIDVVEGNR	1;1;1	3	4	0.1117	9381;20798;20799;25573	-	Uncharacterized protein OS=Gallus gallus OX=9031 GN=DRG1 PE=4 SV=1	56306.5	2165.64	DRG1
524_1	tr|A0A1L1S091|A0A1L1S091_CHICK	6.47282	NA	20716.5	LYTLVLTDPDAPSR;YGSVEIDELGK;YVWLVYEQPK	1;1;1	3	3	0.1892	22796;12745;16464	-	Uncharacterized protein OS=Gallus gallus OX=9031 GN=PEBP1 PE=3 SV=2	2.14063e+06	194603	PEBP1
592_1	sp|Q2VB19|PUM1_CHICK	6.11546	NA	126598	IVAEIR;YGMSDVMPSGR;YISAAPGAEAK	1;1;1	3	3	0.0235	17;13481;8377	tr|A0A3Q2U9S9|A0A3Q2U9S9_CHICK;tr|A0A3Q2UG16|A0A3Q2UG16_CHICK;tr|A0A3Q2TYQ7|A0A3Q2TYQ7_CHICK;tr|A0A3Q2UBP2|A0A3Q2UBP2_CHICK	Pumilio homolog 1 OS=Gallus gallus OX=9031 GN=PUM1 PE=2 SV=1	730995	16613.5	PUM1
1195_1	tr|F1ND23|F1ND23_CHICK	10.5324	NA	29214.1	ILTDYGFEGHPFR;SLADLTAVDVPSR;VVAEPVELSQEFR	1;1;1	3	3	0.1518	22569;17064;21376	-	Complex I-30kD OS=Gallus gallus OX=9031 GN=NDUFS3 PE=3 SV=3	349608	18400.4	NDUFS3
708_1	tr|A0A3Q3B0N1|A0A3Q3B0N1_CHICK	11.8075	NA	112879	AGSELGENLDQILR;IFTMAEVYGIR;YSNDPVVASLAQDIFK	1;1;1	3	3	0.0404	21632;15687;27023	tr|F1NRZ6|F1NRZ6_CHICK	Importin N-terminal domain-containing protein OS=Gallus gallus OX=9031 GN=IPO9 PE=4 SV=1	1.43771e+06	36864.4	IPO9
1406_1	tr|E1C9H8|E1C9H8_CHICK	9.95423	NA	45473.4	EANQEVEIAR;GQYFGELALVTNKPR;TYELFIESVPLLK	1;1;1	3	3	0.095	11036;25647;22586	-	Uncharacterized protein OS=Gallus gallus OX=9031 GN=PRKAR2A PE=3 SV=1	572397	24886.8	PRKAR2A
706_1	tr|A0A1D5NYF8|A0A1D5NYF8_CHICK	8.22072	NA	35158	GQGGVSAVPEGQQNEQ;NGGQILIADLR;VSVINTVDTSHEDMIHDAQMDYYGTR	1;1;1	3	4	0.1656	23292;11395;11417;36660	-	GATOR complex protein SEC13 OS=Gallus gallus OX=9031 GN=SEC13 PE=3 SV=2	53829.5	4140.73	SEC13
440_1	sp|P36377|SPRC_CHICK	11.0653	NA	34038.4	DEDNNLLTEK;FIPACLDTELTEFPLR;LEAGDHTVELLAR	1;1;1	3	3	0.1309	12097;29493;19379	tr|F1P291|F1P291_CHICK	SPARC OS=Gallus gallus OX=9031 GN=SPARC PE=2 SV=1	686675	45778.4	SPARC
259_2	tr|A0A1D5PZJ4|A0A1D5PZJ4_CHICK	13.8547	NA	60215.7015547001	AIADSGANVVVTGGK;ALEILPDLVCCSAK;APGFAQMLK;AVDDGVNTFK;DMLEAGILDTYLGK;EDGAISTILIR;ELEVQHPAAK;ETEGDVTSVK;FAEAFEAIPR;GEENLMDLQVK;GSTDNLMDDIER;HYSGLEEAVYR;IAVYSCPFDGMITETK;IVGAGVSASSVLHGMVFK;LATNAAVTVLR;LFVTNDAATILR;LVPGGGATEIELAK;MGLSVSEVIEGYEK;MVINHLEK;NAEELMNFSK;NVGFDIEAEAAAVK;QITSYGETCPGLDQYAIK;TAYGPNGMNK;TVGATALPR;VADMALHYANK;VDQIIMAK;YNLMIVR	0;0;0;0;0;0;0;0;0;0;0;0;1;1;0;0;0;0;0;0;0;0;0;0;0;1;0	3	3	0.5732	17538;23419;5604;7978;22222;22644;12018;9823;7946;10780;14934;15415;17712;18165;16427;16428;28152;26902;10054;16775;17389;22689;5721;11807;12356;19638;31017;7589;3260;13540;13541;4052;3830	-	CCT-theta OS=Gallus gallus OX=9031 GN=CCT8 PE=3 SV=1	1.16586e+06	29146.6	CCT8
475_1	tr|A0A1D5PAE4|A0A1D5PAE4_CHICK	12.8477	NA	26231.7	AEDVLEDSPK;IDEMPEAAVK;NSDAASVPDANEAK	1;1;1	3	3	0.1466	9190;9198;18371	-	PWWP domain-containing protein OS=Gallus gallus OX=9031 GN=HDGF PE=4 SV=1	471360	29460	HDGF
1089_1	sp|P62801|H4_CHICK	9.53489	NA	11360.4	ISGLIYEETR;TVTAMDVVYALK;VFLENVIR	1;1;1	3	3	0.2913	11773;16025;5889	sp|P70081|H48_CHICK	Histone H4 OS=Gallus gallus OX=9031 GN=H4-I PE=1 SV=2	456181	76030.1	H4-I
613_1	tr|A0A1D5NZS8|A0A1D5NZS8_CHICK	9.78432	NA	68576.5327147003	ITVLEALK;QQQLANEENLR;TPLLPFPK	1;1;1	3	3	0.044	3293;17034;3921	tr|A0A1D5PVA4|A0A1D5PVA4_CHICK	AAA domain-containing protein OS=Gallus gallus OX=9031 GN=ATAD3B PE=4 SV=1	813918	19379	ATAD3B
1010_1	tr|A0A1D5PQV3|A0A1D5PQV3_CHICK	10.2745	NA	51034.8012647001	ASAFALQDQPIVNAVIDDTTK;EAVTFLR;NVENMNFADIER	1;1;1	3	3	0.0844	32761;2074;20466	tr|F1NQH8|F1NQH8_CHICK	Dihydrolipoyllysine-residue succinyltransferase component of 2-oxoglutarate dehydrogenase complex, mitochondrial OS=Gallus gallus OX=9031 GN=DLST PE=3 SV=2	397821	17296.6	DLST
1012_2	tr|A0A1L1RZD1|A0A1L1RZD1_CHICK	12.8668	NA	15611.8	DAEDAVLGLDGK;NPPGFAFVEFEDPR;VEVSTGMPR;VYVGNLGTGAGK	1;0;1;1	3	3	0.3481	12493;24123;5921;10293	tr|A0A1D5NVD4|A0A1D5NVD4_CHICK;tr|Q5ZMI0|Q5ZMI0_CHICK	Uncharacterized protein OS=Gallus gallus OX=9031 GN=SRSF7 PE=4 SV=2	1.80521e+06	164110	SRSF7
162_1	tr|A0A3Q2UDL9|A0A3Q2UDL9_CHICK	13.9075	NA	34862.3	ILQEDATNTAAR;YDDAIQLYDR;YTQGGLENLELSR	1;1;1	3	3	0.1178	15789;14819;20783	tr|A0A1D5NZ02|A0A1D5NZ02_CHICK;tr|A0A1D5NVZ7|A0A1D5NVZ7_CHICK	ER membrane protein complex subunit 2 OS=Gallus gallus OX=9031 GN=EMC2 PE=3 SV=1	516354	32272.1	EMC2
129_1	tr|A0A3Q3AZJ6|A0A3Q3AZJ6_CHICK	12.8453	NA	18606.7	DSYDSYATHNE;GFGFVTFENIDDAK;YGQISEVVVVK	1;1;1	3	3	0.2105	15738;22774;13143	tr|Q45KQ2|Q45KQ2_CHICK	RRM domain-containing protein OS=Gallus gallus OX=9031 GN=RBM3 PE=4 SV=1	942062	72466.3	RBM3
262_1	sp|P33879|AT1B3_CHICK	9.25354	NA	31838	FLETYDDSK;QFVYNPNSGEFLGR;SDAQSYAEYVSTLR	1;1;1	3	3	0.1321	9675;24235;23446	tr|A0A1I7Q3Y8|A0A1I7Q3Y8_CHICK;tr|A0A3Q2UED6|A0A3Q2UED6_CHICK	Sodium/potassium-transporting ATPase subunit beta-3 OS=Gallus gallus OX=9031 GN=ATP1B3 PE=2 SV=1	366947	28226.7	ATP1B3
962_1	tr|A0A1D5PHU2|A0A1D5PHU2_CHICK	11.3508	NA	68541.0295447003	ISEQTYQLSR;SQLLILDR;VEQDLAMGTDAEGEK	1;1;1	3	3	0.0547	13256;5024;23834	tr|A0A1D5PK28|A0A1D5PK28_CHICK;sp|Q6R748|STXB1_CHICK	Syntaxin-binding protein 1 OS=Gallus gallus OX=9031 GN=STXBP1 PE=3 SV=2	192108	4573.99	STXBP1
81_1	tr|A0A1D5NXD1|A0A1D5NXD1_CHICK	9.17859	NA	48623	FTGNVSWVGK;IDFSTASLLK;SPLSIVTALVDK	1;1;1	3	3	0.0753	8981;8987;13874	tr|A0A3Q2UMG1|A0A3Q2UMG1_CHICK;tr|Q5F3B4|Q5F3B4_CHICK;tr|F1NNU7|F1NNU7_CHICK	Uncharacterized protein OS=Gallus gallus OX=9031 GN=ACOT9 PE=4 SV=1	63969	2205.83	ACOT9
125_2	sp|Q5ZMH1|SEPT2_CHICK	11.5588	NA	40199.7	ADTLTLK;FSDSAGYVGFANLPNQVHR;STLINSLFLTDLYPER;TGKPVEEEVVDK;TVQIEASTVEIEER;VNIVPVIAK;YLHDESGLNR	1;1;0;1;0;0;0	3	3	0.2493	755;31408;28929;16618;23726;4901;12524	-	Septin-2 OS=Gallus gallus OX=9031 GN=SEPTIN2 PE=2 SV=1	1.08811e+06	51814.6	SEPTIN2
4_4	sp|P09244|TBB7_CHICK	19.5807	NA	49639	AILVDLEPGTMDSVR;ALTVPELTQQVFDAK;EAESCDCLQGFQLTHSLGGGTGSGMGTLLISK;EIVHIQAGQCGNQIGAK;EVDEQMLNVQNK;FPGQLNADLR;GHYTEGAELVDSVLDVVR;IMNTFSVVPSPK;ISEQFTAMFR;ISVYYNEATGGK;LAVNMVPFPR;LHFFMPGFAPLTSR;MAVTFIGNSTAIQELFK;NMMAACDPR;NSSYFVEWIPNNVK;SGPFGQIFRPDNFVFGQSGAGNNWAK;TAVCDIPPR;YLTVAAVFR	0;1;0;0;0;0;0;0;0;1;0;0;1;0;0;0;0;0	3	5	0.5878	23988;23989;23991;23992;24325;24328;24931;37085;37087;37123;37126;28004;28008;28018;19959;20366;10117;10118;10154;29942;29943;29944;16319;16823;16856;13405;13944;15753;10555;10577;11087;11088;11117;24102;24105;24106;24108;24434;24435;24436;28728;28729;28978;7967;8504;25724;25738;25741;25743;36003;36004;36005;36009;36010;6899;6901;6902;7216	-	Tubulin beta-7 chain OS=Gallus gallus OX=9031 PE=2 SV=1	1.96974e+07	937971
589_1	tr|A0A1D5PXH0|A0A1D5PXH0_CHICK	9.00455	NA	104738	CVSTLLDLIQTK;EYATEVDVDFVR;ITEYLCEPLR;LASQANIAQVLAELK;LLSTDPVAAK;LQGSNIFTIAK;LSHANSAVVLSAVK;MDPLNNLQVAVK;NINLIVQK;NVEGQDMLYQSLK	0;0;0;0;1;1;0;1;0;0	3	4	0.1225	18437;19856;15482;22979;6531;12163;18593;18594;17003;17490;4601;21892;22302	tr|A0A1D5NZQ6|A0A1D5NZQ6_CHICK;tr|A0A1D5P8N3|A0A1D5P8N3_CHICK	AP complex subunit beta OS=Gallus gallus OX=9031 GN=AP1B1 PE=3 SV=2	758428	16136.8	AP1B1
1369_1	tr|Q5ZI99|Q5ZI99_CHICK	11.4497	NA	41041.4482647001	ASSDTANAALDTVHK;GNVWKPTLVILR;NSISQISVLVGGK	1;1;1	3	3	0.1084	21313;18599;15771	tr|A0A1L1RWT1|A0A1L1RWT1_CHICK	Actin-related protein 2/3 complex subunit OS=Gallus gallus OX=9031 GN=ARPC1B PE=2 SV=1	93729.5	5207.2	ARPC1B
833_1	tr|A0A1D5PBN9|A0A1D5PBN9_CHICK	7.35852	NA	34367.3	FFFDVGSNK;GPGLGAAQGQTIALPAQGLIEFR;SEFLVR	1;1;1	3	3	0.1162	7799;33206;596	-	Uncharacterized protein OS=Gallus gallus OX=9031 GN=PURA PE=3 SV=2	988035	65869	PURA
340_1	tr|A0A1L1RIQ6|A0A1L1RIQ6_CHICK	8.28625	NA	20504.7	GDFDENLNYPEQK;LVLVLGDLHIPHR;TLAGDVHVVR	1;1;1	3	3	0.1978	22961;20849;8032	sp|Q5ZIL2|VPS29_CHICK;tr|F1NNQ3|F1NNQ3_CHICK;tr|A0A1D5PNV6|A0A1D5PNV6_CHICK	Vacuolar protein sorting-associated protein 29 OS=Gallus gallus OX=9031 GN=VPS29 PE=3 SV=1	313850	28531.8	VPS29
1242_1	tr|E1C279|E1C279_CHICK	5.37013	NA	38900.1	DPQLVPILIQAAK;GYSVNVFDIQK;ILTGLNYDAPK	1;1;1	3	3	0.1012	18883;14764;12591	-	3Beta_HSD domain-containing protein OS=Gallus gallus OX=9031 GN=NSDHL PE=3 SV=1	0	0	NSDHL
1349_1	tr|A0A3Q2TSK1|A0A3Q2TSK1_CHICK	13.981	NA	26267.6	KPAGLFLGALAGR;SQLEEEEQQR;SVLENYALEDDPLAAFK	1;1;1	3	3	0.1739	14813;14931;29107	-	Mitochondrial import inner membrane translocase subunit TIM50 OS=Gallus gallus OX=9031 GN=TIMM50 PE=3 SV=1	220906	15779	TIMM50
452_1	tr|A0A1D5NVI1|A0A1D5NVI1_CHICK	11.6463	NA	21821.8	DFNHINVELSLLGK;MRPGVSCAVSQAQK;TILSNQTVDIPEQVSVSLK	1;1;1	3	3	0.2448	23616;21756;31347	-	60S ribosomal protein L9 OS=Gallus gallus OX=9031 GN=RPL9 PE=3 SV=1	59171.8	5379.25	RPL9
1345_1	tr|F1P288|F1P288_CHICK	16.6596	NA	39999.9	AAAATEEDTELR;AAVFLALEEQEK;VTEATQSDTSVSSGEASK	1;1;1	3	3	0.1138	16256;17187;27327	-	LisH domain-containing protein OS=Gallus gallus OX=9031 GN=FGFR1OP PE=3 SV=2	1.36065e+06	68032.5	FGFR1OP
9_1	tr|Q5ZMJ6|Q5ZMJ6_CHICK	7.99812	NA	32947.3	AAYFGVYDTAK;DFLAGGVAAAISK;EQGIISFWR;GAWSNVLR;GMGGAFVLVLYDEIKK;LLLQVQHASK;MMMQSGR;SDQALSFLK;TAVAPIER;YFPTQALNFAFK	1;0;1;0;0;0;0;1;0;0	3	3	0.3456	12607;13099;10285;3677;26827;10330;2161;7519;2573;19969;19970	-	ADP/ATP translocase OS=Gallus gallus OX=9031 GN=SLC25A4 PE=2 SV=1	652456	29657.1	SLC25A4
222_1	tr|A0A3Q2TY82|A0A3Q2TY82_CHICK	6.95209	NA	31227	IDSVWSFDQVADAMK;VILVPEAPK;VITYGVANLITGQK	1;1;1	3	3	0.1343	26010;5241;20714	tr|A0A3Q2UAT9|A0A3Q2UAT9_CHICK;tr|A0A3Q3AXP4|A0A3Q3AXP4_CHICK;tr|A0A3Q2TVY3|A0A3Q2TVY3_CHICK	PKS_ER domain-containing protein OS=Gallus gallus OX=9031 GN=VAT1 PE=3 SV=1	32057.1	2289.79	VAT1
291_1	sp|Q9YH06|HMGB1_CHICK	11.9139	NA	24893.2	HPDASVNFSEFSK;IKGEHPGLSIGDVAK;LGEMWNNTAADDK	1;1;1	3	4	0.1907	20402;21812;20400;20804	-	High mobility group protein B1 OS=Gallus gallus OX=9031 GN=HMGB1 PE=1 SV=1	216369	21636.9	HMGB1
1300_1	sp|P19966|TAGL_CHICK	8.32272	NA	22300.3	TDMFQTVDLFEAK;TLVALGSLAVTK;YDDELEDR	1;1;1	3	3	0.165	22383;11496;7618	-	Transgelin OS=Gallus gallus OX=9031 GN=TAGLN PE=1 SV=3	109266	7284.37	TAGLN
299_1	tr|Q7ZT63|Q7ZT63_CHICK	10.9346	NA	29857	ATEGMVVADK;DGVVLGADTR;YKPDMEEEEAK	1;1;1	3	4	0.1119	6702;6232;17796;17797	-	Proteasome subunit beta OS=Gallus gallus OX=9031 GN=cpsmb7 PE=2 SV=1	2.60502e+06	217085	cpsmb7
1266_1	tr|F1NXX9|F1NXX9_CHICK	10.0541	NA	52746.7778247001	ITQAGLDYAHQHGITVLQK;LAEGFPLPLPDR;LPDISGDFPVR	1;1;1	3	3	0.0873	31582;16471;12934	-	Bactericidal permeability-increasing protein OS=Gallus gallus OX=9031 GN=LBP PE=3 SV=3	391757	17032.9	LBP
891_1	sp|Q9PV94|RSMB_CHICK	14.0683	NA	24571.5750146999	GENLVSMTVEGPPPK;VFIGTFK;VLGLVLLR	1;1;1	3	3	0.125	22649;1592;3199	-	Small nuclear ribonucleoprotein-associated protein B' OS=Gallus gallus OX=9031 GN=SNRPB PE=2 SV=1	413631	27575.4	SNRPB
911_1	tr|F1NJI6|F1NJI6_CHICK	9.37389	NA	30639.5	DVVDLTTLWK;EGFYVQSLDR;VTNSSITIGPQTLK	1;1;1	3	3	0.1308	12081;12854;20275	-	Uncharacterized protein OS=Gallus gallus OX=9031 GN=FBXO44 PE=4 SV=3	104890	4994.74	FBXO44
1000_1	tr|F1NU71|F1NU71_CHICK	13.1203	NA	51232.3	EIDESVLGQTGPYK;ILDIDNIDLAMGK;VTDLIGGLFSK	1;1;1	3	3	0.0843	22140;19571;10755	-	Mitochondrial import inner membrane translocase subunit TIM44 OS=Gallus gallus OX=9031 GN=TIMM44 PE=3 SV=2	3.12669e+06	97709.1	TIMM44
511_1	tr|A0A1D5PY15|A0A1D5PY15_CHICK	15.7776	NA	58465.4517247001	LDEVLQEVAALR;LSAPPALSTGTGSPAAGGR;SAPTATATASAAPAPTAPSSR	1;1;1	3	3	0.097	17422;25121;28953	-	Coronin OS=Gallus gallus OX=9031 GN=LOC107056441 PE=3 SV=2	351403	15278.4	LOC107056441
950_1	tr|A0A1D5NXG4|A0A1D5NXG4_CHICK	13.0024	NA	33213.1	AIEQSVDQSENANR;GNEDGETVIVEK;IAQNVEEVK	1;1;1	3	3	0.1215	22787;15347;6942	tr|A0A1D5PY18|A0A1D5PY18_CHICK;tr|Q5ZMT6|Q5ZMT6_CHICK	t-SNARE coiled-coil homology domain-containing protein OS=Gallus gallus OX=9031 GN=STX2 PE=3 SV=2	195559	12222.5	STX2
1335_1	tr|A0A6G9IUP1|A0A6G9IUP1_CHICK	10.5545	NA	25928.4	ALQEEVAQQK;GFVVELEQQISQLQQHR;SSFQEQIQELSAR	1;1;1	3	4	0.1717	10538;30955;30970;21854	-	Bone marrow stromal antigen 2 OS=Gallus gallus OX=9031 GN=BST-2 PE=2 SV=1	1.18608e+06	84720.3	BST-2
276_1	sp|Q1KME6|RAB6A_CHICK	8.53711	NA	23475.9	GSDVIIMLVGNK;QVSIEEGER;SAGGDFGNPLR	1;1;1	3	3	0.1538	13969;7396;10177	-	Ras-related protein Rab-6A OS=Gallus gallus OX=9031 GN=RAB6A PE=2 SV=3	919919	54112.9	RAB6A
1223_1	tr|E1C7S2|E1C7S2_CHICK	7.90157	NA	44205.5794147001	DGANIVIAAK;LIQGELNK;QEEQIISAVEK	1;1;1	3	3	0.0702	5380;3969;14884	-	SCP2 domain-containing protein OS=Gallus gallus OX=9031 GN=HSDL2 PE=4 SV=2	578568	23142.7	HSDL2
28_2	tr|A0A1D5PMU3|A0A1D5PMU3_CHICK	11.4214	NA	93410.0102547001	ASTEELKPLEEPAISK;DMDAAVELVK;EHLPVEQDNRPTSCEILEK;ELEALEWK;FDWDKLDDPNFNPFGGGSK;GLDLLGTFTTPDPGPLIPDSLAR;LDDPNFNPFGGGSK;LEFDFENTSVR;LHQANEEIAQVR;LLEETEKPTSSLQNEEKPK;LQNVPVPEK;MSPANVPSQDNLVSADSGK;QAISGSLQESPSTEVSQIDK;QEDKPEVQGQTDLPGELSMEK;QNVLEDEPQK;QQVISDLNSMEK;QSLYLK;SETAALQASLR;SNVEDEAPVPR;SSSLDVISSEVTYSK;SVLLELESNKPDLFPK;TSEESSNSLPLDNTASPSTTASTEYPSEQDNTFSSGK;VVAEFEGTITQMMEDSQK	0;0;0;0;1;0;1;0;0;1;0;0;0;0;0;0;0;0;0;0;0;0;0	3	5	0.4096	26579;26580;8833;33480;6612;32197;32198;33964;20403;17432;18929;32581;32582;6788;29414;29634;31673;33904;34029;12386;18912;608;10643;12820;23673;28115;28116;37779;31004	tr|F1NCL7|F1NCL7_CHICK	TACC_C domain-containing protein OS=Gallus gallus OX=9031 GN=TACC3 PE=3 SV=2	2.09384e+06	43621.6	TACC3
158_1	tr|A0A3Q3AB26|A0A3Q3AB26_CHICK	8.39517	NA	60888.7713247001	AWEEYYK;EMVLEIIR;FAVGIVIGR;MGGGSIEVSVPR;SINQQSGAHVELQR	0;1;0;1;1	3	3	0.0888	5839;6249;4371;12041;22920	tr|A0A3Q2TU83|A0A3Q2TU83_CHICK	Uncharacterized protein OS=Gallus gallus OX=9031 GN=FUBP3 PE=4 SV=1	133345	3603.91	FUBP3
1140_1	tr|A0A1L1RLL0|A0A1L1RLL0_CHICK	11.8783	NA	17676.9	AITGASLAEIMAK;QINWTVLYR;VFQFLNAK	1;1;1	3	3	0.1923	14949;12193;5262	-	TRASH domain-containing protein OS=Gallus gallus OX=9031 GN=RPL24 PE=3 SV=2	604076	60407.6	RPL24
785_1	sp|Q5ZJQ2|SYFA_CHICK	13.482	NA	49519.4828947001	AVDAVQDVVQSSLR;MSPSVAELLLQR;SLQALGEVIEAETR	1;1;1	3	3	0.0903	20970;18306;21673	-	Phenylalanine--tRNA ligase alpha subunit OS=Gallus gallus OX=9031 GN=FARSA PE=1 SV=1	617933	26866.6	FARSA
898_1	sp|P14791|HMOX1_CHICK	8.26709	NA	33488.2	DLEYFYGSNWR;DNPVYAPVYFPMELHR;YLGDLSGGQVLK	1;1;1	3	3	0.1318	20041;29835;14109	tr|F1NQF4|F1NQF4_CHICK	Heme oxygenase 1 OS=Gallus gallus OX=9031 GN=HMOX1 PE=1 SV=2	376933	20940.7	HMOX1
546_1	tr|A0A1D5P8V6|A0A1D5P8V6_CHICK	13.6702	NA	113847.309424701	DGSLSSNPYSGDLTK;GSSTTGSQFLEQFK;IDLAVLLGK	1;1;1	3	3	0.0351	22279;21689;4604	tr|A0A1D5PCY0|A0A1D5PCY0_CHICK;tr|H9L3J8|H9L3J8_CHICK;tr|A0A1D5PVZ8|A0A1D5PVZ8_CHICK	UBA domain-containing protein OS=Gallus gallus OX=9031 GN=UBAP2L PE=4 SV=2	0	0	UBAP2L
14_2	tr|F1P476|F1P476_CHICK	19.3931	NA	41981.8	AGFAGDDAPR;CPETLFQPSFIGMESAGIHETTYNSIMK;DLTDYLMK;DLYANNVLSGGTTMYPGIADR;DSYVGDEAQSK;EITALAPSTMK;GYSFVTTAER;HQGVMVGMGQK;IIAPPER;IWHHSFYNELR;KDLYANNVLSGGTTMYPGIADR;QEYDEAGPSIVHR;RGILTLK;SYELPDGQVITIGNER;TTGIVLDSGDGVTHNVPIYEGYALPHAIMR;VAPEEHPTLLTEAPLNPK;YPIEHGIITNWDDMEK	0;0;0;1;0;0;0;0;0;1;1;0;0;0;0;0;0	3	12	0.6074	5542;5544;5545;36923;36924;36945;6105;6106;6110;6503;6504;6505;32855;32857;32869;32871;32872;32882;33045;33047;33053;33060;12347;12348;12349;12350;12351;11143;11146;11642;10103;11438;11439;11984;11991;1305;1306;1307;21339;33883;21308;21309;21310;1403;27465;27466;27467;27469;27470;27471;27473;27474;27475;27495;27497;36929;36930;36958;29919;29920;29962;29974;30180	sp|P08023|ACTA_CHICK	Actin, aortic smooth muscle OS=Gallus gallus OX=9031 GN=ACTA2 PE=3 SV=2	4.31687e+06	187690	ACTA2
372_1	tr|A0A1D5P655|A0A1D5P655_CHICK	8.96743	NA	145105	SFLDDPIWR;YAPLHLVPLIER;YSNSEVVTGSGR	1;1;1	3	3	0.0264	10704;19309;14275	tr|E1BW56|E1BW56_CHICK	Cytoplasmic FMR1-interacting protein OS=Gallus gallus OX=9031 GN=CYFIP1 PE=3 SV=2	197709	2671.74	CYFIP1
370_1	tr|A0A1D5PNL3|A0A1D5PNL3_CHICK	11.6911	NA	17127	LELFLPEEYPMAAPK;TNEAQAIETAR;YFHVVIAGPQDSPFEGGTFK	1;1;1	3	3	0.3026	26680;12527;32546	tr|A0A1L1RY95|A0A1L1RY95_CHICK;tr|Q5F405|Q5F405_CHICK	UBC core domain-containing protein OS=Gallus gallus OX=9031 GN=UBE2N PE=3 SV=1	1.00993e+06	91812	UBE2N
12_1	sp|Q5ZKI0|KCC2D_CHICK	16.8689	NA	54168.4806847001	ESTESSNTTIEDEDVK;FTDEYQLFEELGK;ITTGQEYAAK	1;1;1	3	3	0.0814	27323;24042;8513	tr|A0A1D5NZU2|A0A1D5NZU2_CHICK;tr|A0A1D5PNB0|A0A1D5PNB0_CHICK;tr|A0A3Q2UFJ3|A0A3Q2UFJ3_CHICK;tr|A0A3Q2U2C3|A0A3Q2U2C3_CHICK;tr|A0A3Q2UMD3|A0A3Q2UMD3_CHICK;tr|A0A3Q2UPU8|A0A3Q2UPU8_CHICK	Calcium/calmodulin-dependent protein kinase type II delta chain OS=Gallus gallus OX=9031 GN=CAMK2D PE=2 SV=1	1.35873e+06	50323.3	CAMK2D
698_2	tr|A0A1D5P0E2|A0A1D5P0E2_CHICK	12.2022	NA	86131.1327747003	AVLNPLCQVDYR;FSWNVWPSSR;GPQVQQPPPSNR;HFEALANR;IDMNLTDLLGELQR;MVVPVAALFTPLK;SPFLQVFNNSPDESSYYR	0;0;1;1;0;1;0	3	4	0.1137	19997;14629;15858;4994;24305;18317;18771;32149;32157	-	Protein transport protein SEC23 OS=Gallus gallus OX=9031 GN=SEC23A PE=3 SV=1	218353	5746.12	SEC23A
764_1	tr|F1NSV6|F1NSV6_CHICK	9.59745	NA	34902.5	AYGQNIQYSDK;TEISFTVNDPK;VAPPGLTQVPQVQK	1;1;1	3	3	0.118	15252;14132;20361	-	Sodium/potassium-transporting ATPase subunit beta OS=Gallus gallus OX=9031 GN=ATP1B1 PE=3 SV=3	1.8414e+06	102300	ATP1B1
766_1	sp|Q5ZID0|NMRL1_CHICK	8.33157	NA	32669	ALLEDGAFAVR;ELADMFR;TFQQWLADNK	1;1;1	3	3	0.0946	11145;3161;14128	tr|A0A1D5PPI5|A0A1D5PPI5_CHICK	NmrA-like family domain-containing protein 1 OS=Gallus gallus OX=9031 GN=NMRAL1 PE=2 SV=1	471786	19657.8	NMRAL1
1_1	tr|F1NRM8|F1NRM8_CHICK	13.0241	NA	28173.7	ILEQGEEFAANEVVR;LNTELGEK;SLNILASFLK	1;1;1	3	3	0.131	25876;3711;9331	-	Endoplasmic reticulum resident protein 29 OS=Gallus gallus OX=9031 GN=ERP29 PE=4 SV=3	571819	40844.2	ERP29
545_1	tr|A0A3Q2U159|A0A3Q2U159_CHICK	5.16282	NA	57560.8127947002	LEESVALR;LFEVGGSPANTR;TLFLLR	1;1;1	3	3	0.051	4024;14028;772	tr|A0A1D5P3Y2|A0A1D5P3Y2_CHICK;tr|Q7T1F5|Q7T1F5_CHICK	Serine/threonine-protein phosphatase OS=Gallus gallus OX=9031 GN=PPP3CA PE=3 SV=1	946613	35059.7	PPP3CA
468_1	tr|F1NU68|F1NU68_CHICK	8.0931	NA	102269	GGLAGEFQR;LLPGIDVLWTGPK;NANQILTDIAEAK	1;1;1	3	3	0.0384	4426;18968;18738	-	Uncharacterized protein OS=Gallus gallus OX=9031 GN=MGEA5 PE=4 SV=2	602176	12289.3	MGEA5
8_1	tr|E1BW21|E1BW21_CHICK	7.94966	NA	207609	SLGPPGPPFNITPR;VGETIIDLENR;VSLLSAAPR	1;1;1	3	3	0.0185	20061;14428;3944	tr|A0A3Q2UFL2|A0A3Q2UFL2_CHICK;tr|A0A1D5NT41|A0A1D5NT41_CHICK	Uncharacterized protein OS=Gallus gallus OX=9031 GN=MYOF PE=3 SV=4	620758	5493.44	MYOF
232_1	tr|A0A1D5P909|A0A1D5P909_CHICK	9.43238	NA	31150.8	DSALSTHKPIEVK;TQNKPEDETEDWGR;VITNTTSNTDFTER	1;1;1	3	3	0.1449	19402;25886;23603	-	PDZ domain-containing protein OS=Gallus gallus OX=9031 GN=LDB3 PE=4 SV=2	0	0	LDB3
1312_1	tr|A0A1D5PGC2|A0A1D5PGC2_CHICK	11.0765	NA	48151.3511147001	FPNLLGR;GISTEFNFPIWK;VTGQFPWSSLR	1;1;1	3	3	0.0696	1687;19761;15015	tr|E1C8A2|E1C8A2_CHICK	POTRA domain-containing protein OS=Gallus gallus OX=9031 GN=SAMM50 PE=3 SV=2	209237	7215.06	SAMM50
503_1	tr|A0A1L1RPW4|A0A1L1RPW4_CHICK	9.93202	NA	340240.126444703	TEWNLNAYR;TSTTLTDLSSQR;VEDIIQAINTFPYR	1;1;1	3	3	0.0112	11291;16001;25360	tr|F1NX22|F1NX22_CHICK;tr|A0A1D5P8I8|A0A1D5P8I8_CHICK	Collagen alpha-1(XII) chain OS=Gallus gallus OX=9031 GN=COL12A1 PE=4 SV=1	0	0	COL12A1
677_1	tr|Q5ZJ12|Q5ZJ12_CHICK	10.6408	NA	33135	EGPNIYELR;GNMLLSR;IMIPLK	1;1;1	3	3	0.0775	8836;1228;342	tr|F1NZ68|F1NZ68_CHICK	NIPSNAP domain-containing protein OS=Gallus gallus OX=9031 GN=RCJMB04_21m21 PE=2 SV=1	415282	23071.2	RCJMB04_21m21
319_1	tr|Q9PTD6|Q9PTD6_CHICK	15.3855	NA	28405.8	DIPGLTDTTVPR;LFNLSK;MATEVAADSLGEEWK	1;1;1	3	5	0.1336	15210;240;24427;24428;24772	sp|P47838|RS6_CHICK;tr|F7BYQ2|F7BYQ2_CHICK	40S ribosomal protein S6 (Fragment) OS=Gallus gallus OX=9031 PE=2 SV=1	973728	74902.1
948_1	tr|A0A1D5NYA8|A0A1D5NYA8_CHICK	15.9754	NA	44773.4	IIEVHVDK;LNMLEALLPPR;NSGGEAYEEDEEGPR	1;1;1	3	3	0.0854	4897;14682;24469	-	Uncharacterized protein OS=Gallus gallus OX=9031 GN=DNAJA4 PE=3 SV=2	179634	7810.18	DNAJA4
322_1	tr|A0A1D5P892|A0A1D5P892_CHICK	10.4433	NA	40497.8	LDGTEINGR;NGYGFVEFEDSR;TNEGVIEFR	1;1;1	3	4	0.0855	5508;19253;19288;7948	-	Uncharacterized protein OS=Gallus gallus OX=9031 GN=SRSF6 PE=4 SV=2	1.60698e+06	80348.9	SRSF6
107_1	tr|A0A3Q2TYL2|A0A3Q2TYL2_CHICK	14.4651	NA	57402.6377147001	QFFPTEEDETGAAK;SSWLEEDDDPVVAK;TGVLTVASYR	1;1;1	3	3	0.0762	22986;23440;8026	sp|Q5ZLK5|P4HA2_CHICK;tr|A0A3Q2U3S1|A0A3Q2U3S1_CHICK;tr|A0A3Q2UBD2|A0A3Q2UBD2_CHICK;tr|Q5W4S2|Q5W4S2_CHICK;tr|F1P1W4|F1P1W4_CHICK	Prolyl 4-hydroxylase subunit alpha-2 OS=Gallus gallus OX=9031 GN=P4HA2 PE=4 SV=1	137150	5079.63	P4HA2
1458_1	sp|P05081|KAD1_CHICK	12.299	NA	21669.4	ATEPVIAFYK;IAPPTLLLYVDAGK;IIFVVGGPGSGK	1;1;1	3	3	0.1856	10376;20563;10131	-	Adenylate kinase isoenzyme 1 OS=Gallus gallus OX=9031 GN=AK1 PE=1 SV=1	560443	37362.9	AK1
144_1	tr|Q5ZLC3|Q5ZLC3_CHICK	12.7701	NA	37840.8	AAASGSSGSGMAQK;LEQSEAQLGR;TTIEAIHGLMSQVIK	1;1;1	3	3	0.1154	14145;10113;24543	tr|A0A1D5NTG0|A0A1D5NTG0_CHICK	MPN domain-containing protein OS=Gallus gallus OX=9031 GN=RCJMB04_6l21 PE=2 SV=1	493492	24674.6	RCJMB04_6l21
907_1	tr|Q5ZM63|Q5ZM63_CHICK	10.197	NA	32166.2	ASPSADTTILFVK;FLVGFTNK;GTEDFIVESLDASFR	1;1;1	3	3	0.125	17247;4231;25491	tr|A0A1D5PTR7|A0A1D5PTR7_CHICK;tr|F1P4F4|F1P4F4_CHICK	Translocon-associated protein subunit alpha OS=Gallus gallus OX=9031 GN=RCJMB04_2p21 PE=2 SV=1	5.85093e+06	531903	RCJMB04_2p21
565_1	tr|F1P541|F1P541_CHICK	9.52755	NA	37809.1	FNLMAIVSDR;LDTIFFAK;LYELDGLR	1;1;1	3	3	0.0785	11269;4938;5610	-	Ubiquitin carboxyl-terminal hydrolase OS=Gallus gallus OX=9031 GN=UCHL5 PE=3 SV=3	4.34589e+06	197540	UCHL5
1150_1	tr|F1NH93|F1NH93_CHICK	12.0398	NA	13365.3	APVEQEVAIHR;LIDLHSPSEIVK;VCADLIR	1;1;1	3	5	0.2521	14065;14068;17278;17279;2336	-	40S ribosomal protein S20 OS=Gallus gallus OX=9031 GN=RPS20 PE=3 SV=3	3.546e+06	591001	RPS20
1418_1	sp|P67883|RL30_CHICK	10.653	NA	12805.8	LQLVMK;LVILANNCPALR;VCTLAIIDPGDSDIIR	1;1;1	3	3	0.2957	357;17367;26877	-	60S ribosomal protein L30 OS=Gallus gallus OX=9031 GN=RPL30 PE=1 SV=2	2.43954e+06	304943	RPL30
1158_1	tr|E1C4N5|E1C4N5_CHICK	8.72496	NA	27178.4	EGNFDIVSGTR;LGGNEIVSFLK;QLGYTIGEVPISFVDR	1;1;1	3	3	0.157	12235;11622;27531	-	Dolichol-phosphate mannosyltransferase subunit 1 OS=Gallus gallus OX=9031 GN=DPM1 PE=3 SV=2	522958	32684.9	DPM1
1101_2	tr|F1NSW0|F1NSW0_CHICK	16.48	NA	27288	APQTNNPISASAAVVK;GPFTDVVTTNLK;LQVEVQR;SISSSLDDTEVK	1;0;1;1	3	3	0.1934	22949;15431;2937;15102	tr|Q5ZJJ3|Q5ZJJ3_CHICK	MSP domain-containing protein OS=Gallus gallus OX=9031 GN=VAPB PE=4 SV=3	232760	15517.3	VAPB
37_1	sp|Q5F3W6|1433G_CHICK	12.8244	NA	28212.9	DNLTLWTSDQQDDDGGEGNN;DSTLIMQLLR;NLLSVAYK;NVTELNEPLSNEER;VISSIEQK;YDDMAAAMK;YLAEVATGEK	1;0;0;1;0;0;1	3	3	0.3198	32525;12088;12089;12619;3813;24585;3717;6535;6993;8481	tr|F1NMY1|F1NMY1_CHICK	14-3-3 protein gamma OS=Gallus gallus OX=9031 GN=YWHAG PE=1 SV=1	7.67957e+06	426643	YWHAG
366_1	tr|A0A1D5NV31|A0A1D5NV31_CHICK	13.0138	NA	14461.1	QESTVMVLR;QGEEEDAEIIVK;VVAEVYDQER	1;1;1	3	3	0.2441	7885;17559;12676	-	RRM domain-containing protein OS=Gallus gallus OX=9031 PE=4 SV=2	1.47118e+06	122598
209_1	tr|Q90846|Q90846_CHICK	6.39602	NA	40374.3	IDFGEVAR;ISQPTYIPTQQDVLR;TTGIVETHFTFK	1;1;0	2	2	0.0989	3777;26900;18150	tr|Q90847|Q90847_CHICK;tr|A0A1L1RMT6|A0A1L1RMT6_CHICK	G protein OS=Gallus gallus OX=9031 GN=Galpa i3-o PE=2 SV=1	308053	17114	Galpa i3-o
1161_1	tr|H9L0U6|H9L0U6_CHICK	9.00341	NA	28094.3	TLTPMVTGTSVLGVK;YEVAIVTEK	1;1	2	3	0.093	21407;21786;7556	-	Proteasome subunit beta OS=Gallus gallus OX=9031 GN=PSMB4 PE=3 SV=1	2.03566e+06	290808	PSMB4
1202_1	sp|P30352|SRSF2_CHICK	9.33831	NA	25509.1319546999	DAEDAMDAMDGAVLDGR;SYGRPPPDVEGMTSLK	1;1	2	3	0.1493	26738;27184;27490	-	Serine/arginine-rich splicing factor 2 OS=Gallus gallus OX=9031 GN=SRSF2 PE=2 SV=1	93110.4	8464.58	SRSF2
1324_1	tr|E1BT18|E1BT18_CHICK	5.69023	NA	89234.1193047004	ALPLYAQPVFLR;ILPGVYPIGLVK	1;1	2	2	0.0299	18365;14748	-	AMP-binding domain-containing protein OS=Gallus gallus OX=9031 GN=SLC27A4 PE=3 SV=4	38344.4	935.228	SLC27A4
303_1	tr|Q5ZI93|Q5ZI93_CHICK	11.2001	NA	22168.2	LGLTPLDGLK;TATPEGLSAAEEEELR	1;1	2	2	0.1268	6865;25845	tr|A0A1L1RMB6|A0A1L1RMB6_CHICK;tr|A0A1D5PFP7|A0A1D5PFP7_CHICK;tr|A0A1L1RQD7|A0A1L1RQD7_CHICK;tr|A0A1L1S003|A0A1L1S003_CHICK;tr|A0A1D5NXQ7|A0A1D5NXQ7_CHICK;tr|A0A1D5PV84|A0A1D5PV84_CHICK	Uncharacterized protein OS=Gallus gallus OX=9031 GN=TPD52L2 PE=2 SV=1	7.4756e+06	533971	TPD52L2
1082_1	tr|A0A1D5NWL9|A0A1D5NWL9_CHICK	7.49027	NA	79242.8028247004	LGLLGLSNTIAIEGR;SVSTIADLLDK	1;1	2	2	0.0359	21937;11148	tr|O42484|O42484_CHICK	Uncharacterized protein OS=Gallus gallus OX=9031 GN=HSD17B4 PE=4 SV=1	54352.6	1430.33	HSD17B4
48_1	tr|E1C9A0|E1C9A0_CHICK	3.62408	NA	47016.0682947001	RPQAEPGAAVESTV;SKPEPAVNGGGGDAAPSGNEVAEK	1;1	2	2	0.088	19041;32997	tr|A0A3Q2UF99|A0A3Q2UF99_CHICK	SHNi-TPR domain-containing protein OS=Gallus gallus OX=9031 GN=NASP PE=3 SV=4	537579	19199.3	NASP
1080_1	tr|F1NZC0|F1NZC0_CHICK	5.01663	NA	38025	EPVQLGK;LSPDGEEGYPGELK	1;1	2	2	0.061	886;21052	-	Aldose 1-epimerase OS=Gallus gallus OX=9031 GN=GALM PE=3 SV=4	682632	42664.5	GALM
43_2	tr|A0A1L1RVU7|A0A1L1RVU7_CHICK	4.11828	NA	29004.9	EQAEAEVASLNR;IQLVEEELDR;LVIIEGDLER;TIDDLEDK	1;0;0;1	2	2	0.1613	16213;13893;10984;4785	-	Uncharacterized protein OS=Gallus gallus OX=9031 GN=TPM3 PE=3 SV=1	2.80806e+06	133717	TPM3
43_1	tr|A0A1L1RPQ6|A0A1L1RPQ6_CHICK	3.52718	NA	28621.5	AEGEVAALNR;IQLVEEELDR;LVILEGELER	1;0;1	2	2	0.121	6935;13893;11424	-	Uncharacterized protein OS=Gallus gallus OX=9031 GN=TPM4 PE=3 SV=2	849631	40458.6	TPM4
43_6	sp|P04268|TPM1_CHICK	9.93455	NA	32745.7	AISEELDHALNDMTSI;ATDAESEVASLNR;IQLVEEELDR;LVIIEGDLER;MEIQEIQLK;QLEDELVALQK;SIDDLEDELYAQK	1;0;0;0;0;0;1	2	3	0.2887	26891;26893;17622;13893;10984;10159;10160;10681;15239;22217	-	Tropomyosin alpha-1 chain OS=Gallus gallus OX=9031 GN=TPM1 PE=1 SV=2	317096	13786.8	TPM1
1123_1	tr|E1BW27|E1BW27_CHICK	5.56076	NA	28256.9	ALLANALTSALR;TLFTELR	1;1	2	3	0.0757	12880;3125;3128	-	Uncharacterized protein OS=Gallus gallus OX=9031 GN=TMEM33 PE=3 SV=1	137932	12539.3	TMEM33
175_2	sp|Q98932|RAB5C_CHICK	11.5162	NA	23538.8	FEIWDTAGQER;LVLLGESAVGK;QASPNIVIALAGNK;VVDLQESSQPSR;YHSLAPMYYR	0;0;1;1;0	2	2	0.2685	17286;8661;18595;17098;15714;16204	-	Ras-related protein Rab-5C OS=Gallus gallus OX=9031 GN=RAB5C PE=1 SV=1	474029	33859.2	RAB5C
936_1	tr|R4GFY2|R4GFY2_CHICK	6.0184	NA	41404.4	FFVTTLPTIYHANDGVFR;VDVTQEPGLSGR	1;1	2	2	0.0783	31603;14385	-	Thioredoxin domain-containing protein OS=Gallus gallus OX=9031 GN=TMX4 PE=4 SV=2	918672	65619.4	TMX4
171_1	tr|F1NT44|F1NT44_CHICK	8.0003	NA	25960.6	EAVAEILGIEADR;ISTFINELDSGFR	1;1	2	2	0.1135	18304;21258	sp|P79769|TSN_CHICK	Component 3 of promoter of RISC OS=Gallus gallus OX=9031 GN=TSN PE=3 SV=1	248641	17760.1	TSN
604_6	tr|F1N8D4|F1N8D4_CHICK	6.40309	NA	272829.526214699	AAGSGDLGVTIK;ADIEMPFDVSK;AEIAFEDHK;AEIQIDDNK;AEISCIDNK;AGVAPLEVVVAGPR;APSVATVGSICDLNLK;AVPCLVEPVLGK;AWGPGLHEGIVGR;CLAEVAVEDK;CLATGPGIAPTVR;DAGQGLLTVQITDQEGKPK;DAGYGGISLAVEGPSK;DGTYTVTYVPDK;DGTYVVTYVPLSAGMYTIK;DLAEDAPWK;DQEFVIDTR;EAFTNQPNAFSVVTR;EAGAGGLSIAVEGPSK;FNDEHIPESPYLVPIIAPSDDAR;FNGSHVVGSPFK;GAGIGGLGITVEGPSESK;GAGTGGLGLTVEGPCEAK;GEITGEVHMPSGK;GETGVPAEFSIWTR;GFMDGVYAFEYYPATPGK;GIVEPVNVVDNGDG…	0;0;0;0;0;0;0;0;0;0;0;0;0;0;0;0;0;0;0;0;0;0;0;0;0;0;1;0;0;0;0;0;0;0;0;0;0;0;0;0;0;0;0;0;0;0;0;0;0;0;0;0;0;0;0;1;0;0;0;0;0;0;0;0;0;0;0;0;0;0;0	2	2	0.4005	8787;14149;14689;7767;7768;7376;7482;16804;24607;15136;17219;10219;16087;30471;30472;21803;17517;31402;7339;9851;25409;19870;35099;14938;24268;25240;17466;22516;30669;37422;1175;32176;33192;29528;6452;19740;19742;30906;31077;27491;27759;10674;13327;20739;20740;20766;20767;14953;754;31591;13042;27003;7075;21355;6575;17048;9678;14130;37428;24135;24136;5438;2672;30990;30991;30992;35594;32636;6470;22…	-	Uncharacterized protein OS=Gallus gallus OX=9031 GN=FLNB PE=3 SV=4	200710	1365.37	FLNB
746_1	tr|A0A3Q2TW12|A0A3Q2TW12_CHICK	11.7641	NA	451450.188764715	VDISLPSVDITLPK;VPSAEGSLDGGELEAAGLK	1;1	2	2	0.0078	21213;27626	tr|E1BUP8|E1BUP8_CHICK	PDZ domain-containing protein OS=Gallus gallus OX=9031 GN=AHNAK2 PE=4 SV=1	0	0	AHNAK2
1252_1	tr|A0A1L1RR91|A0A1L1RR91_CHICK	11.7583	NA	40356.4	FQDLGAAYEVLSDEEK;QYDAYGEEGLK	1;1	2	2	0.0754	27858;14853	tr|F1NVY5|F1NVY5_CHICK	J domain-containing protein OS=Gallus gallus OX=9031 GN=DNAJB11 PE=4 SV=2	488518	21239.9	DNAJB11
744_1	tr|A0A1D5NWB8|A0A1D5NWB8_CHICK	7.96994	NA	167657.683734699	DFLNLQSALESER;INELLR	1;1	2	2	0.0131	21832;674	tr|F1NK88|F1NK88_CHICK;tr|A0A3Q2TTH6|A0A3Q2TTH6_CHICK;tr|Q98SN5|Q98SN5_CHICK	Rho-associated protein kinase 2 OS=Gallus gallus OX=9031 GN=ROCK2 PE=3 SV=2	297438	3098.31	ROCK2
1250_1	tr|Q5ZK94|Q5ZK94_CHICK	12.8774	NA	68055.6355047002	DVLPVQEESDLEK;SVSTPSEAGSQDSGDGAVGSR	1;1	2	2	0.0558	21314;29856	-	Uncharacterized protein OS=Gallus gallus OX=9031 GN=RCJMB04_12d24 PE=2 SV=1	129163	6150.61	RCJMB04_12d24
253_3	tr|A0A3Q3A4C6|A0A3Q3A4C6_CHICK	5.03839	NA	302081.986494702	ADAIPIK;ALELEIK;ATGYLLPPDTVQIR;AYDLQSDAVYK;ECQTLVSDVDYR;FTSVTDAPDVVQAK;HAGDLLNER;HAYDLR;INSVNQSDLK;IQSENLYR;SDLEWLR;SGEILSDIK;TQDAISSIK;VADQISDVVYK;VHIIPDMVDIIAAK;VNQVINER;YTPVLDTPILIR;YTSVLNTPDFLR;YTSVVDSPDILLAK;YTSVVDTPDIVLAK;YTTVTETADSER;YVGDITSDNK	0;0;0;0;0;0;0;0;0;0;0;0;1;0;0;0;0;0;1;0;0;0	2	2	0.088	296;1664;22373;14858;20911;20729;6803;958;9690;6752;4064;5146;5165;13679;22129;5371;18745;19431;21810;21809;17912;9488	-	Uncharacterized protein OS=Gallus gallus OX=9031 PE=4 SV=1	122183	678.793
255_1	tr|F1NH40|F1NH40_CHICK	6.35614	NA	137454.129104702	GPQATLASPNHPAK;LPGSGSPTNAR	1;1	2	2	0.0197	18384;7686	-	PDZ domain-containing protein OS=Gallus gallus OX=9031 GN=SYNPO2 PE=4 SV=3	104144	1446.45	SYNPO2
1261_1	tr|A0A1D5PS70|A0A1D5PS70_CHICK	5.84559	NA	21116.9	GVEGLIDIENPNR;VTQLDLDGPK	1;1	2	2	0.125	19426;8647	-	PP28 domain-containing protein OS=Gallus gallus OX=9031 GN=PDAP1 PE=4 SV=2	44075.2	5509.41	PDAP1
93_2	tr|A0A1D5PQ92|A0A1D5PQ92_CHICK	4.60859	NA	58606.2752347002	AQYEEIANR;DYQELMNVK;FASFIDK;FLEQQNK;LALDIEIATYR	1;1;0;0;0	2	2	0.0782	8932;10384;1872;1873;3773;15022;15023;15024	-	IF rod domain-containing protein OS=Gallus gallus OX=9031 GN=LOC112529929 PE=3 SV=2	5.89028e+06	168294	LOC112529929
93_4	tr|Q6PVZ5|Q6PVZ5_CHICK	4.86626	NA	62423.0675847003	EYQELMNVK;FASFIDK;FLEQQNK;LALDIEIATYR;LDSELR;LLEGEESR;SLYNLGGSK	0;0;0;0;1;0;1	2	2	0.0952	10878;11376;1872;1873;3773;15022;15023;15024;363;4376;4535	-	Type II alpha-keratin IIA OS=Gallus gallus OX=9031 GN=KRT5 PE=2 SV=1	2.71022e+06	77434.9	KRT5
210_1	sp|P0C1H3|H2B1_CHICK	9.73026	NA	13913.6	AMGIMNSFVNDIFER;LLLPGELAK	1;1	2	3	0.1905	26601;27179;4923	sp|Q9PSW9|H2B8_CHICK;sp|P0C1H4|H2B5_CHICK;tr|A0A3Q2UDI2|A0A3Q2UDI2_CHICK	Histone H2B 1/2/3/4/6 OS=Gallus gallus OX=9031 GN=H2B-I PE=1 SV=2	1.1054e+06	100491	H2B-I
1126_1	tr|A0A0B5H7I8|A0A0B5H7I8_CHICK	6.52042	NA	71378.6154447002	AEFLEIK;TTLLEETDTQDK	1;1	2	2	0.03	2412;18515	-	Tripartite motif containing 25 OS=Gallus gallus OX=9031 GN=TRIM25 PE=2 SV=1	233151	5551.22	TRIM25
828_1	tr|A0A3Q2U9L4|A0A3Q2U9L4_CHICK	3.34842	NA	58654.7376947001	DAYQVILDGVK;LPDFLTAK	1;1	2	2	0.0361	13134;3736	sp|Q5ZMW3|API5_CHICK	Apoptosis inhibitor 5 OS=Gallus gallus OX=9031 GN=API5 PE=3 SV=1	141505	4288.03	API5
1017_1	sp|Q5F3I0|PRRC1_CHICK	7.22297	NA	45914.4	SLTPQDYNLR;VSAAQSGAPTGGLWGFIK	1;1	2	2	0.0633	12644;26668	tr|F1N9H8|F1N9H8_CHICK	Protein PRRC1 OS=Gallus gallus OX=9031 GN=PRRC1 PE=2 SV=2	1.65367e+06	127206	PRRC1
1191_1	sp|P01994|HBA_CHICK	4.07688	NA	15419.1	IAGHAEEYGAETLER;VDPVNFK	1;1	2	2	0.1549	24621;1727	-	Hemoglobin subunit alpha-A OS=Gallus gallus OX=9031 GN=HBAA PE=1 SV=2	955591	106177	HBAA
121_1	tr|F1NTJ5|F1NTJ5_CHICK	9.43164	NA	129049.067394701	EQLLQSNPVLEAFGNAK;INESIK	1;1	2	3	0.0207	28585;28586;68	-	Uncharacterized protein OS=Gallus gallus OX=9031 GN=MYO1B PE=3 SV=4	31361.1	448.016	MYO1B
520_1	tr|Q800W4|Q800W4_CHICK	8.8902	NA	41265.8	GYGFVSFFNK;QTFSPFGQIMEIR	1;1	2	2	0.0618	11261;22624	-	TIA-1 OS=Gallus gallus OX=9031 GN=TIA1 PE=2 SV=1	39630.8	2201.71	TIA1
1013_1	tr|A0A1D5PLA1|A0A1D5PLA1_CHICK	11.305	NA	58336.5032047002	AAGAEDYAQQEAVR;AGQVFLDELGSLK	1;1	2	2	0.0506	20750;18036	tr|O57389|O57389_CHICK	2',3'-cyclic-nucleotide 3'-phosphodiesterase OS=Gallus gallus OX=9031 GN=CNP PE=3 SV=2	268133	6384.13	CNP
1054_1	tr|F1P376|F1P376_CHICK	7.33049	NA	62109.6479447001	GINVGIGEIK;QIEANDIVFAVHIPLPSK	1;1	2	2	0.0518	6157;30363	-	Protein wntless homolog OS=Gallus gallus OX=9031 GN=WLS PE=3 SV=1	1.70657e+06	68262.9	WLS
300_1	tr|Q90885|Q90885_CHICK	10.2415	NA	40407.9	IIGAVDQIQLTQTQLEER;LEANEAELLK	1;1	2	3	0.0791	31171;31184;10081	tr|Q90838|Q90838_CHICK;tr|Q90899|Q90899_CHICK	Leucine zipper protein OS=Gallus gallus OX=9031 PE=2 SV=1	1.34065e+06	89376.4
1050_1	sp|Q5ZME8|SMU1_CHICK	3.78962	NA	57461.2409347002	DTEMLATGAQDGK;YIHLENLLAR	1;1	2	2	0.0448	17310;13840	-	WD40 repeat-containing protein SMU1 OS=Gallus gallus OX=9031 GN=SMU1 PE=2 SV=1	98430.4	3075.95	SMU1
123_1	sp|P56517|HDAC1_CHICK	5.31188	NA	54903.7471547001	DGIDDESYEAIFKPVISK;MTHNLLLNYGLYR	1;1	2	2	0.0646	30809;24175	-	Histone deacetylase 1 OS=Gallus gallus OX=9031 GN=HDAC1 PE=2 SV=1	31497.1	1312.38	HDAC1
556_1	sp|Q5ZLN5|TADBP_CHICK	11.2832	NA	44561.2634247001	FGGNPGGFGNQGGFGNSR;TSDLIVLGLPWK	1;1	2	2	0.0725	26296;17016	tr|F1NBY1|F1NBY1_CHICK	TAR DNA-binding protein 43 OS=Gallus gallus OX=9031 GN=TARDBP PE=2 SV=1	22760.4	1422.52	TARDBP
1230_1	tr|A0A1D5P986|A0A1D5P986_CHICK	4.93194	NA	53735.0147947001	LSPDDAAFVDVLHTYTR;SVHLFVDSLVNQDK	1;1	2	2	0.0642	29468;23654	-	PLAT domain-containing protein OS=Gallus gallus OX=9031 GN=LIPG PE=3 SV=2	64126.3	2788.1	LIPG
89_2	sp|P09644|TBA5_CHICK	9.36207	NA	49916.4	AFVHWYVGEGMEEGEFSEAR;AYHEQLSVAEITNSCFEPANQMVK;DVNAAIATIK;EDIAALEK;EIIDQVLDR;FDGALNVDLTEFQTNLVPYPR;IHFPLATYAPVISAEK;LDHKFDLMYAK;LISQIVSSITASLR;NLDIERPTYTNLNR;QLFHPEQLITGK;TIGGGDDSFTTFFCETGAGK;YMACCLLYR	0;0;0;1;0;0;0;0;1;0;0;0;0	2	3	0.4196	33729;33730;33819;35860;6566;3330;9143;34250;34251;26857;26858;26859;26860;26861;18144;18145;18617;18619;20992;20993;26146;26147;19015;19016;19017;19018;31307;14082;14623	-	Tubulin alpha-5 chain OS=Gallus gallus OX=9031 PE=3 SV=1	3.71862e+06	169028
89_3	tr|A0A1D5PAR5|A0A1D5PAR5_CHICK	6.44924	NA	49924.5	AFVHWYVGEGMEEGEFSEAR;AVCMLSNTTAIAEAWAR;AVFVDLEPAVIDEVR;DVNAAIAAIK;EDAANNYAR;FDGALNVDLTEFQTNLVPYPR;IHFPLVTYSPIISAEK;LDHKFDLMYAK;LIGQIVSSITASLR;LSVDYGK;NLDIERPTYTNLNR;TIGGGDDSFNTFFSETGAGK;TIQFVDWCPTGFK;VGINYQPPTVVPGGDLAK	0;0;1;0;0;0;1;0;0;0;0;0;0;0	2	2	0.4566	33729;33730;33819;28638;28639;28640;28904;25202;5771;6763;34250;34251;27881;18144;18145;18617;18619;20254;20255;1074;26146;26147;30599;30600;30601;30615;23606;28038;28039	-	Tubulin alpha chain OS=Gallus gallus OX=9031 GN=TUBA3E PE=3 SV=1	2.56712e+06	116687	TUBA3E
369_1	tr|F1NSL8|F1NSL8_CHICK	4.05911	NA	60200.4935647001	AAAAVAADEAER;AALPYGDIAALGR	1;1	2	2	0.0453	10568;15304	-	Uncharacterized protein OS=Gallus gallus OX=9031 GN=PIGS PE=3 SV=3	95577.6	3083.15	PIGS
527_1	tr|F1NM03|F1NM03_CHICK	11.4042	NA	48257.1	DTIVQGLNEAGSDLEAIAK;ELSDFLR;IVVLFYK	1;1;0	2	2	0.0788	29789;3117;3181	sp|Q5ZL42|5MP1_CHICK;tr|A0A1D5PTM7|A0A1D5PTM7_CHICK	Basic leucine zipper and W2 domain-containing protein 2 OS=Gallus gallus OX=9031 GN=BZW2 PE=3 SV=1	465120	15003.9	BZW2
479_1	sp|P57788|MOT4_CHICK	6.17138	NA	51007.4253347001	GAVVVDDGPSGVK;VDSIEVEQFLK	1;1	2	2	0.0507	12390;15916	tr|A0A0C3SFZ3|A0A0C3SFZ3_CHICK	Monocarboxylate transporter 4 OS=Gallus gallus OX=9031 GN=SLC16A3 PE=2 SV=1	76830.5	4801.91	SLC16A3
857_1	sp|Q02440|MYO5A_CHICK	6.37005	NA	212248.232764699	AISPTSATPSGR;NQSIIVSGESGAGK	1;1	2	2	0.0142	10573;17161	tr|A0A1D5PAB0|A0A1D5PAB0_CHICK	Unconventional myosin-Va OS=Gallus gallus OX=9031 GN=MYO5A PE=1 SV=1	44437.4	373.423	MYO5A
219_1	tr|A0A1L1RR51|A0A1L1RR51_CHICK	4.33284	NA	71997.4075247002	DAANLLNDALAIR;DHPAVAATLNNLAVLYGK;TLHNLVIQYASQGR;VAEVLNDPESIEK	1;0;0;1	2	2	0.0911	17848;28693;23636;19868	tr|A0A1D5PAB2|A0A1D5PAB2_CHICK;tr|E1BZD8|E1BZD8_CHICK;tr|A0A1D5PNZ4|A0A1D5PNZ4_CHICK;tr|Q90707|Q90707_CHICK	Kinesin light chain OS=Gallus gallus OX=9031 GN=KLC1 PE=3 SV=2	96792.8	2419.82	KLC1
1407_1	tr|F1NL71|F1NL71_CHICK	5.02627	NA	55624.2741547001	LMQEEGQLTK;TLLFTFNVPGSGNTSPK	1;1	2	2	0.0561	12179;27276	-	Coiled-coil domain-containing protein 47 OS=Gallus gallus OX=9031 GN=CCDC47 PE=4 SV=2	87905.5	4185.98	CCDC47
709_1	tr|F1NS13|F1NS13_CHICK	4.80812	NA	66347.3387047001	EVVLDAHPALSVLGAR;SPLPEGNVER	1;1	2	2	0.0435	24664;9059	tr|A0A3Q2U611|A0A3Q2U611_CHICK	Leuk-A4-hydro_C domain-containing protein OS=Gallus gallus OX=9031 GN=RNPEP PE=3 SV=4	203944	6180.13	RNPEP
480_1	tr|F1P010|F1P010_CHICK	7.33073	NA	19693.4	ELLLQPVIISR;VLIEGSINSVR	1;1	2	2	0.131	15111;11975	tr|A0A3Q3ANM5|A0A3Q3ANM5_CHICK	Actin-related protein 2/3 complex subunit 4 OS=Gallus gallus OX=9031 GN=ARPC4 PE=3 SV=3	723688	55668.3	ARPC4
1173_1	tr|Q5ZMH8|Q5ZMH8_CHICK	9.405	NA	40118.4	GFAPEAIFDLVGQK;VGSGDTNNFPYLEK	1;1	2	2	0.078	21086;22283	-	AFP-like domain-containing protein OS=Gallus gallus OX=9031 GN=NANS PE=2 SV=1	213474	12557.3	NANS
705_1	tr|A0A1D5PBF6|A0A1D5PBF6_CHICK	5.14096	NA	140552	ADLTALFLPR;NAENVLQEGGLAGK	1;1	2	2	0.0195	9670;18711	tr|Q5ZLR0|Q5ZLR0_CHICK	Uncharacterized protein OS=Gallus gallus OX=9031 GN=FLII PE=4 SV=2	325780	5012	FLII
615_1	tr|A0M8T8|A0M8T8_CHICK	10.2949	NA	20455.4	IDFEDVIAEPEGTHSFDGIWK;YVDSEGFLYAAPVR	1;1	2	2	0.1966	34222;23348	sp|P35431|CAV1_CHICK	Caveolin OS=Gallus gallus OX=9031 GN=CAV1 PE=3 SV=1	153162	13923.8	CAV1
799_1	tr|A0A1D5P1Q3|A0A1D5P1Q3_CHICK	5.56989	NA	154198.759754701	AEVWDLDIIR;DPLLNQLR	1;1	2	2	0.0128	13423;5303	tr|A0A1D5PW21|A0A1D5PW21_CHICK	Enhancer of mRNA-decapping protein 4 OS=Gallus gallus OX=9031 GN=EDC4 PE=3 SV=1	145867	2431.12	EDC4
439_1	tr|Q5ZMF6|Q5ZMF6_CHICK	9.48261	NA	79626.2044347001	GVVDSEDIPLNLSR;TDAPLNIR	1;1	2	2	0.0312	21610;3604	-	Uncharacterized protein OS=Gallus gallus OX=9031 GN=TRAP1 PE=2 SV=1	8.60012e+06	186959	TRAP1
886_2	tr|A0A1D5P9H5|A0A1D5P9H5_CHICK	7.28246	NA	112030	AAYVLFYQR;AEGGAADLETQR;QDTISGTGFFPLDR	0;1;1	2	2	0.0357	10122;14451;22619	tr|A0A1D5P1U9|A0A1D5P1U9_CHICK	Ubiquitin carboxyl-terminal hydrolase OS=Gallus gallus OX=9031 GN=USP15 PE=3 SV=2	4.00461e+06	72811.2	USP15
1282_1	tr|F1NUY5|F1NUY5_CHICK	5.65533	NA	52588.7	FQIEANFPR;QQQDEAYLASLR	1;1	2	2	0.0472	9809;19322	-	UBX domain-containing protein OS=Gallus gallus OX=9031 GN=FAF2 PE=4 SV=2	296013	11385.1	FAF2
1279_1	tr|E1C8Y3|E1C8Y3_CHICK	8.58963	NA	20536.4	DTDIIDEAIYYFK;LVGNMALLPIR	1;1	2	2	0.1348	23763;12307	-	Actin-related protein 2/3 complex subunit 3 OS=Gallus gallus OX=9031 GN=ARPC3 PE=3 SV=3	0	0	ARPC3
926_1	tr|Q5ZLU7|Q5ZLU7_CHICK	7.45817	NA	55263.0773547001	DSQTQAILTK;EGSQGELTPANSQSR	1;1	2	2	0.0513	9285;22786	tr|F1NB10|F1NB10_CHICK	PCI domain-containing protein OS=Gallus gallus OX=9031 GN=RCJMB04_4m4 PE=2 SV=1	67504	2596.31	RCJMB04_4m4
1178_1	tr|A0A3Q2ULT0|A0A3Q2ULT0_CHICK	6.04534	NA	141579.519194701	LSTMETGTGLIR;VPVTVVIPTR	1;1	2	2	0.0171	15051;8497	tr|A0A1D5P774|A0A1D5P774_CHICK;tr|F1P257|F1P257_CHICK	Tripeptidyl-peptidase 2 OS=Gallus gallus OX=9031 GN=TPP2 PE=4 SV=1	25217.6	355.178	TPP2
770_1	tr|A0A1D5NZM5|A0A1D5NZM5_CHICK	4.6146	NA	56614.4767547001	LFDFPGR;VFSWGFGGYGR	1;1	2	2	0.034	2451;13525	-	Uncharacterized protein OS=Gallus gallus OX=9031 GN=RCC2 PE=4 SV=1	20887	632.938	RCC2
1246_1	tr|F1P3U4|F1P3U4_CHICK	3.96843	NA	47581.1313147001	AALESLPQPAPVAVQVTVLGTPAEEQGGGK;DLSVLTEK	1;1	2	2	0.0866	36332;3733	-	Peptidase M20 domain-containing protein 2 OS=Gallus gallus OX=9031 GN=PM20D2 PE=3 SV=2	114546	6738.02	PM20D2
641_1	tr|Q5ZIY2|Q5ZIY2_CHICK	5.70232	NA	31699.9	ADEDPALFQSVK;MIAPEGSLVFHEK	1;1	2	2	0.0919	16306;20244	-	Uncharacterized protein OS=Gallus gallus OX=9031 GN=PITPNB PE=2 SV=1	156543	6806.23	PITPNB
223_1	tr|F6UZR6|F6UZR6_CHICK	7.90448	NA	73323.7109747002	VVEGLPLSNGR;YADGEVVMGR	1;1	2	3	0.033	10479;9023;9024	-	3-beta-hydroxysterol Delta (14)-reductase OS=Gallus gallus OX=9031 GN=LBR PE=3 SV=3	120865	3777.03	LBR
1301_1	tr|F1NWG2|F1NWG2_CHICK	7.20308	NA	59368.3542447001	NVNGVNYVSPVR;TVLVNLQK	1;1	2	3	0.0376	16244;16275;3976	-	Cathepsin C OS=Gallus gallus OX=9031 GN=CTSC PE=3 SV=2	539555	16861.1	CTSC
510_1	tr|A0A1L1RXA5|A0A1L1RXA5_CHICK	5.75672	NA	37815.3	ATVNLLGEEK;HEAQLDNVVK	1;1	2	2	0.0592	8255;10847	-	Receptor expression-enhancing protein OS=Gallus gallus OX=9031 GN=REEP5 PE=3 SV=2	1.03216e+06	68811	REEP5
268_1	tr|F1NDN6|F1NDN6_CHICK	8.82189	NA	56922.3620647001	LAADDFR;LKYENEVALR;QSVEADINGLR;YENEVALR	0;1;0;1	2	3	0.0519	1525;1526;13629;12455;12459;12494;12498;12499;5978;6000	-	Keratin 12 OS=Gallus gallus OX=9031 PE=3 SV=4	2.32733e+07	831191
268_3	tr|A0A1D5PMQ5|A0A1D5PMQ5_CHICK	8.34909	NA	51241.8088947001	EIEDLQNQIVCATIDNNK;ILLDVK;LASYLDK;QSVEADINGLR;QVLDQLTLCR;SDLEAQLESLR;VTMQNLNDR;YETELALR	0;1;0;0;0;0;1;0	2	7	0.1702	31804;26;1565;12455;12459;12494;12498;12499;13964;14497;8830;8831;8857;8858;8859;9338;6009	-	IF rod domain-containing protein OS=Gallus gallus OX=9031 GN=LOC420039 PE=3 SV=3	2.26822e+07	731683	LOC420039
1007_1	tr|A0A3Q2TUG2|A0A3Q2TUG2_CHICK	13.636	NA	204297.349134699	AAAAAAAQDELNQLER;TEALSVIQLLLTR	1;1	2	2	0.0157	25455;20236	tr|F1NCU5|F1NCU5_CHICK	Ecm29 proteasome adaptor and scaffold OS=Gallus gallus OX=9031 PE=4 SV=1	0	0
1226_1	tr|A0A1D5PR60|A0A1D5PR60_CHICK	4.33915	NA	41349.4	EAGEEFQEDTSK;ISSQIGVGEEK	1;1	2	2	0.0601	17826;10637	-	Uncharacterized protein OS=Gallus gallus OX=9031 GN=MTDH PE=4 SV=2	0	0	MTDH
627_1	tr|F1NT19|F1NT19_CHICK	5.6075	NA	24843.6	AIWNVINWENVSSR;HHATYVNNLNVTEEK	1;1	2	2	0.1295	25538;27065	-	Superoxide dismutase OS=Gallus gallus OX=9031 GN=SOD2 PE=3 SV=1	199032	18093.8	SOD2
629_1	tr|A0A1L1RRQ2|A0A1L1RRQ2_CHICK	7.16614	NA	43972.3978547001	LNQTPDDGISSVK;VLVWDLR	1;1	2	2	0.051	17955;3639	tr|Q5ZHW3|Q5ZHW3_CHICK	Uncharacterized protein OS=Gallus gallus OX=9031 GN=BUB3 PE=4 SV=1	183656	9182.78	BUB3
1170_1	tr|Q5ZL37|Q5ZL37_CHICK	6.36457	NA	46731.4694647001	ETYFAILMDR;SENEPIENEAAK	1;1	2	2	0.0509	14417;16643	tr|A0A1L1RKI8|A0A1L1RKI8_CHICK	Succinate--CoA ligase [GDP-forming] subunit beta, mitochondrial OS=Gallus gallus OX=9031 GN=SUCLG2 PE=2 SV=1	1.27729e+06	45617.6	SUCLG2
26_1	tr|Q5F3P7|Q5F3P7_CHICK	3.92178	NA	15428	APAAFVAALGPETGGTAAAALPER;EEGSEFFAAAFGR	1;1	2	2	0.2606	32667;19190	tr|A0A3Q2UCK3|A0A3Q2UCK3_CHICK	TBCC_N domain-containing protein OS=Gallus gallus OX=9031 GN=RCJMB04_10n19 PE=2 SV=1	87765.6	7313.8	RCJMB04_10n19
621_1	tr|A0A3Q2UGP4|A0A3Q2UGP4_CHICK	6.0699	NA	363069.295024706	AQVQEYQQEADK;VVLDDTQSEAAR	1;1	2	2	0.0076	19713;15820	tr|A0A3Q2UID9|A0A3Q2UID9_CHICK;tr|A0A3Q2UEK8|A0A3Q2UEK8_CHICK	Uncharacterized protein OS=Gallus gallus OX=9031 GN=GOLGB1 PE=4 SV=1	53407.7	249.569	GOLGB1
1222_1	tr|F1P0Z7|F1P0Z7_CHICK	5.65218	NA	21495.1	GVNAIVYMVDAADR;LLDWFR	1;1	2	2	0.1075	21124;2411	-	Uncharacterized protein OS=Gallus gallus OX=9031 GN=ARL8B PE=3 SV=2	38179.5	3181.63	ARL8B
876_1	tr|A0A3Q3AMU6|A0A3Q3AMU6_CHICK	8.71642	NA	86234.7143647006	GALQDIDQLSLFR;HGGELVADVLK	1;1	2	2	0.0297	20681;10352	tr|A0A3Q3AXS8|A0A3Q3AXS8_CHICK	2-hydroxyacyl-CoA lyase 2 OS=Gallus gallus OX=9031 GN=ILVBL PE=3 SV=1	113420	3240.56	ILVBL
20_4	tr|Q8JG72|Q8JG72_CHICK	11.6377	NA	223245.383904699	AGLLGLLEEMR;AITDAAMMAEELK;ALCYPR;ALQEAHQQTLDDLQAEEDK;ALQEAHQQTLDDLQAEEDKVNTLTK;ANLLQAEIEELR;ANSEVAQWR;CNGVLEGIR;DEEIDQLK;DFEISQIQSK;DLEEATLQHEATAAALR;DTQIHLDDALR;EEQAEPDGTEVADK;ELEGEVDAEQK;ENQSILITGESGAGK;EQVAMVER;ESIFCIQYNVR;GSSFQTVSALFR;HADSTAELGEQIDNLQR;IAEKDEEIDQLK;IEAQNKPFDAK;IEDEQALGMQLQK;IEELEEEIEAER;IQHELEEAEER;IQLEAK;KLEDECSELK;LAQIITR;LASADIETYLLEK;LEDECSELK;LEQQVDDLEGSLEQEK;LLGSIDVDHTQ…	0;0;0;0;0;0;0;0;0;0;0;0;0;0;0;0;0;0;0;0;0;0;0;0;0;0;1;0;0;0;0;0;0;0;0;0;0;0;0;0;0;0;0;1;0;0;0;0;0;0;0;0;0;0	2	4	0.3052	12472;18516;18976;19409;1038;32424;32425;32434;32435;36138;36139;36144;18687;18688;7800;6606;6642;5863;12237;28272;15582;15583;21721;13981;21397;5128;5574;19502;15686;29125;19568;19569;14500;14501;21367;21754;21000;21001;18207;18209;35;14126;1650;20434;9842;28595;28596;28604;21011;25847;26141;33970;34090;15831;16315;5442;30300;30529;25124;25472;25473;25801;8519;9060;24970;24971;16795;35043;35112;…	-	Fast myosin heavy chain HCII OS=Gallus gallus OX=9031 GN=N101 PE=2 SV=1	4.44572e+06	35852.6	N101
155_1	tr|A0A1D5NUQ6|A0A1D5NUQ6_CHICK	6.11911	NA	27819.6	ITNPLAWLR;QAFSVVSQLLSQR	1;1	2	2	0.0887	8584;20378	-	Uncharacterized protein OS=Gallus gallus OX=9031 GN=C7H2ORF47 PE=4 SV=2	39394.1	2317.3	C7H2ORF47
780_1	tr|Q5ZMM4|Q5ZMM4_CHICK	12.3678	NA	59993.9106447001	FSSANEDNVSQVR;FSTVAGESGSADTVR	1;1	2	2	0.0528	20121;20892	tr|A0A1D5PPU9|A0A1D5PPU9_CHICK;tr|A0A1L1RX38|A0A1L1RX38_CHICK	Catalase OS=Gallus gallus OX=9031 GN=RCJMB04_1j22 PE=2 SV=1	0	0	RCJMB04_1j22
779_1	tr|A0A1D5P5M6|A0A1D5P5M6_CHICK	4.9003	NA	26776.6	IFAPNIEQR;VSEFDAVIFPGGFGVAK	1;1	2	2	0.1053	8730;26534	tr|E1BQD1|E1BQD1_CHICK	Uncharacterized protein OS=Gallus gallus OX=9031 GN=GATD3AL1 PE=4 SV=1	1.34425e+06	67212.6	GATD3AL1
1244_1	tr|A0A1D5PAN0|A0A1D5PAN0_CHICK	4.00592	NA	48944.9330447001	IHYLYLQNNFIDDLPEESFR;VPIIPSR	1;1	2	2	0.0628	34846;1080	-	LRRNT domain-containing protein OS=Gallus gallus OX=9031 GN=PRELP PE=4 SV=2	0	0	PRELP
79_1	tr|A0A1D5PHE0|A0A1D5PHE0_CHICK	6.97018	NA	64710.6	SLADLFR;TPTDPNEIPITK	1;1	2	2	0.033	1784;16496	-	TACC_C domain-containing protein OS=Gallus gallus OX=9031 GN=TACC2 PE=3 SV=1	55087.1	1449.66	TACC2
667_1	sp|Q90YH9|TES_CHICK	7.23108	NA	47950.8	QPVAGSEGAQYR;STSAAVGAMEDK	1;1	2	2	0.0569	14548;11289	tr|A0A1D5PRQ5|A0A1D5PRQ5_CHICK	Testin OS=Gallus gallus OX=9031 GN=TES PE=2 SV=1	162236	5794.15	TES
661_1	tr|A0A1D5PK62|A0A1D5PK62_CHICK	7.39523	NA	33741.3	AVIILDNDGDR;GEDVPLTEQTVSQVLQSAK	1;1	2	2	0.0993	12424;30849	-	Coatomer subunit zeta OS=Gallus gallus OX=9031 GN=COPZ1 PE=3 SV=1	130010	11819.1	COPZ1
195_1	tr|A0A1D5PNR0|A0A1D5PNR0_CHICK	12.328	NA	18419.8	EDYDSVEQDGDEPGPQR;GYTLVEYETYK	1;1	2	2	0.1718	29680;17720	-	RNA-binding protein 8A OS=Gallus gallus OX=9031 GN=RBM8A PE=3 SV=2	0	0	RBM8A
1377_1	tr|A0A3Q2U9R2|A0A3Q2U9R2_CHICK	5.17363	NA	6758.48	AQIAAQYSGAQLR;SADFLR	1;1	2	2	0.3276	18035;108	-	GST N-terminal domain-containing protein OS=Gallus gallus OX=9031 PE=4 SV=1	4.96445e+06	992889
1371_1	tr|A0A1L1RUE7|A0A1L1RUE7_CHICK	3.56239	NA	21300.3	SGSAADTQAVADAVAYQLAFHSIELEEPPR;TTTGSYVANR	1;1	2	2	0.1961	36868;8102	-	Proteasome subunit beta OS=Gallus gallus OX=9031 GN=LOC107049719 PE=3 SV=2	0	0	LOC107049719
894_1	tr|A0A5H1ZRJ7|A0A5H1ZRJ7_CHICK	4.14582	NA	128843.340314702	GEGGPAGPAGPAGAR;VGPIGPAGNR	1;1	2	2	0.0183	13154;4517	sp|P02467|CO1A2_CHICK	Collagen alpha-2(I) chain OS=Gallus gallus OX=9031 GN=COL1A2 PE=4 SV=1	130542	1611.63	COL1A2
198_1	tr|A0A3Q2UDX1|A0A3Q2UDX1_CHICK	10.8877	NA	51368.5747847001	LEQYTQAIETSTK;SPQQSYEEEDSGVR	1;1	2	2	0.059	21567;23873	tr|Q5F3Y0|Q5F3Y0_CHICK;tr|F1NMZ9|F1NMZ9_CHICK;tr|Q805A6|Q805A6_CHICK	Uncharacterized protein OS=Gallus gallus OX=9031 GN=LSP1P1 PE=4 SV=1	0	0	LSP1P1
1315_1	tr|F1NWX6|F1NWX6_CHICK	4.17301	NA	90705.4814847004	NLEENYCR;WEFCDIPR	1;1	2	2	0.02	9051;9843	-	Plasminogen OS=Gallus gallus OX=9031 GN=PLG PE=3 SV=2	0	0	PLG
731_1	tr|R4GIQ2|R4GIQ2_CHICK	3.11418	NA	18565.1	GDIVDIK;VYNVTQHAVGVIVNK	1;1	2	2	0.1375	719;24544	tr|A0A1D5NUC9|A0A1D5NUC9_CHICK	60S ribosomal protein L21 OS=Gallus gallus OX=9031 GN=RPL21 PE=3 SV=1	458517	45851.7	RPL21
500_1	tr|Q5F4C5|Q5F4C5_CHICK	4.35056	NA	23110.8	LLIIGDSGVGK;VVETEDAYK	1;1	2	2	0.0995	8186;7593	-	Uncharacterized protein OS=Gallus gallus OX=9031 GN=RAB35 PE=2 SV=1	942654	62843.6	RAB35
502_1	tr|E1BXD1|E1BXD1_CHICK	4.35931	NA	55167.9955447001	STEGDPSVVPAAGR;TIGVLGSGDFAR	1;1	2	2	0.0528	17028;12191	tr|A0A1D5P106|A0A1D5P106_CHICK;tr|A0A1D5PJT4|A0A1D5PJT4_CHICK	Uncharacterized protein OS=Gallus gallus OX=9031 GN=STEAP3 PE=3 SV=3	271206	10044.6	STEAP3
574_1	tr|A0A452J7Q6|A0A452J7Q6_CHICK	4.83702	NA	52823.8885847001	IPDEELR;QAVQILDELAEK	1;1	2	2	0.0403	2930;17449	sp|Q8AXV0|SH3G1_CHICK	Endophilin-A2 OS=Gallus gallus OX=9031 GN=SH3GL1 PE=3 SV=1	5.07664e+06	169221	SH3GL1
1070_1	tr|F1NQG5|F1NQG5_CHICK	5.27456	NA	24117.1	SLQSVAEER;VLNSYWVGEDSTYK	1;1	2	2	0.1127	6650;24940	sp|P51417|RL15_CHICK	Ribosomal protein L15 OS=Gallus gallus OX=9031 GN=RPL15 PE=3 SV=2	650916	46494	RPL15
506_1	tr|A0A1I7Q419|A0A1I7Q419_CHICK	3.54752	NA	13520	LGEWVGLCK;TALIHDGLAR	1;1	2	2	0.157	7841;8033	sp|P84175|RS12_CHICK;tr|A0A1D5PNC6|A0A1D5PNC6_CHICK	40S ribosomal protein S12 OS=Gallus gallus OX=9031 GN=RPS12 PE=3 SV=1	453289	64755.6	RPS12
637_1	tr|Q5QRU7|Q5QRU7_CHICK	7.66309	NA	20504.4	VMGAINTVVENLDDPEK;VSSVLALVGK	1;1	2	2	0.1508	28368;5425	-	Cytoglobin OS=Gallus gallus OX=9031 GN=CYGB PE=2 SV=1	226419	17416.9	CYGB
1212_1	tr|A0A1D5PY04|A0A1D5PY04_CHICK	5.85984	NA	111799	GDLELTTVAEQSR;TGNESGSNLSDSGSVK	1;1	2	2	0.029	19226;22212	-	Uncharacterized protein OS=Gallus gallus OX=9031 GN=CLIP2 PE=4 SV=2	325586	4788.03	CLIP2
377_1	tr|Q5F3G1|Q5F3G1_CHICK	8.98706	NA	64078.4	GPFLVALGK;LAAASQLTEQDTLVQR	1;1	2	2	0.042	3668;26610	tr|F1NTC8|F1NTC8_CHICK;tr|A0A3Q2UJ04|A0A3Q2UJ04_CHICK	Uncharacterized protein OS=Gallus gallus OX=9031 GN=RCJMB04_18a15 PE=2 SV=1	99203.5	3100.11	RCJMB04_18a15
549_1	tr|A0A3Q2U7J6|A0A3Q2U7J6_CHICK	6.41179	NA	99764.2669347006	EVVAQIQQLLGR;TVLVGDSPR	1;1	2	2	0.0232	17368;4649	tr|A0A1D5PEB3|A0A1D5PEB3_CHICK;tr|A0A1D5PIV4|A0A1D5PIV4_CHICK	Signal transducer and activator of transcription OS=Gallus gallus OX=9031 GN=STAT2 PE=3 SV=1	983581	28928.9	STAT2
846_1	sp|Q5ZKE7|KCY_CHICK	3.21565	NA	22158.3	FLIDGFPR;RPGSQYGELIENYIK	1;1	2	2	0.1173	5212;27024	-	UMP-CMP kinase OS=Gallus gallus OX=9031 GN=CMPK PE=2 SV=1	177000	14750	CMPK
840_1	tr|F1P331|F1P331_CHICK	13.8263	NA	36601.3	DAYGSNAPSLTSAALR;FYAYNPLAGGLLTGK	1;1	2	3	0.0951	23520;23306;23327	-	Aldo_ket_red domain-containing protein OS=Gallus gallus OX=9031 GN=AKR7A2 PE=4 SV=3	263974	15527.9	AKR7A2
1353_1	tr|A0A1D5PXP9|A0A1D5PXP9_CHICK	3.81227	NA	74429.4994547003	ILGDPEALR;VTLLAPVNEVFK	1;1	2	2	0.0309	5726;16638	tr|O42390|O42390_CHICK	Transforming growth factor-beta-induced protein ig-h3 OS=Gallus gallus OX=9031 GN=TGFBI PE=4 SV=2	521998	13384.6	TGFBI
1071_1	tr|F1P1L5|F1P1L5_CHICK	6.30284	NA	77941.4138647002	QVIDLLEK;SPTQQQNLAQSISK	1;1	2	2	0.032	5019;21984	-	Uncharacterized protein OS=Gallus gallus OX=9031 GN=TNFAIP2 PE=3 SV=2	197321	4698.12	TNFAIP2
11_1	tr|Q6LC82|Q6LC82_CHICK	5.47036	NA	21436.2	LTPITYPQGLAMAK;TVFDEAIR	1;1	2	2	0.1146	21405;4838	-	GTPase cRac1A OS=Gallus gallus OX=9031 GN=cRac1A PE=2 SV=1	948582	105398	cRac1A
145_1	tr|Q5ZIQ5|Q5ZIQ5_CHICK	9.30285	NA	41405.1	DGVLDPVAIPR;VSASYLQNIEDAYK	1;1	2	3	0.0693	10825;10829;23646	-	NADH dehydrogenase [ubiquinone] 1 alpha subcomplex subunit 10, mitochondrial OS=Gallus gallus OX=9031 GN=RCJMB04_24e8 PE=2 SV=1	1.1433e+06	43973.2	RCJMB04_24e8
509_1	tr|A0A3Q2U9U9|A0A3Q2U9U9_CHICK	11.0693	NA	58079.1	LASGVEGSDIPDDGK;LLSGGSVLDIIK	1;1	2	2	0.0507	20288;12913	-	Non-specific serine/threonine protein kinase OS=Gallus gallus OX=9031 GN=OXSR1 PE=4 SV=1	264139	9782.92	OXSR1
818_1	tr|E1BQV4|E1BQV4_CHICK	5.90531	NA	30079.4	SIYTLILGQDNAADQSR;VPFPLTLR	1;1	2	2	0.0958	28644;4631	tr|A0A1L1RL50|A0A1L1RL50_CHICK	ER membrane protein complex subunit 3 OS=Gallus gallus OX=9031 GN=EMC3 PE=3 SV=1	970740	69338.6	EMC3
51_1	tr|A0A3Q3A7L5|A0A3Q3A7L5_CHICK	4.34319	NA	114976.544814701	QDVIVTALDNVEAR;TAQGFLAPLAAAVGGVASQEVLK	1;1	2	2	0.0362	22341;32566	tr|F1NPI6|F1NPI6_CHICK	UBA_e1_C domain-containing protein OS=Gallus gallus OX=9031 GN=UBA6 PE=3 SV=1	0	0	UBA6
1453_1	tr|A0A3Q2U8W3|A0A3Q2U8W3_CHICK	3.81375	NA	24571.7	EYGMVYLGK;QINLSNIR	1;1	2	2	0.0736	7770;5011	-	TNase-like domain-containing protein OS=Gallus gallus OX=9031 PE=4 SV=1	1.94936e+06	139240
536_1	tr|Q5ZKR8|Q5ZKR8_CHICK	4.06072	NA	93245.3279747002	IQETQAELPR;TSILAAANPVGGR	1;1	2	2	0.0279	11884;13319	tr|Q5ZKB2|Q5ZKB2_CHICK	DNA replication licensing factor MCM6 OS=Gallus gallus OX=9031 GN=MCM6 PE=2 SV=1	291858	5211.75	MCM6
945_1	tr|A0A1D5PKK0|A0A1D5PKK0_CHICK	10.9623	NA	33239.5	ITASSPDTDLPTVSGLR;LGAQALLGAAK	1;1	2	2	0.0881	26360;6472	tr|F1N914|F1N914_CHICK	Pyrroline-5-carboxylate reductase OS=Gallus gallus OX=9031 GN=PYCR1 PE=3 SV=2	133027	7825.12	PYCR1
1183_1	tr|F1NH65|F1NH65_CHICK	3.94241	NA	71322.4412147002	ELVSYR;FGQDIISPLLSVK	1;1	2	2	0.0301	839;19185	-	Uncharacterized protein OS=Gallus gallus OX=9031 GN=SCFD1 PE=3 SV=2	139725	3881.24	SCFD1
1410_1	tr|A0A3Q2U3Q5|A0A3Q2U3Q5_CHICK	7.48572	NA	20488.8	ELLDIVK;FVIGGPQGDAGLTGR	1;1	2	2	0.1158	1938;19918	-	Methionine adenosyltransferase OS=Gallus gallus OX=9031 GN=MAT2A PE=3 SV=1	1.71963e+06	156330	MAT2A
849_2	tr|F1NS60|F1NS60_CHICK	5.98827	NA	117031.437044701	AEGAEALAASVR;DFVSGQQDGR;HPAGQQLDEILQLAVNR	1;1;0	2	2	0.0366	11963;9388;29195;29207	-	MMS19 nucleotide excision repair protein OS=Gallus gallus OX=9031 GN=MMS19 PE=3 SV=3	602264	11582	MMS19
1323_1	tr|A0A1D5NXK6|A0A1D5NXK6_CHICK	7.90052	NA	111091	NPPLAEALLSGDLDK;VLLEQQQDR	1;1	2	2	0.0236	22605;10044	-	Uncharacterized protein OS=Gallus gallus OX=9031 GN=DDI2 PE=3 SV=2	59742.9	1171.43	DDI2
1444_1	tr|E1BXS8|E1BXS8_CHICK	5.62842	NA	28152.1	GQEVQVEHIK;SSLLHPTFFIFAEK	1;1	2	2	0.098	11305;24442	-	Carboxymethylenebutenolidase homolog OS=Gallus gallus OX=9031 GN=CMBL PE=3 SV=5	0	0	CMBL
942_1	tr|A0A1D5PHL1|A0A1D5PHL1_CHICK	5.26372	NA	77259.5088747001	AQPSASLGAAYR;LPEAHADYAR	1;1	2	2	0.0293	12151;10500	-	Uncharacterized protein OS=Gallus gallus OX=9031 GN=RBM14 PE=4 SV=2	390984	12612.4	RBM14
72_1	tr|F1NCS2|F1NCS2_CHICK	6.34414	NA	72317.3596547006	GDATVSYDDPSTAK;TAVEWFDGK	1;1	2	2	0.0332	19441;7568	tr|Q5ZML8|Q5ZML8_CHICK;tr|A0A1D5PWG1|A0A1D5PWG1_CHICK	Uncharacterized protein OS=Gallus gallus OX=9031 GN=EWSR1 PE=3 SV=4	0	0	EWSR1
248_1	tr|A0A3Q2UFZ9|A0A3Q2UFZ9_CHICK	4.41537	NA	36810.3	LEETLPVIR;LPLLPHEVR	1;1	2	2	0.0544	8116;8272	-	Uncharacterized protein OS=Gallus gallus OX=9031 GN=ASNA1 PE=4 SV=1	449505	34577.3	ASNA1
940_1	tr|A0A1D5PWN6|A0A1D5PWN6_CHICK	3.51826	NA	107900.794904701	STNYDVAYGER;VEVPFQR	1;1	2	2	0.0177	14897;3021	sp|P20785|CO6A1_CHICK	Collagen alpha-1(VI) chain OS=Gallus gallus OX=9031 GN=COL6A1 PE=4 SV=2	422796	7166.03	COL6A1
1419_1	sp|Q5ZLN4|FEN1_CHICK	2.95588	NA	42956.2404347001	LIADVAPSAIR;LPIQEFHLNR	1;1	2	2	0.0551	9960;14679	-	Flap endonuclease 1 OS=Gallus gallus OX=9031 GN=FEN1 PE=2 SV=1	79336.6	3449.42	FEN1
539_1	tr|F1P0P3|F1P0P3_CHICK	4.23863	NA	41448.1395047001	ATVLESEGTR;QAQILASEAEK	1;1	2	2	0.055	7875;12002	-	Stomatin like 2 OS=Gallus gallus OX=9031 PE=3 SV=4	667869	41741.8
99_2	tr|O42388|O42388_CHICK	8.82497	NA	14730	MQIFVK;TITLEVEPNDTIENVK;TLADYNIQK	0;1;1	2	2	0.2422	825;27877;7991	tr|A0A1L1RTM7|A0A1L1RTM7_CHICK	Ubiquitin-60S ribosomal protein L40 OS=Gallus gallus OX=9031 GN=UBA52 PE=2 SV=1	619989	68887.7	UBA52
817_1	tr|A0A1D5PHE2|A0A1D5PHE2_CHICK	7.97609	NA	30122.5	SLLVTELGSNR;VENFIISLIK	1;1	2	2	0.0755	12054;11600	-	Inositol-1-monophosphatase OS=Gallus gallus OX=9031 GN=IMPA1 PE=3 SV=1	790083	56434.5	IMPA1
201_1	tr|A0A1D5PFV4|A0A1D5PFV4_CHICK	3.75743	NA	38297.4	VLTVINQTQK;YKPLDLRPK	1;1	2	2	0.0537	10559;10093	sp|Q98TF7|RL35_CHICK	60S ribosomal protein L35 OS=Gallus gallus OX=9031 GN=RPL35 PE=4 SV=2	265678	11069.9	RPL35
935_1	tr|F1NUK8|F1NUK8_CHICK	4.86859	NA	45461.9152947001	HDPPAAGGGGGQPSTGALLQSGPPR;TVAVWDSETGER	1;1	2	2	0.0871	33364;17233	-	Uncharacterized protein OS=Gallus gallus OX=9031 GN=NWD1 PE=4 SV=3	2.49029e+06	124514	NWD1
174_1	tr|Q5ZL65|Q5ZL65_CHICK	9.53034	NA	34761.4	HESVPSANFLSK;QGQVIFSFNGPEQR	1;1	2	4	0.0823	16176;16177;23795;23812	tr|Q6XFR1|Q6XFR1_CHICK;tr|Q6XFR0|Q6XFR0_CHICK	Integrin-associated protein OS=Gallus gallus OX=9031 GN=CD47 PE=2 SV=1	781027	78102.7	CD47
130_1	tr|F1NVR6|F1NVR6_CHICK	6.75647	NA	100982	LEEAVDVYK;LPLNFLSGEK	1;1	2	2	0.022	7988;9699	-	Uncharacterized protein OS=Gallus gallus OX=9031 GN=NAA15 PE=4 SV=3	445805	7190.4	NAA15
976_1	tr|F1NVD4|F1NVD4_CHICK	6.27202	NA	50065.8836247001	IPYFPANQEILQK;VEVEYETMPGWK	1;1	2	3	0.0548	22797;22798;20473	-	Adenylosuccinate synthetase isozyme 1 OS=Gallus gallus OX=9031 GN=ADSSL1 PE=3 SV=4	0	0	ADSSL1
1049_1	tr|Q9I895|Q9I895_CHICK	5.11409	NA	12866.8	AIEENNNFSK;ASGQAFELILGPR	1;1	2	2	0.2072	11257;17543	tr|A0A1L1RQ04|A0A1L1RQ04_CHICK;sp|P31395|STMN1_CHICK	Stathmin (Fragment) OS=Gallus gallus OX=9031 PE=2 SV=1	821977	117425
599_1	sp|Q5ZKX9|ERD22_CHICK	8.00489	NA	24440	ALYLVNWIWR;ATYDGNHDTFR	1;1	2	2	0.0991	16773;15563	-	ER lumen protein-retaining receptor 2 OS=Gallus gallus OX=9031 GN=KDELR2 PE=1 SV=1	429984	53748	KDELR2
1391_1	tr|Q5ZL83|Q5ZL83_CHICK	4.42107	NA	34827.2	QGTFHSQQALEYGTNLVGGVSPGK;THLGLPVFNSVK	1;1	2	2	0.1088	34604;16058	-	Succinate--CoA ligase [ADP/GDP-forming] subunit alpha, mitochondrial OS=Gallus gallus OX=9031 GN=SUCLG1 PE=2 SV=1	47291	3377.93	SUCLG1
596_1	tr|E1BQU2|E1BQU2_CHICK	6.48826	NA	59861.6343847001	EVQVQVYNDGTK;QVIDTTDAER	1;1	2	2	0.0406	18115;10670	-	Phosphoacetylglucosamine mutase OS=Gallus gallus OX=9031 GN=PGM3 PE=3 SV=4	742936	21851.1	PGM3
341_1	tr|O93410|O93410_CHICK	8.80322	NA	16841.8	ADQLTEEQIAEFK;DGNGYISAAELR	1;1	2	2	0.1678	22862;14662	sp|P62149|CALM_CHICK	Calmodulin OS=Gallus gallus OX=9031 PE=2 SV=1	1.10731e+06	123035
488_1	tr|Q5F3V1|Q5F3V1_CHICK	8.71986	NA	72823.0264747002	LPIAINPSVYDK;VFTDIQQVLNSLTHPR	1;1	2	2	0.0447	16636;28706	tr|F1NZA1|F1NZA1_CHICK	Uncharacterized protein OS=Gallus gallus OX=9031 GN=RCJMB04_6f15 PE=2 SV=1	30340.3	866.865	RCJMB04_6f15
302_1	tr|A0A452J7V8|A0A452J7V8_CHICK	7.98176	NA	23557.7	VVLVLAGR;YSVDIPLDK	1;1	2	2	0.0787	1869;7495	sp|P61355|RL27_CHICK	60S ribosomal protein L27 OS=Gallus gallus OX=9031 GN=RPL27 PE=3 SV=1	979011	108779	RPL27
1081_1	tr|A0A3Q2TSX5|A0A3Q2TSX5_CHICK	6.72195	NA	56271.5198647001	FSTPEQAAK;TPASPVVHIR	1;1	2	2	0.0366	5597;8363	tr|A0A1L1RMH8|A0A1L1RMH8_CHICK	Uncharacterized protein OS=Gallus gallus OX=9031 GN=LOC101749377 PE=4 SV=1	1.76161e+06	65244.9	LOC101749377
590_1	tr|Q5ZMB0|Q5ZMB0_CHICK	10.1474	NA	59122.9383347004	GPLLDDGALAQAVSR;IEAINQAIVNEYEVR	1;1	2	2	0.054	20881;26940	tr|F1N9S3|F1N9S3_CHICK	Uncharacterized protein OS=Gallus gallus OX=9031 GN=RCJMB04_2k16 PE=2 SV=1	662091	25465	RCJMB04_2k16
1120_1	tr|A0A1D5P251|A0A1D5P251_CHICK	4.12803	NA	147113.514234701	EVGEILSSADPSAK;LDMYVLNPVR	1;1	2	2	0.0175	18786;13095	-	Uncharacterized protein OS=Gallus gallus OX=9031 GN=MAP1S PE=4 SV=2	4.7085e+06	68239.2	MAP1S
1197_1	tr|A0A1S7BHL7|A0A1S7BHL7_CHICK	11.6416	NA	14951.7	STVVTVETPLVPPPR;VLGDYSGALSYGSTAK	1;1	2	2	0.2263	23499;23414	tr|R4GJX3|R4GJX3_CHICK	Interferon-inducible transmembrane protein 3 OS=Gallus gallus OX=9031 PE=2 SV=1	0	0
481_1	tr|A0A1L1S0V6|A0A1L1S0V6_CHICK	8.55192	NA	25407.8	EALTYDGALLGDR;VDIAEGR	1;1	2	2	0.0862	18522;709	tr|F1NYA2|F1NYA2_CHICK;tr|Q5ZMR0|Q5ZMR0_CHICK	Eukaryotic translation initiation factor 4H OS=Gallus gallus OX=9031 GN=EIF4H PE=4 SV=2	231076	14442.3	EIF4H
994_2	sp|Q07460|IF5A2_CHICK	6.4565	NA	16709.3	LPEGDLGK;NGFVVLK;VHLVGIDIFNGK	1;0;1	2	3	0.1765	1886;1001;1021;16056;16090	-	Eukaryotic translation initiation factor 5A-2 OS=Gallus gallus OX=9031 GN=EIF5A2 PE=1 SV=3 >tr|A0A1B1XXT1|A0A1B1XXT1_CHICK Eukaryotic translation initiation factor 5A OS=Gallus gallus OX=9031 GN=EIF5A2 PE=2 SV=1	543804	67975.5	EIF5A2
994_1	sp|Q09121|IF5A1_CHICK	8.60834	NA	15878.8	LPEGELGR;NGFVVLK;VHLVGIDIFTGK	1;0;1	2	3	0.1875	2909;1001;1021;15664;15665	-	Eukaryotic translation initiation factor 5A-1 OS=Gallus gallus OX=9031 GN=EIF5A1 PE=1 SV=3	2.15519e+06	269399	EIF5A1
1199_1	tr|H9L019|H9L019_CHICK	7.46568	NA	43894.9	AAGPISER;NQDATVYVGGLDEK	1;1	2	2	0.0526	2200;21501	-	Uncharacterized protein OS=Gallus gallus OX=9031 GN=SF3B4 PE=3 SV=3	622209	44443.5	SF3B4
1454_1	tr|E1C502|E1C502_CHICK	8.25182	NA	35646.4	ALEVAEYLTPVLK;VDVGGEDAILQTR	1;1	2	2	0.0831	19951;17932	-	Uncharacterized protein OS=Gallus gallus OX=9031 GN=ATG3 PE=4 SV=1	388024	24251.5	ATG3
1192_1	sp|P40618|HMGB3_CHICK	7.5603	NA	23042.4	NPEVPVNFAEFSK;STNPGISIGDVAK	1;1	2	2	0.1287	20725;14430	-	High mobility group protein B3 OS=Gallus gallus OX=9031 GN=HMGB3 PE=2 SV=3	1.01406e+06	92187.3	HMGB3
471_2	tr|R4GG24|R4GG24_CHICK	6.23108	NA	35785.5	AIGISNFNHEQIER;ATYVQLNTGAK;EDLFVVSK;ILNKPGLK;LINYCQSK;MPILGLGTWK;NVIVIPK;REDLFVVSK;SPPGQVTAAVMAAIDAGYR;VFDFELTK	0;1;0;0;0;0;0;0;1;0	2	2	0.2975	24239;12685;4490;3196;3197;6823;9633;1101;8915;28807;6113	-	Aldo_ket_red domain-containing protein OS=Gallus gallus OX=9031 GN=AKR1E2 PE=3 SV=1	0	0	AKR1E2
252_1	sp|P87362|BLMH_CHICK	5.52184	NA	52655.8780947001	TLYNNQPIEVLK;YFPESHTTEATR	1;1	2	2	0.0527	19601;19751	-	Bleomycin hydrolase OS=Gallus gallus OX=9031 GN=BLMH PE=1 SV=1	752452	28940.5	BLMH
213_1	tr|A0A1D5PKG6|A0A1D5PKG6_CHICK	11.0599	NA	33423.3	ADLAEEYSK;TDQVIQSLIALVNDPQPEHPLR	1;1	2	2	0.1054	6820;34647	tr|Q5ZKN7|Q5ZKN7_CHICK;tr|A0A1D5PH36|A0A1D5PH36_CHICK	UBC core domain-containing protein OS=Gallus gallus OX=9031 GN=UBE2L3 PE=3 SV=2	119945	7055.59	UBE2L3
1053_1	sp|Q5ZHP5|CHM4B_CHICK	9.9989	NA	25139.7	EALENANTNTEVLK;IEQELAAAR	1;1	2	2	0.1013	22407;6179	-	Charged multivesicular body protein 4b OS=Gallus gallus OX=9031 GN=CHMP4B PE=2 SV=1	1.00382e+06	71701.7	CHMP4B
1012_1	tr|E1C8Y9|E1C8Y9_CHICK	2.99744	NA	19317.9	AFGYYGPLR;NPPGFAFVEFEDPR;VYVGNLGNNGNK	1;0;1	2	2	0.2134	7303;24123;14093	-	RRM domain-containing protein OS=Gallus gallus OX=9031 GN=SRSF3 PE=4 SV=1	1.16692e+06	116692	SRSF3
960_1	tr|Q5ZJA5|Q5ZJA5_CHICK	9.32619	NA	28129	DTQTSITDSSAVYR;LIQQQLEK	1;1	2	2	0.0853	22355;6159	-	Signal recognition particle receptor subunit beta OS=Gallus gallus OX=9031 GN=SRPRB PE=2 SV=1	126273	7015.18	SRPRB
1237_1	tr|Q0KKP4|Q0KKP4_CHICK	9.66785	NA	53483.6302547001	NEDLNAEDVYSR;TGLNIAQFK	1;1	2	2	0.0445	19394;5931	tr|A0A1L1RZ69|A0A1L1RZ69_CHICK;tr|A0A1D5P8U8|A0A1D5P8U8_CHICK;tr|Q0KKP5|Q0KKP5_CHICK	Lanosterol 14alpha-demethylase (Fragment) OS=Gallus gallus OX=9031 GN=CYP51 PE=2 SV=1	120068	4446.96	CYP51
1247_1	tr|E1BR36|E1BR36_CHICK	9.83983	NA	47453.4480347001	LIANNTTVER;VDFPTAIGVVLER	1;1	2	2	0.0536	10124;19152	-	Uncharacterized protein OS=Gallus gallus OX=9031 GN=ACTL6A PE=3 SV=2	1.11707e+06	55853.6	ACTL6A
1241_1	tr|E1BVP1|E1BVP1_CHICK	5.1001	NA	137671	ILPQFIFNSR;TLAGLPLLVAHK	1;1	2	2	0.018	13631;13558	-	Eukaryotic translation initiation factor 5B OS=Gallus gallus OX=9031 GN=EIF5B PE=4 SV=3	11781.6	190.025	EIF5B
861_1	tr|Q5ZK22|Q5ZK22_CHICK	6.91603	NA	46580.7	NLVELAELELK;SSLPNFK	1;1	2	2	0.0443	14812;1258	-	Sorting nexin OS=Gallus gallus OX=9031 GN=SNX32 PE=2 SV=1	159363	6129.36	SNX32
443_1	tr|E1BWG1|E1BWG1_CHICK	5.04036	NA	84370.6384347004	AVVLEIPTLK;QTTQPTTYQPQK	1;1	2	2	0.0296	8563;19297	tr|A0A3Q3AZ85|A0A3Q3AZ85_CHICK;tr|Q9DER6|Q9DER6_CHICK	TGc domain-containing protein OS=Gallus gallus OX=9031 GN=F13A1 PE=3 SV=3	23243.6	528.264	F13A1
445_1	tr|B4X9P5|B4X9P5_CHICK	4.42091	NA	17233.2	AFANPEDTASFGK;ILHTFAYLIPLPQPSR	1;1	2	2	0.1871	17372;28672	tr|B4X9P4|B4X9P4_CHICK;tr|F1NT14|F1NT14_CHICK	Glutathione transferase OS=Gallus gallus OX=9031 GN=MGST1 PE=2 SV=1	265484	33185.4	MGST1
125_1	tr|E1C3D2|E1C3D2_CHICK	6.60081	NA	41612.3	QQPAQFTNPETPGYVGFANLPNQVHR;STLINSLFLTDLYPER;TIISYIDEQFER;TVQIEASTVEIEER;VNIVPVIAK;YLHDESGLNR	1;0;1;0;0;0	2	2	0.2403	36312;28929;21609;23726;4901;12524	-	Septin OS=Gallus gallus OX=9031 GN=SEPT2 PE=3 SV=3	130808	6228.93	SEPT2
269_1	sp|Q90694|CDC42_CHICK	8.7415	NA	21259	NVFDEAILAALEPPEPK;YVECSALTQK	1;1	2	3	0.1414	28515;28516;12359	tr|A0A3Q2TUW7|A0A3Q2TUW7_CHICK	Cell division control protein 42 homolog OS=Gallus gallus OX=9031 GN=CDC42 PE=2 SV=1	0	0	CDC42
791_1	sp|Q6PZ02|ATG4B_CHICK	9.38597	NA	44501.8023747001	LSLWKPLVLLIPLR;MDAATLTYDTLR	1;1	2	2	0.0662	24959;19071	-	Cysteine protease ATG4B OS=Gallus gallus OX=9031 GN=ATG4B PE=2 SV=1	0	0	ATG4B
616_1	tr|A0A3Q2TXF9|A0A3Q2TXF9_CHICK	6.19393	NA	70363.3837047002	VDFTPDEEAELLDVK;VLAQQGEYR	1;1	2	2	0.0365	26161;7917	tr|A0A3Q3A2N8|A0A3Q3A2N8_CHICK;tr|E1C6R4|E1C6R4_CHICK	Peptidylprolyl isomerase OS=Gallus gallus OX=9031 GN=FKBP8 PE=4 SV=1	0	0	FKBP8
77_1	tr|A0A3Q2UIP1|A0A3Q2UIP1_CHICK	6.52716	NA	79259.7427647001	AEQDITTLEQNIGR;AMVSNAQLDNEK	1;1	2	3	0.0376	23384;16301;16811	tr|A0A1D5P8M8|A0A1D5P8M8_CHICK;tr|A0A3Q3AS85|A0A3Q3AS85_CHICK;tr|A0A1D5P1C0|A0A1D5P1C0_CHICK;tr|A0A3Q2UD46|A0A3Q2UD46_CHICK;tr|A0A3Q2TWK5|A0A3Q2TWK5_CHICK	Uncharacterized protein OS=Gallus gallus OX=9031 GN=LRRFIP2 PE=3 SV=1	4.52661e+06	98404.7	LRRFIP2
71_1	tr|A0A1D5PMT8|A0A1D5PMT8_CHICK	7.15074	NA	11834.9	ILDSVGIETDDER;NIEDVIAQGNGK	1;1	2	3	0.2174	20347;14384;14422	-	60S acidic ribosomal protein P2 OS=Gallus gallus OX=9031 GN=RPLP2 PE=3 SV=1	433118	86623.6	RPLP2
580_1	tr|A0A1D5PS30|A0A1D5PS30_CHICK	5.72581	NA	51321.7490647001	LEQLGIPSQVLK;SPDQSPVPLVVR	1;1	2	2	0.0537	16473;15491	tr|A0A1D5PN07|A0A1D5PN07_CHICK	Uncharacterized protein OS=Gallus gallus OX=9031 GN=ARHGAP1 PE=4 SV=1	112340	4320.79	ARHGAP1
75_1	tr|A0A1L1RME0|A0A1L1RME0_CHICK	4.43153	NA	76312.9090047001	SLPEYLENMVIK;SPPLFSLPEAR	1;1	2	2	0.0346	19698;12873	-	Death domain-containing protein OS=Gallus gallus OX=9031 GN=THOC1 PE=4 SV=1	151330	3439.32	THOC1
338_1	tr|A5HUJ8|A5HUJ8_CHICK	7.62249	NA	65984.3923547001	HIQFFPPLSPAK;YLDVVLQDLSDIHR	1;1	2	2	0.0442	18197;25496	tr|F1NM87|F1NM87_CHICK;tr|E6N1V0|E6N1V0_CHICK	Amine oxidase OS=Gallus gallus OX=9031 GN=LAO PE=3 SV=1	166018	5188.06	LAO
584_1	tr|A0A1L1RMP9|A0A1L1RMP9_CHICK	4.18897	NA	25914.1	AILVVFANK;ILILGLDGAGK	1;1	2	2	0.0866	5500;8123	tr|E1BVB0|E1BVB0_CHICK	Uncharacterized protein OS=Gallus gallus OX=9031 GN=ARL1 PE=3 SV=2	233676	16691.1	ARL1
78_1	tr|F1NTM6|F1NTM6_CHICK	4.89922	NA	85647.7125947003	AGTGTAILLELAR;VEYDFLSPYLSPK	1;1	2	2	0.0335	15246;22725	sp|Q90997|TFR1_CHICK	Transferrin receptor protein 1 OS=Gallus gallus OX=9031 GN=TFRC PE=3 SV=4	39406.2	938.244	TFRC
1287_1	tr|A0A1D5P997|A0A1D5P997_CHICK	7.57479	NA	44654.8	QLGDAFADLSLK;TDLEELNLGPR	1;1	2	2	0.0572	15016;14351	tr|A0A1D5PI15|A0A1D5PI15_CHICK	AH domain-containing protein OS=Gallus gallus OX=9031 GN=ARFIP1 PE=4 SV=1	241222	8615.09	ARFIP1
350_1	tr|A0A3Q3AQH7|A0A3Q3AQH7_CHICK	5.79916	NA	31733.6	ICDQISDAVLDAHLR;TGMILLAGEITSR	1;1	2	2	0.0956	26287;17613	tr|A0A3Q3AUJ9|A0A3Q3AUJ9_CHICK	Uncharacterized protein OS=Gallus gallus OX=9031 GN=LOC107049542 PE=4 SV=1	589469	34674.6	LOC107049542
1132_1	tr|A0A1D5PD25|A0A1D5PD25_CHICK	5.61241	NA	24548.4	EFLLIFR;SFFEAK	1;1	2	2	0.0596	4519;302	-	Uncharacterized protein OS=Gallus gallus OX=9031 GN=EFHD2 PE=4 SV=2	142181	8363.59	EFHD2
773_1	tr|A0A1D5PKH3|A0A1D5PKH3_CHICK	7.06862	NA	52070.5024947001	AQLQFGTVEVFLK;DVDGLLQSLR	1;1	2	2	0.0493	20796;9627	-	Uncharacterized protein OS=Gallus gallus OX=9031 GN=GRSF1 PE=4 SV=2	247627	10317.8	GRSF1
458_1	tr|B5BSR5|B5BSR5_CHICK	5.86341	NA	45427.4579747001	ATPGAELLLGTR;NLVVAPGTSAELR	1;1	2	2	0.0581	12374;16537	tr|B5BSM4|B5BSM4_CHICK;tr|B5BSB3|B5BSB3_CHICK;tr|B7U494|B7U494_CHICK;tr|A4F5B3|A4F5B3_CHICK;tr|A4F5B4|A4F5B4_CHICK;tr|B7U497|B7U497_CHICK;tr|A4F5B2|A4F5B2_CHICK;tr|B5BSF5|B5BSF5_CHICK	TAP binding protein OS=Gallus gallus OX=9031 GN=TAPBP PE=4 SV=1	1.28076e+06	71153.2	TAPBP
1374_1	tr|A0A3Q3A8D7|A0A3Q3A8D7_CHICK	8.76282	NA	44190.6049747001	ISGWTNALPDLVISHLFGK;TASGSSVTSLEGQR	1;1	2	2	0.0821	31317;18113	-	Uncharacterized protein OS=Gallus gallus OX=9031 GN=NDRG1 PE=3 SV=1	132816	7378.69	NDRG1
1308_1	tr|Q5ZKK8|Q5ZKK8_CHICK	11.813	NA	23398.2	LLADQAEAR;VWLDPNETNEIANANSR	1;1	2	2	0.1327	5786;29768	tr|Q6EE39|Q6EE39_CHICK	Ribosomal protein L19 OS=Gallus gallus OX=9031 GN=RPL19 PE=2 SV=1	1.54086e+06	171207	RPL19
407_1	sp|Q5ZMS2|PA1B2_CHICK	8.12839	NA	25551.2	LINTQQPQAK;VIVLGLLPR	1;1	2	2	0.083	10436;5640	tr|A0A1D5PMU2|A0A1D5PMU2_CHICK;tr|A0A3Q2UC12|A0A3Q2UC12_CHICK	Platelet-activating factor acetylhydrolase IB subunit alpha2 OS=Gallus gallus OX=9031 GN=PAFAH1B2 PE=2 SV=1	225201	18766.7	PAFAH1B2
401_1	sp|Q5F3Z5|DNJB6_CHICK	6.09384	NA	36653.1	QVAEAYEVLSDAK;VEVEEDGQLR	1;1	2	2	0.0706	19348;11510	-	DnaJ homolog subfamily B member 6 OS=Gallus gallus OX=9031 GN=DNAJB6 PE=2 SV=1	145820	9113.72	DNAJB6
775_1	sp|P67966|CSRP1_CHICK	4.95242	NA	20371.6	GFGFGQGAGALIHSQ;GYGYGMGAGTLSTDK	1;1	2	2	0.1562	19965;21117	-	Cysteine and glycine-rich protein 1 OS=Gallus gallus OX=9031 GN=CSRP1 PE=1 SV=2	117472	8390.82	CSRP1
1302_1	tr|Q5ZL50|Q5ZL50_CHICK	8.28686	NA	15036.3	EGFFTNGLTLGAK;SQGGEPTYNVAVGR	1;1	2	4	0.1929	17380;17415;19664;19665	-	Profilin OS=Gallus gallus OX=9031 GN=PFN2 PE=2 SV=1	1.24018e+06	155022	PFN2
669_1	tr|A0A3Q2UDA0|A0A3Q2UDA0_CHICK	4.42229	NA	28053.6	LFLVEDLVDSLK;VQIDHYVSIAR	1;1	2	3	0.0878	18440;15730;15731	tr|A0A3Q2TYZ8|A0A3Q2TYZ8_CHICK;tr|Q6IFY8|Q6IFY8_CHICK;tr|A0A3Q2U787|A0A3Q2U787_CHICK	Reticulon OS=Gallus gallus OX=9031 GN=RTN3 PE=4 SV=1	611235	76404.4	RTN3
1006_1	tr|A0A3Q2U3R6|A0A3Q2U3R6_CHICK	4.81037	NA	94292.0435647001	KPVTDCVISVPSFFTDAER;VEDVTAVEIVGGATR	1;1	2	3	0.0406	32301;21665;21674	tr|E1BT08|E1BT08_CHICK	Uncharacterized protein OS=Gallus gallus OX=9031 GN=HSPH1 PE=3 SV=1	39342.6	819.637	HSPH1
1439_1	tr|F1N9A3|F1N9A3_CHICK	7.68262	NA	20396.7	LGGVPVLIFANK;QDLLTAAPASEIAEGLNLHTIR	1;1	2	2	0.1868	13360;33743	-	Uncharacterized protein OS=Gallus gallus OX=9031 GN=ARL3 PE=3 SV=3	22507.9	1875.66	ARL3
21_1	tr|E1C769|E1C769_CHICK	6.08861	NA	54013.8401847002	AFSWASVTSK;FYVHNDIFR;LPNFGFVVFDDSEPVQR	1;0;1	2	2	0.0747	8577;12766;30031	-	Uncharacterized protein OS=Gallus gallus OX=9031 GN=G3BP2 PE=4 SV=4	255160	8798.61	G3BP2
873_1	tr|A0A3Q3B0X4|A0A3Q3B0X4_CHICK	10.7165	NA	24003.3	ELPADTGLLADVWK;METPAHPYWPR	1;1	2	3	0.1147	21951;19444;19853	-	EXPERA domain-containing protein OS=Gallus gallus OX=9031 GN=LOC100857622 PE=3 SV=1	681248	113541	LOC100857622
917_1	tr|F1NV98|F1NV98_CHICK	2.80619	NA	182129	TADENVPEQSLSSSQHPTR;TFTSTLTSLADSR	1;1	2	2	0.0203	31449;18706	-	Uncharacterized protein OS=Gallus gallus OX=9031 GN=SAMD9L PE=4 SV=2	63546.9	722.124	SAMD9L
1043_1	tr|F1P241|F1P241_CHICK	6.7302	NA	21134.6	TALALEVGDIVK;TLYDFPGNDAEDLPFK	1;1	2	2	0.1451	13398;28321	-	Uncharacterized protein OS=Gallus gallus OX=9031 GN=CRKL PE=4 SV=3	271327	30147.5	CRKL
270_1	tr|Q5UMH8|Q5UMH8_CHICK	4.90888	NA	47354.6261047001	LGQLESSWLR;LNPYEIQLYLSR	1;1	2	2	0.0508	12048;21506	tr|R4GIZ2|R4GIZ2_CHICK	PPTX OS=Gallus gallus OX=9031 PE=1 SV=1	5.35023e+06	232619
1149_1	tr|A0A3Q3AXB0|A0A3Q3AXB0_CHICK	7.67167	NA	39648.6109547001	FLSTAELSELR;TEPGGALLSER	1;1	2	2	0.0593	14644;10073	tr|A0A3Q2UHB2|A0A3Q2UHB2_CHICK;tr|A0A3Q2U447|A0A3Q2U447_CHICK	EF_TS domain-containing protein OS=Gallus gallus OX=9031 GN=TSFM PE=4 SV=1	171658	10728.6	TSFM
455_2	tr|A0A1D5P361|A0A1D5P361_CHICK	12.1655	NA	49656.8412947001	EPNGPCLAHDIR;ETGIDQPDFLATIDLNPR;FLHNPDAAEGYVSCALSGIIYR;GGFIVLDGDTFELK;HNVLISTAGMVPR;LILPGLISSR;LNVWNLSCR;LYVTNSFYSTWDK;MIEPVDVFWK;NFLVDFGK;QFYPNVVK;QYEISR;TLTQCFDLGEDSLPLSVK;YLYVCNWLHGDIR	0;1;0;0;0;1;0;0;0;0;0;0;0;0	2	2	0.3893	18082;30691;34507;21549;18563;18564;19012;19014;8094;11138;24162;14580;4552;6013;1297;30776;30786;25948	-	Uncharacterized protein OS=Gallus gallus OX=9031 GN=SELENBP1L3 PE=3 SV=3	405315	12666.1	SELENBP1L3
455_3	tr|A0A3S5ZP85|A0A3S5ZP85_CHICK	4.27574	NA	51910.8985647001	EELAYVTCTYR;EPNGPCLAHDIR;FLHNPDAAEGYVSCALSGIIYR;GGFIVLDGDTFELK;HNVLISTAGMVPR;LNVWNLSCR;LPVPNLK;LYVTNSFYSTWDK;MIEPVDVFWK;NFLVDFGK;QFYPNVVK;QYEISR;SPHYCQVIHR;TLTQCFDLGEDSLPLSVK;YLYVCNWLHGDIR	1;0;0;0;0;0;1;0;0;0;0;0;0;0;0	2	3	0.3726	18832;18833;18082;34507;21549;18563;18564;19012;19014;11138;1069;24162;14580;4552;6013;1297;15573;30776;30786;25948	-	Uncharacterized protein OS=Gallus gallus OX=9031 GN=SELENBP1L3 PE=3 SV=1	324129	9003.58	SELENBP1L3
455_1	tr|H9KYX6|H9KYX6_CHICK	7.11841	NA	52413.3883847002	LVGQVFLGGSIVR;SPHYCQVIHR;TVEPVELFWK	1;0;1	2	2	0.0701	17110;15573;14035	-	Methanethiol oxidase OS=Gallus gallus OX=9031 GN=SELENBP1 PE=3 SV=2	576855	18026.7	SELENBP1
272_1	tr|A0A1D5P462|A0A1D5P462_CHICK	7.52427	NA	18900.3	GHAVGDIPGVR;VANVSLLALYK	1;1	2	2	0.1264	8385;12128	tr|F1NDC2|F1NDC2_CHICK	40S ribosomal protein S23 OS=Gallus gallus OX=9031 GN=RPS23 PE=3 SV=2	344513	34451.3	RPS23
1229_1	tr|F1NT10|F1NT10_CHICK	7.60076	NA	109872	EALFNEFITAAR;GPPPPPTASEPTR	1;1	2	2	0.0259	18192;15826	tr|A0A1D5NTY1|A0A1D5NTY1_CHICK	Uncharacterized protein OS=Gallus gallus OX=9031 GN=TCERG1 PE=4 SV=2	72694.3	1652.14	TCERG1
111_1	tr|A0A1D5NUR5|A0A1D5NUR5_CHICK	3.2563	NA	51646.2235547001	NLLAVLTEK;SGLLELR	1;1	2	2	0.0331	6193;1180	-	Uncharacterized protein OS=Gallus gallus OX=9031 GN=SNTA1 PE=3 SV=1	0	0	SNTA1
279_1	tr|A0A1D5PYU1|A0A1D5PYU1_CHICK	10.8354	NA	137694.872674702	DGEAGAQGPPGPTGPAGER;SLSQQIENIR	1;1	2	2	0.02	26177;12008	sp|P02457|CO1A1_CHICK	Collagen alpha-1(I) chain OS=Gallus gallus OX=9031 GN=COL1A1 PE=4 SV=2	0	0	COL1A1
787_1	tr|Q6EE60|Q6EE60_CHICK	7.61716	NA	18837.6	GTVLLSGPR;TAVVVGTVTDDVR	1;1	2	2	0.1325	3609;16696	-	Ribosomal protein L18 (Fragment) OS=Gallus gallus OX=9031 PE=2 SV=1	5.36087e+06	670109
290_1	tr|A0A1D5P5L5|A0A1D5P5L5_CHICK	7.84181	NA	30298.4	DIILAYLQEK;VVGTDISQAQIQEAK	1;1	2	2	0.0923	12622;23359	-	Methyltransf_11 domain-containing protein OS=Gallus gallus OX=9031 GN=LOC107048987 PE=4 SV=1	24407.7	1435.75	LOC107048987
292_1	tr|A0A1D5PMN6|A0A1D5PMN6_CHICK	6.4703	NA	135775	SPNSAGVADVDK;TVAATNMNETSSR	1;1	2	2	0.0209	11073;18170	-	Uncharacterized protein OS=Gallus gallus OX=9031 GN=KIF1B PE=4 SV=2	970079	12764.2	KIF1B
806_1	tr|E1C1N8|E1C1N8_CHICK	7.84783	NA	95415.9924147005	SDLTIWEIEVPK;SGAAVSPEEDSGSSTNQAK	1;1	2	2	0.0351	19550;27985	-	Tudor domain-containing protein OS=Gallus gallus OX=9031 GN=AKAP1 PE=4 SV=3	65895.4	1689.63	AKAP1
575_1	sp|Q6DV79|STAT3_CHICK	3.81132	NA	88114.4024147004	DSGDVAALR;GLSIEQLTTLAEK	1;1	2	2	0.0285	3696;18795	-	Signal transducer and activator of transcription 3 OS=Gallus gallus OX=9031 GN=STAT3 PE=1 SV=2	412007	9155.7	STAT3
781_1	tr|A0A1L1RZ94|A0A1L1RZ94_CHICK	8.86983	NA	17059	VLLPEYGGTK;VLQATVVAVGSGAR	1;1	2	2	0.1579	8360;16577	tr|O42283|O42283_CHICK	10 kDa chaperonin OS=Gallus gallus OX=9031 GN=HSPE1 PE=3 SV=2	576872	52442.9	HSPE1
804_1	tr|F1NV37|F1NV37_CHICK	8.51005	NA	39896.4	IYEEQGVEK;SGSGPDAPQPGSAEESR	1;1	2	2	0.0728	8974;25174	-	Uncharacterized protein OS=Gallus gallus OX=9031 GN=NT5C1B PE=4 SV=2	60823.6	2252.73	NT5C1B
296_1	tr|A0A3Q2U6Z4|A0A3Q2U6Z4_CHICK	8.81084	NA	86383.7234247003	LLSLGAQANFFHPEK;SPLSPTDALDYSLR;TGNLETCLR;VNNSLSDELR	0;1;0;1	2	2	0.0607	25199;22117;7906;10631	tr|A0A3S5ZP84|A0A3S5ZP84_CHICK;tr|Q9DG15|Q9DG15_CHICK;tr|A0A1D5P926|A0A1D5P926_CHICK;tr|A0A1D5PI31|A0A1D5PI31_CHICK	Uncharacterized protein OS=Gallus gallus OX=9031 GN=GIT1 PE=4 SV=1	325143	6502.87	GIT1
841_1	tr|F1NGM2|F1NGM2_CHICK	6.30873	NA	72443.8278147002	ELFEFR;VALLDFGATR	1;1	2	2	0.0247	2164;7891	-	Atypical kinase COQ8A, mitochondrial OS=Gallus gallus OX=9031 GN=COQ8A PE=3 SV=2	0	0	COQ8A
662_1	tr|Q5ZLB6|Q5ZLB6_CHICK	4.97335	NA	43071.7293947001	LVLVNAIYFK;TFEFLSSFIESSQK	1;1	2	3	0.0633	11746;11747;24715	tr|F1P1L8|F1P1L8_CHICK	SERPIN domain-containing protein OS=Gallus gallus OX=9031 GN=RCJMB04_6n9 PE=2 SV=1	4978.55	216.459	RCJMB04_6n9
698_1	sp|Q5ZK03|SC23A_CHICK	4.36207	NA	86248.5888747003	AESEEGPDVLR;AVLNPLCQVDYR;FSWNVWPSSR;HLLQAPLDDAQEILQTR;IDMNLTDLLGELQR;SPFLQVFNNSPDESSYYR	1;0;0;1;0;0	2	2	0.1069	12450;19997;14629;29972;24305;32149;32157	-	Protein transport protein Sec23A OS=Gallus gallus OX=9031 GN=SEC23A PE=2 SV=1	341336	9481.55	SEC23A
659_1	tr|F1NIK3|F1NIK3_CHICK	6.32604	NA	40702.5	TADVVIMMLDATK;VALIGFPSVGK	1;1	2	2	0.0659	18924;8741	tr|Q5ZL61|Q5ZL61_CHICK	Uncharacterized protein OS=Gallus gallus OX=9031 GN=DRG2 PE=4 SV=1	174658	6986.33	DRG2
572_1	tr|F1NQT9|F1NQT9_CHICK	6.52504	NA	47135.3960547002	FFATFDK;LELQAFDQIDDEIK	1;1	2	2	0.0517	3041;25304	tr|A0A140F3I0|A0A140F3I0_CHICK;tr|A0A140F3H8|A0A140F3H8_CHICK;tr|A0A140F3H6|A0A140F3H6_CHICK;tr|A0A3Q2TXF6|A0A3Q2TXF6_CHICK;sp|P19204|CASQ2_CHICK;tr|A0A140F3H9|A0A140F3H9_CHICK	Calsequestrin OS=Gallus gallus OX=9031 GN=CASQ2 PE=3 SV=1	79743	5316.2	CASQ2
692_1	tr|A0A1D5NXR2|A0A1D5NXR2_CHICK	12.1046	NA	27211.6	QLQEAGEDTAPPSR;YMEDNEALR	1;1	2	3	0.0958	21250;10412;10958	-	Endoplasmic reticulum transmembrane protein OS=Gallus gallus OX=9031 GN=BCAP31 PE=3 SV=1	549164	39226	BCAP31
66_1	tr|A0A1D5PSK3|A0A1D5PSK3_CHICK	8.36874	NA	109730.264054701	HLLIGLPSGAILSLPK;RPEIPTEQSR	1;1	2	3	0.0265	24273;24274;12832	sp|Q5ZL00|EMC1_CHICK	ER membrane protein complex subunit 1 OS=Gallus gallus OX=9031 GN=EMC1 PE=3 SV=2	118499	2194.42	EMC1
1451_1	sp|P27003|S10AA_CHICK	4.27985	NA	11282.5	DPMALDK;EFPGFLENQR	1;1	2	2	0.1753	1205;13675	-	Protein S100-A10 OS=Gallus gallus OX=9031 GN=S100A10 PE=3 SV=2	2.91359e+06	582718	S100A10
466_1	sp|Q92178|CAN2_CHICK	4.94663	NA	79178.7372747002	NPWGEVEWTGK;NYPNTFWTNPQYLIK	1;1	2	2	0.0371	15780;29159	tr|B6V3H8|B6V3H8_CHICK;tr|E1BR22|E1BR22_CHICK	Calpain-2 catalytic subunit OS=Gallus gallus OX=9031 GN=CAPN2 PE=2 SV=3	1.99319e+06	52452.2	CAPN2
1422_1	tr|A0A1L1RMP5|A0A1L1RMP5_CHICK	6.55424	NA	86570.8283447003	AGPTLQAEILSQLK;SDYLSTESSSQGR	1;1	2	2	0.0348	20514;19159	-	Uncharacterized protein OS=Gallus gallus OX=9031 GN=PARP9 PE=3 SV=2	22427.8	509.722	PARP9
763_1	tr|A0A1L1RV17|A0A1L1RV17_CHICK	3.03699	NA	69336.2659547002	ELLNLTSELLQK;QNQIPTEDGSR	1;1	2	2	0.0372	18744;13917	sp|Q5ZML9|SETD3_CHICK;tr|A0A1D5PBS7|A0A1D5PBS7_CHICK	Protein-histidine N-methyltransferase OS=Gallus gallus OX=9031 GN=SETD3 PE=3 SV=2	0	0	SETD3
230_1	tr|A0A3Q2ULZ6|A0A3Q2ULZ6_CHICK	10.4114	NA	62432.6027447002	FAQLAEAYEVLSDEVK;TVIVPVPAGVEDGQTVR	1;1	2	2	0.0576	27825;26486	tr|A0A1D5PG45|A0A1D5PG45_CHICK;tr|F1NNE0|F1NNE0_CHICK	Uncharacterized protein OS=Gallus gallus OX=9031 GN=DNAJA3 PE=3 SV=1	0	0	DNAJA3
1310_1	tr|Q5ZJV0|Q5ZJV0_CHICK	8.3291	NA	46755.9431647001	AIQLSGAQQLEALK;NAAQVLVGIPLETGQK	1;1	2	2	0.073	20542;24466	-	COP9 signalosome complex subunit 4 OS=Gallus gallus OX=9031 GN=COPS4 PE=2 SV=1	0	0	COPS4
736_1	sp|Q5ZKA4|EIF3J_CHICK	3.98057	NA	28706.5	DDFTEFGK;LVPAGVAGDR	1;1	2	2	0.0714	5030;4941	-	Eukaryotic translation initiation factor 3 subunit J OS=Gallus gallus OX=9031 GN=EIF3J PE=2 SV=1	51398.9	3426.59	EIF3J
1274_1	tr|A0A1D5PIF0|A0A1D5PIF0_CHICK	5.36618	NA	32566.4	DLVPDLSNFYAQYK;EQYLQSIEDR	1;1	2	2	0.0828	25217;15101	sp|Q9YHT2|SDHB_CHICK	Succinate dehydrogenase [ubiquinone] iron-sulfur subunit, mitochondrial OS=Gallus gallus OX=9031 GN=SDHB PE=3 SV=1	51123	2222.74	SDHB
1094_1	tr|A0A3Q2U1X8|A0A3Q2U1X8_CHICK	3.31197	NA	14927.4	LHDSLALER;LTFISGK	1;1	2	2	0.1212	7601;826	-	Signal peptidase complex subunit 2 OS=Gallus gallus OX=9031 PE=3 SV=1	100526	20105.3
7_1	tr|A0A3Q3A3T9|A0A3Q3A3T9_CHICK	4.1029	NA	42408.7	ILQGGVGIPHIR;TSLPWQGLK	1;1	2	2	0.0568	14474;6948	sp|P67962|KC1A_CHICK;tr|Q71UZ3|Q71UZ3_CHICK;tr|F1NL64|F1NL64_CHICK	Casein kinase I isoform alpha OS=Gallus gallus OX=9031 GN=CSNK1A1 PE=3 SV=1	176512	7674.43	CSNK1A1
1079_1	tr|A0A3Q2U4K3|A0A3Q2U4K3_CHICK	7.76112	NA	26466.1	EEEVTGPVIAPLFPQK;SGGPVVVLVQLER	1;1	2	3	0.1234	26787;17330;17331	-	SEC63 domain-containing protein OS=Gallus gallus OX=9031 GN=LOC112530170 PE=4 SV=1	0	0	LOC112530170
1157_1	tr|E1C9F5|E1C9F5_CHICK	4.78559	NA	117241.740674701	DNLVDVANEYLAVGK;EDSNNLFSLQFR	1;1	2	2	0.0261	24079;20521	-	Pitrilysin metalloproteinase 1 OS=Gallus gallus OX=9031 GN=PITRM1 PE=3 SV=1	2.5332e+06	42935.6	PITRM1
320_1	tr|F1NX66|F1NX66_CHICK	2.87012	NA	33643.3	FTIQDEK;SLDEVSNVGR	1;1	2	2	0.0557	3138;8320	-	Phospholipid scramblase OS=Gallus gallus OX=9031 GN=PLSCR1 PE=3 SV=1	1.70349e+06	154862	PLSCR1
1215_1	sp|E1C2P3|HSP7E_CHICK	3.76582	NA	54078.6707647001	FAQIVLQDLDK;FTVLFPSGTPLPAR	1;1	2	2	0.0495	15365;21378	tr|A0A3Q2UDU3|A0A3Q2UDU3_CHICK;tr|A0A1D5PR32|A0A1D5PR32_CHICK	Heat shock 70 kDa protein 14 OS=Gallus gallus OX=9031 GN=HSPA14 PE=3 SV=1	83884.8	2796.16	HSPA14
754_1	sp|Q5ZML6|F210A_CHICK	6.48982	NA	30429.9	QSPVESDASDPDPLQDK;SSAVSSQPADTPR	1;1	2	2	0.1091	28109;15781	-	Protein FAM210A OS=Gallus gallus OX=9031 GN=FAM210A PE=2 SV=1	77592.3	5172.82	FAM210A
465_1	tr|Q5ZME4|Q5ZME4_CHICK	4.88917	NA	96669.1631147004	NLAENISR;VLYPNDNFFEGK	1;1	2	2	0.0237	4020;19858	tr|Q7ZZK3|Q7ZZK3_CHICK;tr|E1BSN7|E1BSN7_CHICK;tr|Q5ZJ15|Q5ZJ15_CHICK	Alpha-1,4 glucan phosphorylase OS=Gallus gallus OX=9031 GN=RCJMB04_2f16 PE=2 SV=1	3.82522e+06	68307.6	RCJMB04_2f16
903_1	tr|A0A3Q2UP66|A0A3Q2UP66_CHICK	3.82818	NA	76837.5	TYITDPVLAPQPLQQK;YQDPYYGGYGGR	1;1	2	2	0.0394	27836;18603	sp|Q5F464|LPP_CHICK	Lipoma-preferred partner homolog OS=Gallus gallus OX=9031 GN=LPP PE=4 SV=1	0	0	LPP
905_1	tr|A0A3Q2UCC3|A0A3Q2UCC3_CHICK	6.81723	NA	35701.3	AHQLVMEGYK;KPVADYFL	1;1	2	2	0.0552	11583;4893	-	SER_THR_PHOSPHATASE domain-containing protein OS=Gallus gallus OX=9031 GN=LOC101748916 PE=4 SV=1	437104	54638	LOC101748916
567_1	tr|E1C0T1|E1C0T1_CHICK	5.63816	NA	42561	ELIELR;IPIHNEDITYDELVLMMQR	1;1	2	2	0.0633	925;33731	-	PB1 domain-containing protein OS=Gallus gallus OX=9031 GN=TFG PE=4 SV=1	319236	26603	TFG
200_1	tr|A0A3Q2U3S8|A0A3Q2U3S8_CHICK	8.64898	NA	115573	DTGESLINSETIADVIK;GNFLINLEGGDIR	1;1	2	2	0.029	27710;19204	sp|Q5ZKA2|SYIM_CHICK;tr|A0A1L1RSU7|A0A1L1RSU7_CHICK;tr|F1P399|F1P399_CHICK	Isoleucyl-tRNA synthetase OS=Gallus gallus OX=9031 GN=IARS2 PE=3 SV=1	826351	13328.2	IARS2
532_1	tr|E1BSF5|E1BSF5_CHICK	13.3349	NA	43587.0636547001	QSILDLAR;YITMSDLTAALEENR	1;1	2	2	0.0591	4000;26299	tr|A0A3Q2UDM7|A0A3Q2UDM7_CHICK;tr|A0A3Q3AF25|A0A3Q3AF25_CHICK;tr|A0A3Q2U4M1|A0A3Q2U4M1_CHICK	Branched-chain-amino-acid aminotransferase OS=Gallus gallus OX=9031 GN=BCAT1 PE=3 SV=3	197858	13190.5	BCAT1
1403_1	tr|E1C1D1|E1C1D1_CHICK	6.34538	NA	49302.3393347001	AIIDVVSNR;DENQTVDYQK	1;1	2	2	0.0414	5796;13759	-	Annexin OS=Gallus gallus OX=9031 GN=ANXA7 PE=3 SV=2	28158.7	1042.92	ANXA7
360_1	sp|Q5ZJH2|NCLN_CHICK	6.51003	NA	62383.7165047001	INLAEDILAWEHER;QSAGAVVIILPR	1;1	2	2	0.0463	25954;13240	tr|H9L023|H9L023_CHICK	Nicalin OS=Gallus gallus OX=9031 GN=NCLN PE=2 SV=1	52488.5	2018.79	NCLN
1142_1	tr|Q5F3Y4|Q5F3Y4_CHICK	9.29277	NA	47216.1191947001	ALAAIDPQQNIVSR;EAVTTTVSGAK	1;1	2	2	0.058	22203;7919	tr|F7BYG6|F7BYG6_CHICK;tr|B2Z9X7|B2Z9X7_CHICK	Perilipin OS=Gallus gallus OX=9031 GN=RCJMB04_4d23 PE=2 SV=1	0	0	RCJMB04_4d23
855_1	tr|A0A1D5PJ54|A0A1D5PJ54_CHICK	6.92231	NA	14157.7	AAGGWQEAAAQQAEETAAR;DVLSGGLGLLR	1;1	2	2	0.2206	29941;9125	-	Uncharacterized protein OS=Gallus gallus OX=9031 PE=4 SV=2	80664.9	20166.2
670_1	tr|F1NW50|F1NW50_CHICK	8.71166	NA	55442.9670847001	LLEVSDDPQVLAVAAHDVGEYVR;QLQSEQPQTATAR	1;1	2	2	0.075	34703;20243	-	V-type proton ATPase subunit H OS=Gallus gallus OX=9031 GN=ATP6V1H PE=3 SV=3	0	0	ATP6V1H
1107_1	sp|Q5ZKF5|SKP1_CHICK	7.57439	NA	18646.2	NDFTEEEEAQVR;TDDIPVWDQEFLK	1;1	2	2	0.1534	20445;23764	-	S-phase kinase-associated protein 1 OS=Gallus gallus OX=9031 GN=SKP1 PE=2 SV=1	491805	40983.7	SKP1
1022_1	tr|Q5ZJQ0|Q5ZJQ0_CHICK	6.76772	NA	37191.3	ADQSFVTLATNDSYVK;LTALITPQVSDPMR	1;1	2	2	0.0904	27635;22732	tr|A0A1D5PAA8|A0A1D5PAA8_CHICK	Uncharacterized protein OS=Gallus gallus OX=9031 GN=RCJMB04_16h16 PE=2 SV=1	0	0	RCJMB04_16h16
364_1	tr|F1NU90|F1NU90_CHICK	4.74273	NA	38653.5	LQQLPVDFGR;LVSLQHLDLLNNR	1;1	2	2	0.0678	11487;22130	tr|A0A1D5PWK4|A0A1D5PWK4_CHICK;sp|Q5F334|LRC59_CHICK	Leucine-rich repeat-containing protein 59 OS=Gallus gallus OX=9031 GN=LRRC59 PE=4 SV=1	97678.7	5426.59	LRRC59
57_1	tr|Q9W6S4|Q9W6S4_CHICK	6.40366	NA	43190.9	AEAIELCR;YGFIVGHIVIPR	1;1	2	3	0.0505	5129;17879;17880	tr|A0A1D5PVD2|A0A1D5PVD2_CHICK;tr|A0A1D5PBN1|A0A1D5PBN1_CHICK	CD44 antigen OS=Gallus gallus OX=9031 PE=2 SV=1	1.08896e+06	47345.9
1452_1	tr|F1NCU7|F1NCU7_CHICK	1.31672	NA	77704	MEQELQR	1	1	1	0.0106	4396	-	Uncharacterized protein OS=Gallus gallus OX=9031 GN=CFAP99 PE=4 SV=4	100603	2012.06	CFAP99
136_1	tr|Q5ZL58|Q5ZL58_CHICK	1.84591	NA	13907.3	FLILPDMLK	1	1	1	0.0714	8824	-	Small nuclear ribonucleoprotein Sm D3 OS=Gallus gallus OX=9031 GN=SNRPD3 PE=2 SV=1	57881.5	6431.28	SNRPD3
568_1	tr|F1P2W9|F1P2W9_CHICK	1.30957	NA	80348.1692147002	LTSFITVFK	1	1	1	0.0131	7666	tr|A0A1D5PDA2|A0A1D5PDA2_CHICK;tr|F1N829|F1N829_CHICK;tr|Q5F385|Q5F385_CHICK	CULLIN_2 domain-containing protein OS=Gallus gallus OX=9031 GN=CUL2 PE=3 SV=2	17758.4	412.986	CUL2
50_1	tr|E5DEF2|E5DEF2_CHICK	4.68928	NA	66247.4208847003	TPAITPINENTPPAILPIMR	1	1	1	0.0331	32235	tr|A0A343VN37|A0A343VN37_CHICK;tr|A0A343CUF7|A0A343CUF7_CHICK;tr|A0A343CV80|A0A343CV80_CHICK;tr|A0A343CUY9|A0A343CUY9_CHICK;tr|A0A343CVB9|A0A343CVB9_CHICK;tr|E5DED9|E5DED9_CHICK;tr|W8NXV0|W8NXV0_CHICK;tr|E5DEG5|E5DEG5_CHICK;tr|E5DEB3|E5DEB3_CHICK;tr|A5HDU0|A5HDU0_CHICK;tr|E5DFP4|E5DFP4_CHICK;tr|Q76L08|Q76L08_CHICK	NADH-ubiquinone oxidoreductase chain 5 OS=Gallus gallus OX=9031 GN=ND5 PE=3 SV=1	0	0	ND5
535_1	tr|Q5ZMA7|Q5ZMA7_CHICK	3.30155	NA	46774.8583247001	LADFGVAGQLTDTQIK	1	1	1	0.0385	25313	tr|Q6V9V7|Q6V9V7_CHICK;tr|A0A1D5PPH4|A0A1D5PPH4_CHICK;tr|Q5F375|Q5F375_CHICK	Protein kinase domain-containing protein OS=Gallus gallus OX=9031 GN=STK26 PE=2 SV=1	137956	5305.99	STK26
537_1	tr|Q5F4B9|Q5F4B9_CHICK	1.57021	NA	75486.4182047004	VLGELWPLFGGR	1	1	1	0.0182	17071	-	Uncharacterized protein OS=Gallus gallus OX=9031 GN=ABCD3 PE=2 SV=1	0	0	ABCD3
531_1	tr|A0A1D5PQP8|A0A1D5PQP8_CHICK	1.51196	NA	114943	SCLIIR	1	1	1	0.0058	753	tr|Q5ZM22|Q5ZM22_CHICK	Integrin_alpha2 domain-containing protein OS=Gallus gallus OX=9031 GN=ITGA9 PE=3 SV=1	88724.7	2063.37	ITGA9
1167_1	tr|E1C949|E1C949_CHICK	1.33912	NA	178890	LPLQTLR	1	1	1	0.0044	2175	-	Uncharacterized protein OS=Gallus gallus OX=9031 GN=ABCC8 PE=4 SV=4	50202.1	619.779	ABCC8
1180_1	tr|A0A1D5PNG3|A0A1D5PNG3_CHICK	3.55325	NA	26508.2	ETEEILADVLK	1	1	1	0.0449	14464	tr|Q5ZL92|Q5ZL92_CHICK	Eukaryotic translation initiation factor 6 OS=Gallus gallus OX=9031 GN=EIF6 PE=3 SV=1	121253	12125.3	EIF6
1415_1	tr|E1C4B8|E1C4B8_CHICK	2.58769	NA	28264.3	VGVVGGSDFEK	1	1	1	0.0445	8945	tr|Q5ZJ50|Q5ZJ50_CHICK	Phosphomannomutase OS=Gallus gallus OX=9031 GN=PMM2 PE=3 SV=4	109141	6063.38	PMM2
1417_1	tr|E1C1Q6|E1C1Q6_CHICK	2.27503	NA	37811.6	ERPQEETEVPA	1	1	1	0.0329	15202	-	Ankyrin repeat domain 2 protein OS=Gallus gallus OX=9031 GN=ANKRD2 PE=2 SV=5	11724.5	488.521	ANKRD2
1322_1	tr|A0A1D5PAQ3|A0A1D5PAQ3_CHICK	1.87122	NA	52482.9631947001	LQQLAEER	1	1	1	0.0167	5787	-	Uncharacterized protein OS=Gallus gallus OX=9031 GN=UAP1 PE=4 SV=2	1.35985e+06	36752.8	UAP1
1204_1	tr|R4GKR5|R4GKR5_CHICK	1.36595	NA	38593.3	YYLDLK	1	1	1	0.0177	1636	-	Uncharacterized protein OS=Gallus gallus OX=9031 GN=PURG PE=3 SV=1	95186.5	4326.66	PURG
1206_1	sp|Q5ZM44|CHP1_CHICK	4.05863	NA	22433.3	IPELAINPLGDR	1	1	1	0.0615	15947	-	Calcineurin B homologous protein 1 OS=Gallus gallus OX=9031 GN=CHP1 PE=1 SV=3	0	0	CHP1
429_1	tr|E1BVP9|E1BVP9_CHICK	2.32308	NA	64853.3849047004	TIDQQIK	1	1	1	0.0128	2338	-	Pre-mRNA-splicing factor 38B OS=Gallus gallus OX=9031 GN=PRPF38B PE=3 SV=4	35738.5	1701.83	PRPF38B
1185_1	tr|F1NFB8|F1NFB8_CHICK	1.74097	NA	83270.4243147003	LLEPVLR	1	1	1	0.0095	2157	-	E3 ubiquitin-protein ligase OS=Gallus gallus OX=9031 GN=DTX3L PE=3 SV=2	0	0	DTX3L
1326_1	tr|A0A1D5PXT0|A0A1D5PXT0_CHICK	3.7825	NA	20933.7	EAAEVLQSNR	1	1	2	0.0546	9657;9658	-	UBC core domain-containing protein OS=Gallus gallus OX=9031 GN=UBE2M PE=3 SV=2	175253	15932.1	UBE2M
6_1	tr|B2ZAJ9|B2ZAJ9_CHICK	1.93589	NA	23631.4	VFSWLATLHGGTIK	1	1	1	0.0648	21988	tr|A0A0S2GLV0|A0A0S2GLV0_CHICK;tr|E5DEA5|E5DEA5_CHICK;tr|A0A0B4ZVC4|A0A0B4ZVC4_CHICK;tr|A0A0S2GM01|A0A0S2GM01_CHICK;tr|B2ZAL8|B2ZAL8_CHICK;tr|A0A0S2GLY8|A0A0S2GLY8_CHICK;tr|B2ZAK2|B2ZAK2_CHICK;tr|Q195I9|Q195I9_CHICK;tr|A0A343CW99|A0A343CW99_CHICK;tr|A0A0B4ZU13|A0A0B4ZU13_CHICK;tr|W6CMA7|W6CMA7_CHICK;tr|E5DF54|E5DF54_CHICK;tr|B2ZAK4|B2ZAK4_CHICK;tr|E5DEM2|E5DEM2_CHICK;tr|A0A0S2GM76|A0A0S2GM76_CHIC…	Cytochrome c oxidase subunit 1 (Fragment) OS=Gallus gallus OX=9031 GN=COI PE=3 SV=1	65006.5	21668.8	COI
1086_1	tr|Q5ZM66|Q5ZM66_CHICK	2.50659	NA	13023.1	NIVEAAAVR	1	1	1	0.0783	4625	-	40S ribosomal protein S26 OS=Gallus gallus OX=9031 GN=RPS26 PE=2 SV=1	770143	128357	RPS26
723_1	tr|A0A1L1RLK9|A0A1L1RLK9_CHICK	2.28361	NA	38092.5	LQQQLQGER	1	1	1	0.0265	9137	tr|A0A3Q2U5I4|A0A3Q2U5I4_CHICK	ELMO domain-containing protein OS=Gallus gallus OX=9031 GN=ELMOD3 PE=4 SV=1	287916	15153.5	ELMOD3
386_1	tr|F1N8T3|F1N8T3_CHICK	3.35588	NA	54997.1730147002	VQQIQLLGR	1	1	1	0.0176	7636	tr|A0A3Q3AE84|A0A3Q3AE84_CHICK	PDZ domain-containing protein OS=Gallus gallus OX=9031 GN=GOPC PE=4 SV=4	0	0	GOPC
46_1	tr|A0A1S5WGK5|A0A1S5WGK5_CHICK	1.58804	NA	42043.3	IPFHPYYSFK	1	1	1	0.0266	15644	tr|A0A7U3W673|A0A7U3W673_CHICK;tr|E5DEV9|E5DEV9_CHICK;tr|Q85GK8|Q85GK8_CHICK;tr|E5DFE1|E5DFE1_CHICK;tr|A0A1L2M5I6|A0A1L2M5I6_CHICK;tr|A0A1D9CFD2|A0A1D9CFD2_CHICK;tr|A8QK81|A8QK81_CHICK;tr|A0A343CVI5|A0A343CVI5_CHICK;tr|A8QKF9|A8QKF9_CHICK;tr|Q5D6Z9|Q5D6Z9_CHICK;tr|B5TAD6|B5TAD6_CHICK;tr|A0A7S9A347|A0A7S9A347_CHICK;tr|A0A343CVQ0|A0A343CVQ0_CHICK;tr|Q9MNW7|Q9MNW7_CHICK;tr|A0A7L7T4Z3|A0A7L7T4Z3_CHIC…	Cytochrome b (Fragment) OS=Gallus gallus OX=9031 GN=cytb PE=3 SV=1	0	0	cytb
1255_1	tr|A0A1D5P2Y6|A0A1D5P2Y6_CHICK	8.40133	NA	67222.7321147002	VMQDEGNEEGLSANK	1	1	1	0.0241	24423	-	Uncharacterized protein OS=Gallus gallus OX=9031 GN=PBXIP1 PE=4 SV=1	0	0	PBXIP1
595_1	tr|A0A1L1RTA1|A0A1L1RTA1_CHICK	4.34832	NA	33300.4	VPQAAFFSPLQK	1	1	1	0.0381	16737	tr|A0A1D5PD86|A0A1D5PD86_CHICK	Uncharacterized protein OS=Gallus gallus OX=9031 GN=DECR1 PE=4 SV=2	43042.6	2152.13	DECR1
264_1	tr|A0A1D5P8V8|A0A1D5P8V8_CHICK	2.0759	NA	44490.9788747001	GILLFGPPGTGK	1	1	1	0.0299	10989	tr|Q5ZMI9|Q5ZMI9_CHICK;tr|Q5ZIQ2|Q5ZIQ2_CHICK;tr|A0A3Q2U8Z9|A0A3Q2U8Z9_CHICK;tr|A0A1D5NYD8|A0A1D5NYD8_CHICK	Vesicle-fusing ATPase OS=Gallus gallus OX=9031 GN=VPS4B PE=3 SV=2	144760	6031.66	VPS4B
1259_1	tr|F1NR86|F1NR86_CHICK	1.72944	NA	31543.7	VVPTTEHINTEK	1	1	1	0.0438	17782	-	TIP41-like protein OS=Gallus gallus OX=9031 GN=TIPRL PE=3 SV=3	345692	18194.3	TIPRL
1187_1	tr|E1BUP6|E1BUP6_CHICK	3.20242	NA	77246.0906147002	LLSNVAQEVK	1	1	1	0.0146	9149	-	Uncharacterized protein OS=Gallus gallus OX=9031 GN=PDIA5 PE=4 SV=4	159254	4083.42	PDIA5
35_1	tr|A0A3Q2UA20|A0A3Q2UA20_CHICK	2.5196	NA	95097.1310647003	IIIPQRNEK	1	1	1	0.0105	9480	tr|A0A3Q2U8X7|A0A3Q2U8X7_CHICK;tr|F1NYI8|F1NYI8_CHICK	Lon protease homolog 2, peroxisomal OS=Gallus gallus OX=9031 GN=LONP2 PE=3 SV=1	0	0	LONP2
178_1	tr|A0A3Q2U3N4|A0A3Q2U3N4_CHICK	5.10653	NA	51841.6	ISATSIFFESMPYK	1	1	1	0.0282	24097	tr|A0A3Q3AG75|A0A3Q3AG75_CHICK	Glycine hydroxymethyltransferase OS=Gallus gallus OX=9031 PE=4 SV=1	0	0
382_1	tr|A0A1D5NZ00|A0A1D5NZ00_CHICK	2.34548	NA	69761.3889947002	VTPEQLSSYVQLFK	1	1	1	0.0215	24479	-	Uncharacterized protein OS=Gallus gallus OX=9031 GN=SCFD2 PE=3 SV=2	0	0	SCFD2
591_1	tr|E1C3I1|E1C3I1_CHICK	3.13895	NA	53194.1988947002	FALLLVDEPR	1	1	1	0.0207	11492	-	Uncharacterized protein OS=Gallus gallus OX=9031 GN=ZC3HC1 PE=4 SV=2	9310.63	300.343	ZC3HC1
43_3	tr|Q91005|Q91005_CHICK	4.75114	NA	28417.5	IQLVEEELDR;LVIIEGDLER;MEIQEIQLK;SLQEQADAAEER	0;0;0;1	1	1	0.1673	13893;10984;10159;10160;10681;17144	tr|A0A1L1RU52|A0A1L1RU52_CHICK	Alpha tropomyosin of brain OS=Gallus gallus OX=9031 GN=alpha-fTM PE=3 SV=1	0	0	alpha-fTM
186_1	tr|Q67ER3|Q67ER3_CHICK	1.8048	NA	37754	IQEELR	1	1	1	0.0183	1193	tr|A0A3Q3A9G4|A0A3Q3A9G4_CHICK	Zinc finger protein 183 OS=Gallus gallus OX=9031 GN=RNF113B PE=2 SV=1	144879	6299.08	RNF113B
1121_1	tr|A0A3Q2TY99|A0A3Q2TY99_CHICK	2.75724	NA	59376.6908947001	VEIILK	1	1	1	0.0115	160	-	Cytochrome b5 reductase 4 OS=Gallus gallus OX=9031 GN=CYB5R4 PE=3 SV=1	341105	10032.5	CYB5R4
1201_1	tr|A0A3Q2UIV1|A0A3Q2UIV1_CHICK	1.96867	NA	54905.5242947002	ILEVDLK	1	1	1	0.0147	1936	-	Uncharacterized protein OS=Gallus gallus OX=9031 GN=SRSF4 PE=3 SV=1	511469	22237.8	SRSF4
188_1	tr|U5TU45|U5TU45_CHICK	1.57059	NA	82667.8577147002	ISLQPR	1	1	1	0.0082	154	tr|I6LPK9|I6LPK9_CHICK;tr|A0A023VSV8|A0A023VSV8_CHICK;tr|Q5F3J4|Q5F3J4_CHICK	NLRP3 OS=Gallus gallus OX=9031 GN=NLRP3 PE=2 SV=1	36625.5	851.755	NLRP3
1069_1	sp|O13154|PACN2_CHICK	2.88934	NA	51938.3099747001	ADPALNPEQLK	1	1	1	0.0246	12271	tr|F1NNZ9|F1NNZ9_CHICK;tr|E1C007|E1C007_CHICK	Protein kinase C and casein kinase substrate in neurons protein 2 OS=Gallus gallus OX=9031 GN=PACSIN2 PE=1 SV=1	25629	915.32	PACSIN2
1203_1	tr|Q25QX5|Q25QX5_CHICK	3.59084	NA	26696	AASGLYQGVSGLFGEDNVR	1	1	1	0.0802	29723	-	BASH/BLNK N-terminal associated protein 1 OS=Gallus gallus OX=9031 GN=BNAS1 PE=2 SV=1	0	0	BNAS1
309_1	tr|A0A3Q2TVC7|A0A3Q2TVC7_CHICK	3.02806	NA	39378.7	EPLIVTAVK	1	1	1	0.025	5330	tr|A0A1L1RS61|A0A1L1RS61_CHICK	Peroxisomal membrane protein PEX14 OS=Gallus gallus OX=9031 GN=PEX14 PE=3 SV=1	7745.59	455.623	PEX14
175_1	sp|Q5ZHW4|RAB5B_CHICK	2.04048	NA	23599.8	FEIWDTAGQER;LVLLGESAVGK;QASPSIVIALAGNK;YHSLAPMYYR	0;0;1;0	1	1	0.214	17286;8661;17821;15714;16204	-	Ras-related protein Rab-5B OS=Gallus gallus OX=9031 GN=RAB5B PE=2 SV=1	57773.4	4126.67	RAB5B
1118_1	tr|E1BT94|E1BT94_CHICK	4.06023	NA	14907.9	LGPVAAFWER	1	1	1	0.0781	10606	-	Complex I-B17 OS=Gallus gallus OX=9031 GN=NDUFB6 PE=3 SV=1	150235	16692.8	NDUFB6
173_1	tr|R4GGF3|R4GGF3_CHICK	8.45749	NA	16911.4	ASASDGSTFVVAR	1	1	1	0.0844	14694	tr|A0A1D5PR88|A0A1D5PR88_CHICK	SCP domain-containing protein OS=Gallus gallus OX=9031 GN=GLIPR2 PE=4 SV=1	156828	15682.8	GLIPR2
604_2	tr|A0A3Q2TYY9|A0A3Q2TYY9_CHICK	1.73844	NA	52495.0948647001	AAQFTVNTK;DAGYGGLSLSIEGPSK;DGHVGISFVPQEVGEHLVHISR;ITGDDSLR;SPITVSISQAELGDAAR;TFTPTHFTIDTR	0;0;0;0;0;1	1	1	0.1707	5627;22546;34264;34265;34269;3069;26077;19719	tr|A0A3Q2TV38|A0A3Q2TV38_CHICK	Uncharacterized protein OS=Gallus gallus OX=9031 GN=FLNA PE=3 SV=1	285835	16813.8	FLNA
604_1	tr|A0A3Q3AFR2|A0A3Q3AFR2_CHICK	1.43443	NA	19911.3	AGSNMLMVGVHGPK;GPPGFGTLPK;LYNVTYTVK;TPCEEVYVK	0;1;0;0	1	1	0.2258	19538;5343;9145;9912	-	Uncharacterized protein OS=Gallus gallus OX=9031 PE=3 SV=1	997140	76703
1243_1	tr|E1BZH9|E1BZH9_CHICK	2.52013	NA	34400	FADKPEAGAEFIEK	1	1	1	0.0444	22571	tr|A0A1L1RS37|A0A1L1RS37_CHICK	Uncharacterized protein OS=Gallus gallus OX=9031 GN=HADH PE=3 SV=1	68978.7	4057.57	HADH
973_1	tr|F1NVJ6|F1NVJ6_CHICK	1.88	NA	49461.8750047001	RGGPGMLVLAPTR	1	1	1	0.0297	16966	-	RNA helicase OS=Gallus gallus OX=9031 GN=DDX43 PE=3 SV=3	0	0	DDX43
1112_1	tr|E1BTF5|E1BTF5_CHICK	2.36412	NA	41106.2	IPIGFIPLGK	1	1	1	0.0275	7640	tr|A0A1L1RSS5|A0A1L1RSS5_CHICK;tr|Q5ZHK2|Q5ZHK2_CHICK	Acylglycerol kinase, mitochondrial OS=Gallus gallus OX=9031 GN=AGK PE=3 SV=4	19243.9	962.194	AGK
932_1	tr|A0A1D5PRW5|A0A1D5PRW5_CHICK	1.75656	NA	123615.096054701	KPIIQR	1	1	1	0.0054	1324	-	Rho-GAP domain-containing protein OS=Gallus gallus OX=9031 GN=LOC422171 PE=4 SV=1	0	0	LOC422171
95_1	tr|A0A1D5PZS8|A0A1D5PZS8_CHICK	2.43318	NA	97032.6495847005	ELLIQFYK	1	1	1	0.0093	7605	sp|Q5ZMW0|AGO4_CHICK;tr|F1P3Z0|F1P3Z0_CHICK;sp|Q5ZLG4|AGO3_CHICK;tr|A0A1D5PIT3|A0A1D5PIT3_CHICK;tr|A0A1D5PQI6|A0A1D5PQI6_CHICK;tr|A0A1D5PXD8|A0A1D5PXD8_CHICK;tr|A0A1D5NTU6|A0A1D5NTU6_CHICK	Protein argonaute-4 OS=Gallus gallus OX=9031 GN=AGO4 PE=3 SV=1	37343.6	777.992	AGO4
1448_1	tr|E1C5L8|E1C5L8_CHICK	1.47174	NA	36034.2	NISAPEPR	1	1	1	0.0245	3205	-	Uncharacterized protein OS=Gallus gallus OX=9031 GN=MRPL44 PE=3 SV=1	468046	20349.8	MRPL44
1256_1	tr|Q5ZJ49|Q5ZJ49_CHICK	1.74988	NA	57510.3220447001	SVAQYTGGIVK	1	1	1	0.0212	9874	-	Alpha-MPP OS=Gallus gallus OX=9031 GN=PMPCA PE=2 SV=1	0	0	PMPCA
253_2	tr|Q9DEH4|Q9DEH4_CHICK	7.1853	NA	276962.324724699	ALELEIK;ATGYLLPPDTVQIR;AYDLQSDAVYK;HAGDLLNER;HAYDLR;INSVNQSDLK;IQSENLYR;SDLEWLR;SGEILSDIK;VADQISDVVYK;VDQDQENLTGLR;VHIIPDMVDIIAAK;VNQVINER;YTPVLDTPILIR;YTSVLNTPDFLR;YTSVVDTPDIVLAK;YTTVTETADSER;YVGDITSDNK	0;0;0;0;0;0;0;0;0;0;1;0;0;0;0;0;0;0	1	1	0.0774	1664;22373;14858;6803;958;9690;6752;4064;5146;13679;18352;22129;5371;18745;19431;21809;17912;9488	-	Nebulin (Fragment) OS=Gallus gallus OX=9031 PE=2 SV=2	97875.2	615.568
742_1	tr|F1NN41|F1NN41_CHICK	6.05554	NA	180196	VPSQLLNTELTER	1	1	1	0.0081	21296	tr|A0A1D5NZQ7|A0A1D5NZQ7_CHICK	Peroxidase OS=Gallus gallus OX=9031 GN=PXDN PE=4 SV=4	17643.6	193.885	PXDN
93_1	tr|A0A1L1RIW5|A0A1L1RIW5_CHICK	7.39757	NA	60473.5686147001	EYQELMNVK;LALDIEIATYR;LLEGEESR;SLDLDSIIAEVK	0;0;0;1	1	2	0.0739	10878;11376;15022;15023;15024;4376;15797;15800	-	IF rod domain-containing protein OS=Gallus gallus OX=9031 GN=KRT8 PE=3 SV=2	2.43438e+07	1.10654e+06	KRT8
93_3	tr|A0A1D5PXP0|A0A1D5PXP0_CHICK	4.11349	NA	56971.6972447002	AEAESWYQTK;EYQELMNVK;FASFIDK;FLEQQNK;LALDIEIATYR;NLDLDSIIAEVK	1;0;0;0;0;0	1	1	0.1073	12813;10878;11376;1872;1873;3773;15022;15023;15024;16625;16626;16627;16628;16629;16631;16632	tr|A0A146F050|A0A146F050_CHICK;tr|A0A146F047|A0A146F047_CHICK	IF rod domain-containing protein OS=Gallus gallus OX=9031 GN=KRT6A PE=3 SV=1	2.58587e+06	76055.1	KRT6A
740_1	tr|Q5ZMT4|Q5ZMT4_CHICK	3.806	NA	25657.8	SVQIQTLLR	1	1	1	0.0398	7734	-	GOLD domain-containing protein OS=Gallus gallus OX=9031 GN=TMED5 PE=2 SV=1	348313	31664.8	TMED5
93_8	tr|A0A1D5PNV4|A0A1D5PNV4_CHICK	4.90444	NA	65480.4309947003	AEAEAWYQSR;DLSVVVSMDNNR;DVDCAYMTK;FLEQQNK;GGPGIQPVQVDPTLLQPVHVEIDPQIQQVK;HLDMDSIIEEVR;IEIQELTR;LLEGEENR;NLDVIFENYIQNLR;QNQQLQAAIAEAEER;QYEQIAQNSR;TAAENEFVVLK;VGALTDEINFLR;WELLQQQGPSGPR;YEELQTTAGR	0;0;0;0;0;0;0;0;1;0;0;0;0;0;0	1	1	0.2887	12758;17209;17678;9187;3773;36983;20216;6212;5070;26732;25767;13671;13131;17189;21181;21182;11325	-	IF rod domain-containing protein OS=Gallus gallus OX=9031 GN=KRT71 PE=4 SV=2	0	0	KRT71
1220_1	tr|A0A1L1RUH0|A0A1L1RUH0_CHICK	1.89199	NA	10036.2	LSPVISPR	1	1	1	0.0899	2836	-	Uncharacterized protein OS=Gallus gallus OX=9031 PE=4 SV=2	657226	131445
422_1	tr|E1BRU7|E1BRU7_CHICK	1.97193	NA	102127	FLSQIESDR;LALLQVR;LPLGFTFSFPCK;QGLLFR	0;0;0;1	1	1	0.0371	8979;1613;19099;379	-	Hexokinase OS=Gallus gallus OX=9031 GN=HKDC1 PE=3 SV=1	109903	1894.88	HKDC1
181_1	tr|Q5ZIW8|Q5ZIW8_CHICK	5.3873	NA	23222.7	QVTQEEGQQLAR	1	1	1	0.0591	18325	tr|A0A3Q2U980|A0A3Q2U980_CHICK	Uncharacterized protein OS=Gallus gallus OX=9031 GN=RRAS PE=2 SV=1	43117.6	2874.5	RRAS
420_1	tr|Q5ZKU6|Q5ZKU6_CHICK	2.34517	NA	33369.2	GPSYGLSAEVK;SALNWHQLENLSNFIK	0;1	1	1	0.0885	9375;29365	-	Calponin OS=Gallus gallus OX=9031 GN=CNN2 PE=2 SV=1	27024.5	1589.68	CNN2
183_1	tr|F1NLE3|F1NLE3_CHICK	1.73483	NA	49645.7477147001	IETVGQPDR	1	1	1	0.0205	6513	-	Fibronectin type-III domain-containing protein OS=Gallus gallus OX=9031 GN=CRLF3 PE=4 SV=4	286719	13653.3	CRLF3
251_1	tr|A0A1D5PRS6|A0A1D5PRS6_CHICK	3.60521	NA	45547.2	VLVAVDGVNALWGR	1	1	1	0.0353	20513	tr|H9L0M5|H9L0M5_CHICK	Uncharacterized protein OS=Gallus gallus OX=9031 GN=DAP3 PE=3 SV=1	0	0	DAP3
1334_1	tr|A0A1D5PY78|A0A1D5PY78_CHICK	2.58208	NA	68554.3882647002	VVDLSSEETR	1	1	1	0.0157	10240	tr|A0A1D5PH00|A0A1D5PH00_CHICK;tr|E1B2Y2|E1B2Y2_CHICK	AA_permease_C domain-containing protein OS=Gallus gallus OX=9031 GN=SLC7A3 PE=3 SV=1	92178.1	3687.12	SLC7A3
447_1	sp|Q5ZLR5|UCRI_CHICK	1.71018	NA	29368.1	REDVMDATTSSQTSSEDR	1	1	1	0.0662	30686	-	Cytochrome b-c1 complex subunit Rieske, mitochondrial OS=Gallus gallus OX=9031 GN=UQCRFS1 PE=1 SV=1	4601.2	287.575	UQCRFS1
1015_1	sp|Q6JHU8|P3H1_CHICK	4.98371	NA	81623.6893847003	LTNAAASAGDGYR	1	1	1	0.0179	14663	-	Prolyl 3-hydroxylase 1 OS=Gallus gallus OX=9031 GN=P3H1 PE=1 SV=1	16729.9	464.719	P3H1
528_1	sp|Q5ZMN2|MCM3_CHICK	1.9241	NA	91194.2673747004	LLVNINDLR	1	1	1	0.0111	8119	tr|A0A3Q2UMV5|A0A3Q2UMV5_CHICK;tr|F1NFJ0|F1NFJ0_CHICK	DNA replication licensing factor MCM3 OS=Gallus gallus OX=9031 GN=MCM3 PE=2 SV=1	0	0	MCM3
822_1	tr|A0A1D5PPP9|A0A1D5PPP9_CHICK	8.67787	NA	12020.9	AAEDDEDDDVDPK	1	1	1	0.1182	19626	-	Uncharacterized protein OS=Gallus gallus OX=9031 GN=PTMA PE=3 SV=2	3806.21	1268.74	PTMA
869_1	tr|Q5ZHP4|Q5ZHP4_CHICK	1.37774	NA	19848	LGINSLQELK	1	1	1	0.0543	9604	-	Uncharacterized protein OS=Gallus gallus OX=9031 GN=TPD52 PE=2 SV=1	347377	38597.5	TPD52
1011_1	tr|E1C312|E1C312_CHICK	3.30242	NA	73678.2585547003	SSSVQLFR	1	1	1	0.0124	5230	-	Uncharacterized protein OS=Gallus gallus OX=9031 GN=CAPN6 PE=3 SV=1	18665.5	583.298	CAPN6
1117_1	tr|F1P5J7|F1P5J7_CHICK	3.95746	NA	70705.0135747002	ISYSQDAEDR	1	1	1	0.0157	11833	-	Alkylglycerone-phosphate synthase OS=Gallus gallus OX=9031 GN=AGPS PE=3 SV=2	0	0	AGPS
[truncated: 483 more rows]
