# Supplementary material for: Integrative analysis of RNA-seq and Ribo-seq reveals that lncRNA regulates chicken myogenesis through encoding peptide
Source: J Anim Sci Biotechnol. 2026 May 29;17:103. doi: 10.1186/s40104-026-01421-y (PMC13220464; doi:10.1186/s40104-026-01421-y)
Supplement: Supplementary file 8 — Additional file 8: Table S6. Enrichment analysis of 1540 interacting protein KEGG. [file 40104_2026_1421_MOESM8_ESM.xlsx]

## Sheet: IP5.KEGG2protein
Table S6. Enrichment analysis of 1540 interacting protein KEGG.
Pathway_level1	Pathway_level2	Number_of_Proteins	Proteins
Cellular Processes	Cell growth and death	114	sp|P00789|CANX_CHICK;sp|P08267|FRIH_CHICK;sp|P09644|TBA5_CHICK;sp|P13648|LMNA_CHICK;sp|P14791|HMOX1_CHICK;sp|P26446|PARP1_CHICK;sp|P35062|H2A3_CHICK;sp|P48463|PP2AA_CHICK;sp|P53478|ACT5_CHICK;sp|P56517|HDAC1_CHICK;sp|P60706|ACTB_CHICK;sp|P62207|PP1B_CHICK;sp|P67881|CYC_CHICK;sp|Q05744|CATD_CHICK;sp|Q5F3W6|1433G_CHICK;sp|Q5ZHP5|CHM4B_CHICK;sp|Q5ZKF5|SKP1_CHICK;sp|Q5ZKI0|KCC2D_CHICK;sp|Q5ZLQ6|1433B…
Cellular Processes	Cell motility	54	sp|O93510|GELS_CHICK;sp|P02609|MLRS_CHICK;sp|P05094|ACTN1_CHICK;sp|P07228|ITB1_CHICK;sp|P12003|VINC_CHICK;sp|P21566|COF2_CHICK;sp|P53478|ACT5_CHICK;sp|P60706|ACTB_CHICK;sp|P62207|PP1B_CHICK;sp|Q04929|CRK_CHICK;sp|Q5ZJV4|MCMBP_CHICK;sp|Q5ZMQ2|ACTG_CHICK;sp|Q90694|CDC42_CHICK;sp|Q90734|ACTN4_CHICK;sp|Q90891|MP2K2_CHICK;sp|Q9PU45|RADI_CHICK;tr|A0A1D5NWB8|A0A1D5NWB8_CHICK;tr|A0A1D5NXS9|A0A1D5NXS9_CHI…
Cellular Processes	Cellular community - eukaryotes	114	sp|P02609|MLRS_CHICK;sp|P05094|ACTN1_CHICK;sp|P07228|ITB1_CHICK;sp|P09244|TBB7_CHICK;sp|P09644|TBA5_CHICK;sp|P09653|TBB5_CHICK;sp|P12003|VINC_CHICK;sp|P21868|CSK21_CHICK;sp|P21869|CSK22_CHICK;sp|P32882|TBB2_CHICK;sp|P48463|PP2AA_CHICK;sp|P50147|GNAI2_CHICK;sp|P53478|ACT5_CHICK;sp|P53488|ARP2_CHICK;sp|P54939|TLN1_CHICK;sp|P60706|ACTB_CHICK;sp|P62207|PP1B_CHICK;sp|Q04584|ZYX_CHICK;sp|Q04929|CRK_CHI…
Cellular Processes	Transport and catabolism	156	sp|E1C2P3|HSP7E_CHICK;sp|P05300|LAMP1_CHICK;sp|P07228|ITB1_CHICK;sp|P09244|TBB7_CHICK;sp|P09644|TBA5_CHICK;sp|P09653|TBB5_CHICK;sp|P0CB50|PRDX1_CHICK;sp|P0CG62|UBB_CHICK;sp|P13127|CAZA1_CHICK;sp|P14315|CAPZB_CHICK;sp|P21868|CSK21_CHICK;sp|P21869|CSK22_CHICK;sp|P26990|ARF6_CHICK;sp|P28497|CAZA2_CHICK;sp|P32882|TBB2_CHICK;sp|P43347|TCTP_CHICK;sp|P48463|PP2AA_CHICK;sp|P53478|ACT5_CHICK;sp|P60706|ACT…
Environmental Information Processing	Membrane transport	4	tr|A0A1D5NVJ9|A0A1D5NVJ9_CHICK;tr|E1C949|E1C949_CHICK;tr|F5CST1|F5CST1_CHICK;tr|Q5F4B9|Q5F4B9_CHICK
Environmental Information Processing	Signal transduction	209	sp|E1C2P3|HSP7E_CHICK;sp|O57476|CDC37_CHICK;sp|P00356|G3P_CHICK;sp|P02701|AVID_CHICK;sp|P07228|ITB1_CHICK;sp|P07322|ENOB_CHICK;sp|P11029|ACAC_CHICK;sp|P13585|AT2A1_CHICK;sp|P14791|HMOX1_CHICK;sp|P21642|PCKGM_CHICK;sp|P21868|CSK21_CHICK;sp|P21869|CSK22_CHICK;sp|P26990|ARF6_CHICK;sp|P33879|AT1B3_CHICK;sp|P43347|TCTP_CHICK;sp|P48463|PP2AA_CHICK;sp|P50147|GNAI2_CHICK;sp|P53478|ACT5_CHICK;sp|P54939|TL…
Environmental Information Processing	Signaling molecules and interaction	30	sp|P07228|ITB1_CHICK;sp|P10288|CADH2_CHICK;sp|P36377|SPRC_CHICK;sp|Q02391|GSLG1_CHICK;tr|A0A1D5P4B5|A0A1D5P4B5_CHICK;tr|A0A1D5PFK3|A0A1D5PFK3_CHICK;tr|A0A1D5PME9|A0A1D5PME9_CHICK;tr|A0A1D5PQ40|A0A1D5PQ40_CHICK;tr|A0A1D5PQP8|A0A1D5PQP8_CHICK;tr|A0A1D5PWN6|A0A1D5PWN6_CHICK;tr|A0A1D5PYU1|A0A1D5PYU1_CHICK;tr|A0A1L1RLK9|A0A1L1RLK9_CHICK;tr|A0A1L1RZY6|A0A1L1RZY6_CHICK;tr|A0A3Q2TUF7|A0A3Q2TUF7_CHICK;tr|…
Genetic Information Processing	Folding, sorting and degradation	151	sp|E1C2P3|HSP7E_CHICK;sp|P00789|CANX_CHICK;sp|P07322|ENOB_CHICK;sp|P34065|PSB5_CHICK;sp|P84169|PSD13_CHICK;sp|Q05713|CRYAB_CHICK;sp|Q5F3A1|SEC62_CHICK;sp|Q5F418|PSMD1_CHICK;sp|Q5ZJW4|SC22B_CHICK;sp|Q5ZK03|SC23A_CHICK;sp|Q5ZK10|NSF1C_CHICK;sp|Q5ZKB9|DDX6_CHICK;sp|Q5ZKF5|SKP1_CHICK;sp|Q5ZL72|CH60_CHICK;sp|Q5ZLX2|IF2A_CHICK;sp|Q5ZM98|GRP75_CHICK;sp|Q805F9|DDB1_CHICK;sp|Q8JG64|PDIA3_CHICK;sp|Q90593|B…
Genetic Information Processing	Replication and repair	18	sp|P26446|PARP1_CHICK;sp|Q5ZLN4|FEN1_CHICK;sp|Q5ZMN2|MCM3_CHICK;sp|Q805F9|DDB1_CHICK;sp|Q9DEA3|PCNA_CHICK;sp|Q9YH06|HMGB1_CHICK;tr|A0A1D5P2K1|A0A1D5P2K1_CHICK;tr|A0A1D5PGI3|A0A1D5PGI3_CHICK;tr|A0A3Q2TW12|A0A3Q2TW12_CHICK;tr|A0A3Q2UCZ8|A0A3Q2UCZ8_CHICK;tr|B3Y932|B3Y932_CHICK;tr|E1BVP6|E1BVP6_CHICK;tr|E1C2U4|E1C2U4_CHICK;tr|F1N9B7|F1N9B7_CHICK;tr|F1NB20|F1NB20_CHICK;tr|Q5ZKR8|Q5ZKR8_CHICK;tr|Q7T2X8…
Genetic Information Processing	Transcription	63	sp|E1C2P3|HSP7E_CHICK;sp|P30352|SRSF2_CHICK;sp|P36377|SPRC_CHICK;sp|Q5F3X4|U5S1_CHICK;sp|Q5ZHZ0|DX39B_CHICK;sp|Q5ZJZ6|NCBP1_CHICK;sp|Q5ZM36|IF4A3_CHICK;sp|Q5ZMA3|RBM24_CHICK;sp|Q9PV94|RSMB_CHICK;tr|A0A1D5NV31|A0A1D5NV31_CHICK;tr|A0A1D5P892|A0A1D5P892_CHICK;tr|A0A1D5PDE7|A0A1D5PDE7_CHICK;tr|A0A1D5PGA0|A0A1D5PGA0_CHICK;tr|A0A1D5PNR0|A0A1D5PNR0_CHICK;tr|A0A1D5PXG0|A0A1D5PXG0_CHICK;tr|A0A1D5PYK0|A0A1…
Genetic Information Processing	Translation	167	sp|P08636|RS17_CHICK;sp|P18660|RLA1_CHICK;sp|P21868|CSK21_CHICK;sp|P21869|CSK22_CHICK;sp|P22451|RL5_CHICK;sp|P41125|RL13_CHICK;sp|P42558|RAN_CHICK;sp|P43347|TCTP_CHICK;sp|P47826|RLA0_CHICK;sp|P47836|RS4_CHICK;sp|P48463|PP2AA_CHICK;sp|P50890|RSSA_CHICK;sp|P62207|PP1B_CHICK;sp|P67883|RL30_CHICK;sp|Q08200|RL10_CHICK;sp|Q5F408|SYCC_CHICK;sp|Q5ZHZ0|DX39B_CHICK;sp|Q5ZJ56|RL7_CHICK;sp|Q5ZJQ2|SYFA_CHICK;…
Human Diseases	Cancers: Overview	154	sp|O42254|IF2B1_CHICK;sp|O73888|HPGDS_CHICK;sp|O93510|GELS_CHICK;sp|P02701|AVID_CHICK;sp|P04268|TPM1_CHICK;sp|P05094|ACTN1_CHICK;sp|P07228|ITB1_CHICK;sp|P0C1H3|H2B1_CHICK;sp|P14791|HMOX1_CHICK;sp|P20136|GSTM2_CHICK;sp|P43347|TCTP_CHICK;sp|P50147|GNAI2_CHICK;sp|P50593|GPC1_CHICK;sp|P53478|ACT5_CHICK;sp|P56517|HDAC1_CHICK;sp|P57788|MOT4_CHICK;sp|P60706|ACTB_CHICK;sp|P62207|PP1B_CHICK;sp|P62801|H4_C…
Human Diseases	Cancers: Specific types	58	sp|P02701|AVID_CHICK;sp|P07228|ITB1_CHICK;sp|P14791|HMOX1_CHICK;sp|P20136|GSTM2_CHICK;sp|P53478|ACT5_CHICK;sp|P56517|HDAC1_CHICK;sp|P60706|ACTB_CHICK;sp|P67881|CYC_CHICK;sp|Q04929|CRK_CHICK;sp|Q08392|GSTA1_CHICK;sp|Q5ZHX1|RAP1B_CHICK;sp|Q5ZKG2|BRD7_CHICK;sp|Q5ZKI0|KCC2D_CHICK;sp|Q5ZMQ2|ACTG_CHICK;sp|Q6DV79|STAT3_CHICK;sp|Q90694|CDC42_CHICK;sp|Q90891|MP2K2_CHICK;sp|Q9DF58|ILK_CHICK;tr|A0A1D5NU87|A…
Human Diseases	Cardiovascular diseases	58	sp|P02542|DESM_CHICK;sp|P04268|TPM1_CHICK;sp|P07228|ITB1_CHICK;sp|P08629|THIO_CHICK;sp|P10288|CADH2_CHICK;sp|P13648|LMNA_CHICK;sp|P14791|HMOX1_CHICK;sp|P20136|GSTM2_CHICK;sp|P50593|GPC1_CHICK;sp|P53478|ACT5_CHICK;sp|P60706|ACTB_CHICK;sp|P67881|CYC_CHICK;sp|Q08392|GSTA1_CHICK;sp|Q5ZJ23|ASSY_CHICK;sp|Q5ZML6|F210A_CHICK;sp|Q5ZMQ2|ACTG_CHICK;tr|A0A182C605|A0A182C605_CHICK;tr|A0A1D5NY34|A0A1D5NY34_CHI…
Human Diseases	Drug resistance: Antineoplastic	25	sp|P02701|AVID_CHICK;sp|P20136|GSTM2_CHICK;sp|P31335|PUR9_CHICK;sp|P67881|CYC_CHICK;sp|Q08392|GSTA1_CHICK;sp|Q6DV79|STAT3_CHICK;sp|Q90891|MP2K2_CHICK;tr|A0A1D5NY34|A0A1D5NY34_CHICK;tr|A0A1D5P0J5|A0A1D5P0J5_CHICK;tr|A0A1D5P2Y6|A0A1D5P2Y6_CHICK;tr|A0A1D5P310|A0A1D5P310_CHICK;tr|A0A1D5P470|A0A1D5P470_CHICK;tr|A0A1D5PIQ5|A0A1D5PIQ5_CHICK;tr|A0A1D5PPQ7|A0A1D5PPQ7_CHICK;tr|A0A1D5PTJ8|A0A1D5PTJ8_CHICK;t…
Human Diseases	Endocrine and metabolic diseases	70	sp|P21642|PCKGM_CHICK;sp|P50147|GNAI2_CHICK;sp|P62207|PP1B_CHICK;sp|P67881|CYC_CHICK;sp|Q5ZHX1|RAP1B_CHICK;sp|Q5ZKI0|KCC2D_CHICK;sp|Q5ZL72|CH60_CHICK;sp|Q5ZLR5|UCRI_CHICK;sp|Q5ZLX2|IF2A_CHICK;sp|Q6DV79|STAT3_CHICK;sp|Q90694|CDC42_CHICK;sp|Q90891|MP2K2_CHICK;tr|A0A1D5NYE8|A0A1D5NYE8_CHICK;tr|A0A1D5P0J5|A0A1D5P0J5_CHICK;tr|A0A1D5P179|A0A1D5P179_CHICK;tr|A0A1D5P3B3|A0A1D5P3B3_CHICK;tr|A0A1D5P4W9|A0A…
Human Diseases	Immune diseases	27	sp|P05094|ACTN1_CHICK;sp|P0C1H3|H2B1_CHICK;sp|P35062|H2A3_CHICK;sp|P62801|H4_CHICK;sp|Q6DV79|STAT3_CHICK;sp|Q90647|VATA_CHICK;sp|Q90734|ACTN4_CHICK;sp|Q9PV94|RSMB_CHICK;tr|A0A1D5NVJ9|A0A1D5NVJ9_CHICK;tr|A0A1D5NXS9|A0A1D5NXS9_CHICK;tr|A0A1D5P0X4|A0A1D5P0X4_CHICK;tr|A0A1D5PGA0|A0A1D5PGA0_CHICK;tr|A0A1D5PJ17|A0A1D5PJ17_CHICK;tr|A0A1D5PP57|A0A1D5PP57_CHICK;tr|A0A1L1RRY6|A0A1L1RRY6_CHICK;tr|A0A3Q2U578…
Human Diseases	Infectious diseases: Bacterial	114	sp|E1C2P3|HSP7E_CHICK;sp|P05300|LAMP1_CHICK;sp|P07228|ITB1_CHICK;sp|P09244|TBB7_CHICK;sp|P09644|TBA5_CHICK;sp|P09653|TBB5_CHICK;sp|P12003|VINC_CHICK;sp|P15771|NUCL_CHICK;sp|P21566|COF2_CHICK;sp|P32882|TBB2_CHICK;sp|P50147|GNAI2_CHICK;sp|P53478|ACT5_CHICK;sp|P60706|ACTB_CHICK;sp|P67881|CYC_CHICK;sp|Q04929|CRK_CHICK;sp|Q05744|CATD_CHICK;sp|Q5ZHW4|RAB5B_CHICK;sp|Q5ZJV4|MCMBP_CHICK;sp|Q5ZJW4|SC22B_CH…
Human Diseases	Infectious diseases: Parasitic	42	sp|E1C2P3|HSP7E_CHICK;sp|P01994|HBA_CHICK;sp|P05094|ACTN1_CHICK;sp|P07228|ITB1_CHICK;sp|P12003|VINC_CHICK;sp|P48463|PP2AA_CHICK;sp|P50147|GNAI2_CHICK;sp|P67881|CYC_CHICK;sp|P98157|LRP1_CHICK;sp|Q5ZHW4|RAB5B_CHICK;sp|Q5ZJV4|MCMBP_CHICK;sp|Q5ZML6|F210A_CHICK;sp|Q6DV79|STAT3_CHICK;sp|Q90734|ACTN4_CHICK;sp|Q98932|RAB5C_CHICK;tr|A0A1D5NXS9|A0A1D5NXS9_CHICK;tr|A0A1D5NY34|A0A1D5NY34_CHICK;tr|A0A1D5P0J5|…
Human Diseases	Infectious diseases: Viral	188	sp|E1C2P3|HSP7E_CHICK;sp|P02701|AVID_CHICK;sp|P07228|ITB1_CHICK;sp|P0CG62|UBB_CHICK;sp|P21566|COF2_CHICK;sp|P21868|CSK21_CHICK;sp|P21869|CSK22_CHICK;sp|P30352|SRSF2_CHICK;sp|P42558|RAN_CHICK;sp|P48463|PP2AA_CHICK;sp|P50147|GNAI2_CHICK;sp|P53478|ACT5_CHICK;sp|P54939|TLN1_CHICK;sp|P56517|HDAC1_CHICK;sp|P60706|ACTB_CHICK;sp|P62207|PP1B_CHICK;sp|P63247|RACK1_CHICK;sp|P67881|CYC_CHICK;sp|P84169|PSD13_…
Human Diseases	Neurodegenerative diseases	85	sp|P00356|G3P_CHICK;sp|P00789|CANX_CHICK;sp|P02701|AVID_CHICK;sp|P0CG62|UBB_CHICK;sp|P13585|AT2A1_CHICK;sp|P50147|GNAI2_CHICK;sp|P56517|HDAC1_CHICK;sp|P67881|CYC_CHICK;sp|P98157|LRP1_CHICK;sp|Q03669|AT2A2_CHICK;sp|Q5ZIE6|ULA1_CHICK;sp|Q5ZLR5|UCRI_CHICK;sp|Q5ZMP6|AP2M1_CHICK;sp|Q90593|BIP_CHICK;sp|Q90891|MP2K2_CHICK;sp|Q92178|CAN2_CHICK;tr|A0A1C9UAS5|A0A1C9UAS5_CHICK;tr|A0A1D5P0J5|A0A1D5P0J5_CHICK…
Human Diseases	Substance dependence	20	sp|P0C1H3|H2B1_CHICK;sp|P35062|H2A3_CHICK;sp|P50147|GNAI2_CHICK;sp|P56517|HDAC1_CHICK;sp|P62207|PP1B_CHICK;sp|P62801|H4_CHICK;sp|Q5ZKI0|KCC2D_CHICK;tr|A0A1D5P0J5|A0A1D5P0J5_CHICK;tr|A0A1D5P2Y6|A0A1D5P2Y6_CHICK;tr|A0A1D5P888|A0A1D5P888_CHICK;tr|A0A1L1RMC6|A0A1L1RMC6_CHICK;tr|A0A1L1RPJ2|A0A1L1RPJ2_CHICK;tr|A0A1L1RRY6|A0A1L1RRY6_CHICK;tr|A0A1L1RUH0|A0A1L1RUH0_CHICK;tr|A0A3Q2U159|A0A3Q2U159_CHICK;tr|…
Metabolism	Amino acid metabolism	68	sp|P00337|LDHB_CHICK;sp|P00340|LDHA_CHICK;sp|P00508|AATM_CHICK;sp|P00565|KCRM_CHICK;sp|P05083|ARLY2_CHICK;sp|P05122|KCRB_CHICK;sp|Q02960|MIF_CHICK;sp|Q5H7N8|ZC3HF_CHICK;sp|Q5ZJ23|ASSY_CHICK;sp|Q5ZLG0|AACS_CHICK;sp|Q5ZLN1|PGAM1_CHICK;tr|A0A1D5NYK3|A0A1D5NYK3_CHICK;tr|A0A1D5P079|A0A1D5P079_CHICK;tr|A0A1D5P980|A0A1D5P980_CHICK;tr|A0A1D5P9U4|A0A1D5P9U4_CHICK;tr|A0A1D5PH72|A0A1D5PH72_CHICK;tr|A0A1D5PI…
Metabolism	Biosynthesis of other secondary metabolites	4	tr|A0A3Q2UE29|A0A3Q2UE29_CHICK;tr|E1BRU7|E1BRU7_CHICK;tr|E1C8P2|E1C8P2_CHICK;tr|Q8AYP8|Q8AYP8_CHICK
Metabolism	Carbohydrate metabolism	109	sp|P00337|LDHB_CHICK;sp|P00340|LDHA_CHICK;sp|P00356|G3P_CHICK;sp|P00940|TPIS_CHICK;sp|P07322|ENOB_CHICK;sp|P11029|ACAC_CHICK;sp|P21642|PCKGM_CHICK;sp|Q5F3T9|UGDH_CHICK;sp|Q5F4B1|PGP_CHICK;sp|Q5H7N8|ZC3HF_CHICK;sp|Q5ZL26|KPRB_CHICK;sp|Q5ZLG0|AACS_CHICK;sp|Q5ZLN1|PGAM1_CHICK;tr|A0A1D5NYM1|A0A1D5NYM1_CHICK;tr|A0A1D5P0A1|A0A1D5P0A1_CHICK;tr|A0A1D5P1U2|A0A1D5P1U2_CHICK;tr|A0A1D5P2Q1|A0A1D5P2Q1_CHICK;t…
Metabolism	Energy metabolism	40	sp|Q5ZLR5|UCRI_CHICK;sp|Q90647|VATA_CHICK;tr|A0A1C9UAS5|A0A1C9UAS5_CHICK;tr|A0A1D5P179|A0A1D5P179_CHICK;tr|A0A1D5P3B3|A0A1D5P3B3_CHICK;tr|A0A1D5P3S4|A0A1D5P3S4_CHICK;tr|A0A1D5P810|A0A1D5P810_CHICK;tr|A0A1D5PIF0|A0A1D5PIF0_CHICK;tr|A0A1D5PJ17|A0A1D5PJ17_CHICK;tr|A0A1D5PNM0|A0A1D5PNM0_CHICK;tr|A0A1D5PP57|A0A1D5PP57_CHICK;tr|A0A1L1RXE9|A0A1L1RXE9_CHICK;tr|A0A1L1RY04|A0A1L1RY04_CHICK;tr|A0A1L1RY35|A0…
Metabolism	Global and overview maps	264	sp|O57535|NDK_CHICK;sp|O73888|HPGDS_CHICK;sp|P00337|LDHB_CHICK;sp|P00340|LDHA_CHICK;sp|P00356|G3P_CHICK;sp|P00508|AATM_CHICK;sp|P00565|KCRM_CHICK;sp|P00940|TPIS_CHICK;sp|P05081|KAD1_CHICK;sp|P05083|ARLY2_CHICK;sp|P05122|KCRB_CHICK;sp|P07322|ENOB_CHICK;sp|P11029|ACAC_CHICK;sp|P14791|HMOX1_CHICK;sp|P21642|PCKGM_CHICK;sp|P31335|PUR9_CHICK;sp|P43347|TCTP_CHICK;sp|Q5F3C1|DEGS1_CHICK;sp|Q5F3T9|UGDH_CHI…
Metabolism	Glycan biosynthesis and metabolism	17	tr|A0A1D5PXL0|A0A1D5PXL0_CHICK;tr|A0A1L1RL15|A0A1L1RL15_CHICK;tr|A0A1L1RSD2|A0A1L1RSD2_CHICK;tr|A0A3Q3A8P5|A0A3Q3A8P5_CHICK;tr|E1C0F1|E1C0F1_CHICK;tr|E1C241|E1C241_CHICK;tr|E1C4N5|E1C4N5_CHICK;tr|F1NBI1|F1NBI1_CHICK;tr|F1NI04|F1NI04_CHICK;tr|F1NM13|F1NM13_CHICK;tr|F1NMD3|F1NMD3_CHICK;tr|F1NNS1|F1NNS1_CHICK;tr|F1NSL8|F1NSL8_CHICK;tr|F1NZE1|F1NZE1_CHICK;tr|F1P077|F1P077_CHICK;tr|F1P0P3|F1P0P3_CHICK…
Metabolism	Lipid metabolism	71	sp|O73888|HPGDS_CHICK;sp|P11029|ACAC_CHICK;sp|P43347|TCTP_CHICK;sp|Q5F3C1|DEGS1_CHICK;sp|Q5ZLL6|MSMO1_CHICK;sp|Q5ZMS2|PA1B2_CHICK;sp|Q9PTR5|LIS1_CHICK;tr|A0A1D5NWL9|A0A1D5NWL9_CHICK;tr|A0A1D5NXI2|A0A1D5NXI2_CHICK;tr|A0A1D5NYK3|A0A1D5NYK3_CHICK;tr|A0A1D5P3S9|A0A1D5P3S9_CHICK;tr|A0A1D5P416|A0A1D5P416_CHICK;tr|A0A1D5P6Q5|A0A1D5P6Q5_CHICK;tr|A0A1D5P986|A0A1D5P986_CHICK;tr|A0A1D5P9H8|A0A1D5P9H8_CHICK;…
Metabolism	Metabolism of cofactors and vitamins	30	sp|P05081|KAD1_CHICK;sp|P14791|HMOX1_CHICK;sp|P31335|PUR9_CHICK;sp|Q5ZKG5|PPAC_CHICK;tr|A0A1D5P8M7|A0A1D5P8M7_CHICK;tr|A0A1D5PJL7|A0A1D5PJL7_CHICK;tr|A0A1D5PTE9|A0A1D5PTE9_CHICK;tr|A0A1L1RSD2|A0A1L1RSD2_CHICK;tr|A0A1L1RTK6|A0A1L1RTK6_CHICK;tr|A0A3Q2TUH0|A0A3Q2TUH0_CHICK;tr|A0A3Q2U3N4|A0A3Q2U3N4_CHICK;tr|E1BSF5|E1BSF5_CHICK;tr|E1BTL3|E1BTL3_CHICK;tr|E1C6A1|E1C6A1_CHICK;tr|E1C7S2|E1C7S2_CHICK;tr|F1…
Metabolism	Metabolism of other amino acids	26	sp|O73888|HPGDS_CHICK;sp|P20136|GSTM2_CHICK;sp|Q08392|GSTA1_CHICK;tr|A0A1D5P470|A0A1D5P470_CHICK;tr|A0A1D5PA60|A0A1D5PA60_CHICK;tr|A0A1D5PHR5|A0A1D5PHR5_CHICK;tr|A0A1D5PXN5|A0A1D5PXN5_CHICK;tr|A0A2L2FP59|A0A2L2FP59_CHICK;tr|A0A3Q2U150|A0A3Q2U150_CHICK;tr|A0A3Q2UFN3|A0A3Q2UFN3_CHICK;tr|B4X9P5|B4X9P5_CHICK;tr|E1BT93|E1BT93_CHICK;tr|E1BYF1|E1BYF1_CHICK;tr|E1C4Q0|E1C4Q0_CHICK;tr|E1C4W4|E1C4W4_CHICK;t…
Metabolism	Metabolism of terpenoids and polyketides	11	tr|A0A1D5P2Y6|A0A1D5P2Y6_CHICK;tr|A0A1D5P5L5|A0A1D5P5L5_CHICK;tr|A0A1L1RJ89|A0A1L1RJ89_CHICK;tr|A0A1L1RZ64|A0A1L1RZ64_CHICK;tr|E1BT93|E1BT93_CHICK;tr|E1BZ79|E1BZ79_CHICK;tr|E1C0Q5|E1C0Q5_CHICK;tr|F1NT20|F1NT20_CHICK;tr|F1NZX3|F1NZX3_CHICK;tr|Q5ZLE2|Q5ZLE2_CHICK;tr|R4GMB6|R4GMB6_CHICK
Metabolism	Nucleotide metabolism	30	sp|O57535|NDK_CHICK;sp|P05081|KAD1_CHICK;sp|P31335|PUR9_CHICK;sp|Q5ZKE7|KCY_CHICK;sp|Q5ZL26|KPRB_CHICK;sp|Q9W719|HPRT_CHICK;tr|A0A1D5P5J0|A0A1D5P5J0_CHICK;tr|A0A1D5P9V0|A0A1D5P9V0_CHICK;tr|A0A1D5PL45|A0A1D5PL45_CHICK;tr|A0A1D5PSI2|A0A1D5PSI2_CHICK;tr|A0A1D5PTE9|A0A1D5PTE9_CHICK;tr|A0A1L1RUH0|A0A1L1RUH0_CHICK;tr|A0A3Q3A5F2|A0A3Q3A5F2_CHICK;tr|E1C4Q0|E1C4Q0_CHICK;tr|E1C8P2|E1C8P2_CHICK;tr|F1NG97|F1…
Metabolism	Xenobiotics biodegradation and metabolism	18	sp|O57535|NDK_CHICK;sp|O73888|HPGDS_CHICK;sp|P20136|GSTM2_CHICK;sp|Q08392|GSTA1_CHICK;sp|Q5ZKE7|KCY_CHICK;sp|Q9W719|HPRT_CHICK;tr|A0A1D5P470|A0A1D5P470_CHICK;tr|A0A1D5PSI2|A0A1D5PSI2_CHICK;tr|A0A1L1RSD2|A0A1L1RSD2_CHICK;tr|A0A3Q2UFN3|A0A3Q2UFN3_CHICK;tr|B4X9P5|B4X9P5_CHICK;tr|E1C4Q0|E1C4Q0_CHICK;tr|F1NJ69|F1NJ69_CHICK;tr|F1NMB3|F1NMB3_CHICK;tr|F1NPH9|F1NPH9_CHICK;tr|F1P331|F1P331_CHICK;tr|Q5ZI61|…
Organismal Systems	Aging	21	sp|E1C2P3|HSP7E_CHICK;sp|P26446|PARP1_CHICK;sp|P56517|HDAC1_CHICK;sp|Q05713|CRYAB_CHICK;sp|Q5ZL72|CH60_CHICK;sp|Q5ZLQ6|1433B_CHICK;sp|Q5ZM98|GRP75_CHICK;sp|Q5ZMD1|1433T_CHICK;tr|A0A1D5P0J5|A0A1D5P0J5_CHICK;tr|A0A1D5PC75|A0A1D5PC75_CHICK;tr|A0A1D5PIQ5|A0A1D5PIQ5_CHICK;tr|A0A1D5PPQ7|A0A1D5PPQ7_CHICK;tr|A0A1D5PYK0|A0A1D5PYK0_CHICK;tr|A0A1L1RSI2|A0A1L1RSI2_CHICK;tr|A0A3Q2TZN9|A0A3Q2TZN9_CHICK;tr|F1NT…
Organismal Systems	Circulatory system	44	sp|P04268|TPM1_CHICK;sp|P33879|AT1B3_CHICK;sp|P48463|PP2AA_CHICK;sp|P50147|GNAI2_CHICK;sp|P62207|PP1B_CHICK;sp|Q5ZKI0|KCC2D_CHICK;sp|Q5ZLR5|UCRI_CHICK;sp|Q90891|MP2K2_CHICK;tr|A0A1D5NWB8|A0A1D5NWB8_CHICK;tr|A0A1D5NZY9|A0A1D5NZY9_CHICK;tr|A0A1D5P0J5|A0A1D5P0J5_CHICK;tr|A0A1D5P5J0|A0A1D5P5J0_CHICK;tr|A0A1D5P888|A0A1D5P888_CHICK;tr|A0A1D5P9X2|A0A1D5P9X2_CHICK;tr|A0A1D5PEM4|A0A1D5PEM4_CHICK;tr|A0A1D5…
Organismal Systems	Development	30	sp|P02701|AVID_CHICK;sp|P07228|ITB1_CHICK;sp|P21566|COF2_CHICK;sp|P50147|GNAI2_CHICK;sp|Q5ZKI0|KCC2D_CHICK;sp|Q5ZLN5|TADBP_CHICK;sp|Q90635|DPYL2_CHICK;sp|Q90694|CDC42_CHICK;sp|Q9DF58|ILK_CHICK;tr|A0A1D5NWB8|A0A1D5NWB8_CHICK;tr|A0A1D5NY34|A0A1D5NY34_CHICK;tr|A0A1D5P0X4|A0A1D5P0X4_CHICK;tr|A0A1D5P4B5|A0A1D5P4B5_CHICK;tr|A0A1D5PIQ5|A0A1D5PIQ5_CHICK;tr|A0A1D5PXQ2|A0A1D5PXQ2_CHICK;tr|A0A1D5PZ51|A0A1D5…
Organismal Systems	Digestive system	41	sp|P00508|AATM_CHICK;sp|P00698|LYSC_CHICK;sp|P08267|FRIH_CHICK;sp|P13585|AT2A1_CHICK;sp|P14791|HMOX1_CHICK;sp|P33879|AT1B3_CHICK;sp|P50147|GNAI2_CHICK;sp|P98157|LRP1_CHICK;sp|Q03669|AT2A2_CHICK;sp|Q5ZHX1|RAP1B_CHICK;sp|Q5ZJN2|RB11A_CHICK;sp|Q5ZKI0|KCC2D_CHICK;tr|A0A1D5P0J5|A0A1D5P0J5_CHICK;tr|A0A1D5P4W9|A0A1D5P4W9_CHICK;tr|A0A1D5P986|A0A1D5P986_CHICK;tr|A0A1D5PU80|A0A1D5PU80_CHICK;tr|A0A1D5PWN6|A…
Organismal Systems	Endocrine system	129	sp|E1C2P3|HSP7E_CHICK;sp|O93256|K1C19_CHICK;sp|P00337|LDHB_CHICK;sp|P00340|LDHA_CHICK;sp|P02701|AVID_CHICK;sp|P0CG62|UBB_CHICK;sp|P11029|ACAC_CHICK;sp|P21642|PCKGM_CHICK;sp|P33879|AT1B3_CHICK;sp|P43347|TCTP_CHICK;sp|P50147|GNAI2_CHICK;sp|P53478|ACT5_CHICK;sp|P56517|HDAC1_CHICK;sp|P60706|ACTB_CHICK;sp|P62207|PP1B_CHICK;sp|Q04929|CRK_CHICK;sp|Q05744|CATD_CHICK;sp|Q5ZKI0|KCC2D_CHICK;sp|Q5ZLN1|PGAM1_…
Organismal Systems	Environmental adaptation	55	sp|P50147|GNAI2_CHICK;sp|P53478|ACT5_CHICK;sp|P60706|ACTB_CHICK;sp|Q5ZKF5|SKP1_CHICK;sp|Q5ZKI0|KCC2D_CHICK;sp|Q5ZLR5|UCRI_CHICK;sp|Q5ZMQ2|ACTG_CHICK;tr|A0A1C9UAS5|A0A1C9UAS5_CHICK;tr|A0A1D5P0J5|A0A1D5P0J5_CHICK;tr|A0A1D5P179|A0A1D5P179_CHICK;tr|A0A1D5P2L3|A0A1D5P2L3_CHICK;tr|A0A1D5P3B3|A0A1D5P3B3_CHICK;tr|A0A1D5P3S4|A0A1D5P3S4_CHICK;tr|A0A1D5P5J0|A0A1D5P5J0_CHICK;tr|A0A1D5P5L5|A0A1D5P5L5_CHICK;tr…
Organismal Systems	Excretory system	32	sp|P21642|PCKGM_CHICK;sp|P33879|AT1B3_CHICK;sp|Q5ZHW4|RAB5B_CHICK;sp|Q5ZJN2|RB11A_CHICK;sp|Q5ZMP6|AP2M1_CHICK;sp|Q90647|VATA_CHICK;sp|Q90828|DC1L1_CHICK;sp|Q98932|RAB5C_CHICK;tr|A0A1D5P0J5|A0A1D5P0J5_CHICK;tr|A0A1D5P7Y8|A0A1D5P7Y8_CHICK;tr|A0A1D5PHJ8|A0A1D5PHJ8_CHICK;tr|A0A1D5PJ17|A0A1D5PJ17_CHICK;tr|A0A1D5PJH5|A0A1D5PJH5_CHICK;tr|A0A1D5PP57|A0A1D5PP57_CHICK;tr|A0A1D5PP94|A0A1D5PP94_CHICK;tr|A0A1…
Organismal Systems	Immune system	141	sp|E1C2P3|HSP7E_CHICK;sp|O93510|GELS_CHICK;sp|P02609|MLRS_CHICK;sp|P02701|AVID_CHICK;sp|P05094|ACTN1_CHICK;sp|P07228|ITB1_CHICK;sp|P08629|THIO_CHICK;sp|P12003|VINC_CHICK;sp|P21566|COF2_CHICK;sp|P26990|ARF6_CHICK;sp|P43347|TCTP_CHICK;sp|P50147|GNAI2_CHICK;sp|P53478|ACT5_CHICK;sp|P54939|TLN1_CHICK;sp|P60706|ACTB_CHICK;sp|P62207|PP1B_CHICK;sp|Q04929|CRK_CHICK;sp|Q5ZHX1|RAP1B_CHICK;sp|Q5ZJV4|MCMBP_CH…
Organismal Systems	Nervous system	68	sp|P43347|TCTP_CHICK;sp|P48463|PP2AA_CHICK;sp|P50147|GNAI2_CHICK;sp|P62207|PP1B_CHICK;sp|Q04929|CRK_CHICK;sp|Q5ZHX1|RAP1B_CHICK;sp|Q5ZKI0|KCC2D_CHICK;sp|Q5ZMP6|AP2M1_CHICK;sp|Q5ZMT0|1433E_CHICK;sp|Q90647|VATA_CHICK;sp|Q90694|CDC42_CHICK;sp|Q90891|MP2K2_CHICK;tr|A0A1C9UAS5|A0A1C9UAS5_CHICK;tr|A0A1D5NV75|A0A1D5NV75_CHICK;tr|A0A1D5NXG4|A0A1D5NXG4_CHICK;tr|A0A1D5P0J5|A0A1D5P0J5_CHICK;tr|A0A1D5P179|A0…
Organismal Systems	Sensory system	16	sp|P53478|ACT5_CHICK;sp|P60706|ACTB_CHICK;sp|P62207|PP1B_CHICK;sp|Q5ZKI0|KCC2D_CHICK;sp|Q5ZMQ2|ACTG_CHICK;tr|A0A1D5P0J5|A0A1D5P0J5_CHICK;tr|A0A1D5P888|A0A1D5P888_CHICK;tr|A0A1D5PD64|A0A1D5PD64_CHICK;tr|A0A1D5PIQ5|A0A1D5PIQ5_CHICK;tr|A0A1L1RMC6|A0A1L1RMC6_CHICK;tr|A0A3Q2TUS9|A0A3Q2TUS9_CHICK;tr|E1C123|E1C123_CHICK;tr|E1C190|E1C190_CHICK;tr|F1NPJ9|F1NPJ9_CHICK;tr|O93410|O93410_CHICK;tr|Q5ZLB5|Q5ZLB…
