# Supplementary material for: Integrative analysis of RNA-seq and Ribo-seq reveals that lncRNA regulates chicken myogenesis through encoding peptide
Source: J Anim Sci Biotechnol. 2026 May 29;17:103. doi: 10.1186/s40104-026-01421-y (PMC13220464; doi:10.1186/s40104-026-01421-y)
Supplement: Supplementary file 9 — Additional file 9: Table S7. Enrichment analysis of 1540 interacting protein GO. [file 40104_2026_1421_MOESM9_ESM.xlsx]

## Sheet: IP5.fa.GO2protein
Table S7. Enrichment analysis of 1540 interacting protein GO.
Ontology	Class	number_of_IP5	proteins_of_IP5
biological_process	behavior	20	sp|Q5ZL77|RIC8A_CHICK;sp|P07228|ITB1_CHICK;tr|A0A3Q2UFN3|A0A3Q2UFN3_CHICK;sp|Q9W719|HPRT_CHICK;tr|A0A3Q3A7L5|A0A3Q3A7L5_CHICK;sp|Q2VB19|PUM1_CHICK;tr|F1NYK1|F1NYK1_CHICK;tr|A0A1D5PLA1|A0A1D5PLA1_CHICK;sp|Q9PTR5|LIS1_CHICK;tr|F1NPL8|F1NPL8_CHICK;tr|E1C1D1|E1C1D1_CHICK;tr|A0A1D5PPQ7|A0A1D5PPQ7_CHICK;tr|A0A1L1RKA6|A0A1L1RKA6_CHICK;tr|Q5ZLZ6|Q5ZLZ6_CHICK;tr|E1BWU2|E1BWU2_CHICK;tr|X2C5I8|X2C5I8_CHICK;…
biological_process	biological adhesion	64	sp|P10288|CADH2_CHICK;sp|P33150|CAD13_CHICK;tr|Q98921|Q98921_CHICK;sp|Q5ZM91|KAP0_CHICK;tr|F1NTM6|F1NTM6_CHICK;tr|Q6QAZ9|Q6QAZ9_CHICK;tr|X2C5I8|X2C5I8_CHICK;sp|P07228|ITB1_CHICK;tr|A0A3Q2UEZ7|A0A3Q2UEZ7_CHICK;tr|A0A3Q2TUF7|A0A3Q2TUF7_CHICK;tr|E1C1V3|E1C1V3_CHICK;tr|A0A3Q2UB68|A0A3Q2UB68_CHICK;sp|Q04584|ZYX_CHICK;tr|F7BQ11|F7BQ11_CHICK;sp|P62207|PP1B_CHICK;tr|F1NKQ7|F1NKQ7_CHICK;tr|F1NPA9|F1NPA9_C…
biological_process	biological regulation	621	tr|Q5ZIT7|Q5ZIT7_CHICK;tr|Q5ZMB8|Q5ZMB8_CHICK;tr|A0A1D5PHL0|A0A1D5PHL0_CHICK;sp|Q5ZMP6|AP2M1_CHICK;sp|P10288|CADH2_CHICK;tr|A0A1D5PZ51|A0A1D5PZ51_CHICK;tr|F1N9A6|F1N9A6_CHICK;tr|Q5ZMA7|Q5ZMA7_CHICK;tr|Q5ZKU6|Q5ZKU6_CHICK;sp|Q90WD0|ARP3_CHICK;tr|E1C822|E1C822_CHICK;tr|E1C8Y3|E1C8Y3_CHICK;tr|Q5ZI99|Q5ZI99_CHICK;sp|P53488|ARP2_CHICK;tr|Q5ZJI7|Q5ZJI7_CHICK;tr|F1P010|F1P010_CHICK;tr|F1P1K3|F1P1K3_CHIC…
biological_process	cell aggregation	3	sp|P10288|CADH2_CHICK;tr|A0A1D5PIQ5|A0A1D5PIQ5_CHICK;tr|Q98921|Q98921_CHICK
biological_process	cell killing	9	tr|F1NYB1|F1NYB1_CHICK;sp|P0CB50|PRDX1_CHICK;tr|F1NKQ7|F1NKQ7_CHICK;tr|A0A1D5NVJ9|A0A1D5NVJ9_CHICK;tr|A0A1D5PZ00|A0A1D5PZ00_CHICK;sp|P00356|G3P_CHICK;sp|P67883|RL30_CHICK;sp|P00698|LYSC_CHICK;tr|A0A1D5PDV6|A0A1D5PDV6_CHICK
biological_process	cell proliferation	86	sp|Q5ZM91|KAP0_CHICK;tr|F1NTM6|F1NTM6_CHICK;sp|Q02960|MIF_CHICK;tr|A0A1D5NYE8|A0A1D5NYE8_CHICK;tr|A0A1L1RY35|A0A1L1RY35_CHICK;tr|A0A1D5P0D3|A0A1D5P0D3_CHICK;tr|Q5ZJK3|Q5ZJK3_CHICK;sp|P50593|GPC1_CHICK;tr|Q6QAZ9|Q6QAZ9_CHICK;tr|F1NPL8|F1NPL8_CHICK;sp|P08267|FRIH_CHICK;sp|Q90YH9|TES_CHICK;tr|F1NLD7|F1NLD7_CHICK;sp|Q6DV79|STAT3_CHICK;tr|F1NYW0|F1NYW0_CHICK;sp|P84173|PHB1_CHICK;sp|Q9W7I5|RBBP4_CHICK;…
biological_process	cellular component organization or biogenesis	455	sp|Q90WD0|ARP3_CHICK;tr|E1C822|E1C822_CHICK;tr|E1C8Y3|E1C8Y3_CHICK;tr|Q5ZI99|Q5ZI99_CHICK;sp|P53488|ARP2_CHICK;tr|Q5ZJI7|Q5ZJI7_CHICK;tr|F1P010|F1P010_CHICK;tr|F1P1K3|F1P1K3_CHICK;tr|R4GM79|R4GM79_CHICK;tr|A0A175KDZ7|A0A175KDZ7_CHICK;sp|P12003|VINC_CHICK;sp|P33150|CAD13_CHICK;tr|A0A3Q2TZR1|A0A3Q2TZR1_CHICK;tr|E1C769|E1C769_CHICK;tr|F1NKL4|F1NKL4_CHICK;sp|Q5ZL72|CH60_CHICK;tr|A0A1D5PZS8|A0A1D5PZS8…
biological_process	cellular process	1010	tr|Q5ZIT7|Q5ZIT7_CHICK;tr|Q5ZMB8|Q5ZMB8_CHICK;tr|A0A1D5PHL0|A0A1D5PHL0_CHICK;sp|Q5ZMP6|AP2M1_CHICK;sp|P10288|CADH2_CHICK;tr|A0A1D5PZ51|A0A1D5PZ51_CHICK;tr|F1N9A6|F1N9A6_CHICK;tr|Q5ZMA7|Q5ZMA7_CHICK;tr|Q5ZKU6|Q5ZKU6_CHICK;sp|Q90WD0|ARP3_CHICK;tr|E1C822|E1C822_CHICK;tr|E1C8Y3|E1C8Y3_CHICK;tr|Q5ZI99|Q5ZI99_CHICK;sp|P53488|ARP2_CHICK;tr|Q5ZJI7|Q5ZJI7_CHICK;tr|F1P010|F1P010_CHICK;tr|F1P1K3|F1P1K3_CHIC…
biological_process	detoxification	3	sp|Q08392|GSTA1_CHICK;sp|P0CB50|PRDX1_CHICK;tr|E1BXC2|E1BXC2_CHICK
biological_process	developmental process	280	tr|Q5ZIT7|Q5ZIT7_CHICK;tr|Q5ZMB8|Q5ZMB8_CHICK;tr|A0A1D5PHL0|A0A1D5PHL0_CHICK;sp|Q5ZMP6|AP2M1_CHICK;tr|F7BQ11|F7BQ11_CHICK;sp|P17785|ANXA2_CHICK;tr|F1P241|F1P241_CHICK;tr|A0A1D5P2L3|A0A1D5P2L3_CHICK;sp|P12003|VINC_CHICK;tr|A0A1D5P918|A0A1D5P918_CHICK;tr|A0A1D5P287|A0A1D5P287_CHICK;tr|E1BYQ3|E1BYQ3_CHICK;tr|F1NJ08|F1NJ08_CHICK;tr|A0A1D5PHU2|A0A1D5PHU2_CHICK;tr|Q6QAZ9|Q6QAZ9_CHICK;tr|A0A1D5PM19|A0A1…
biological_process	growth	39	sp|Q5ZJN2|RB11A_CHICK;sp|Q9PTR5|LIS1_CHICK;tr|A0A1D5PTI9|A0A1D5PTI9_CHICK;tr|A0A1L1RLR2|A0A1L1RLR2_CHICK;tr|A0A1L1S0V6|A0A1L1S0V6_CHICK;sp|P62207|PP1B_CHICK;tr|A0A3Q2TXF9|A0A3Q2TXF9_CHICK;sp|Q90694|CDC42_CHICK;tr|F1NCA2|F1NCA2_CHICK;tr|F1P4X7|F1P4X7_CHICK;tr|A0A3Q2U769|A0A3Q2U769_CHICK;tr|A0A3Q2UED4|A0A3Q2UED4_CHICK;sp|Q5ZHZ0|DX39B_CHICK;sp|P17785|ANXA2_CHICK;tr|Q98921|Q98921_CHICK;tr|F7BQ11|F7BQ…
biological_process	immune system process	117	sp|Q5ZM91|KAP0_CHICK;tr|A0A1D5PNL3|A0A1D5PNL3_CHICK;tr|A0A3Q2U7J6|A0A3Q2U7J6_CHICK;tr|A0A3Q3ANE2|A0A3Q3ANE2_CHICK;tr|F1NKQ7|F1NKQ7_CHICK;tr|H9L0X6|H9L0X6_CHICK;tr|Q9DEF5|Q9DEF5_CHICK;tr|A0A1D5P893|A0A1D5P893_CHICK;tr|Q5ZJK3|Q5ZJK3_CHICK;tr|A0A1D5NYK7|A0A1D5NYK7_CHICK;tr|F1NTM6|F1NTM6_CHICK;sp|Q02960|MIF_CHICK;sp|Q5ZL72|CH60_CHICK;tr|A0A1D5PM19|A0A1D5PM19_CHICK;sp|P05094|ACTN1_CHICK;tr|A0A1D5PHU2|…
biological_process	localization	401	sp|P10288|CADH2_CHICK;tr|A0A1D5PZ51|A0A1D5PZ51_CHICK;tr|F1N9A6|F1N9A6_CHICK;tr|Q5ZMA7|Q5ZMA7_CHICK;tr|Q5ZKU6|Q5ZKU6_CHICK;tr|F1N8S7|F1N8S7_CHICK;sp|Q6PZ02|ATG4B_CHICK;sp|P28568|GTR3_CHICK;tr|A0A3Q3B116|A0A3Q3B116_CHICK;tr|F1NMT5|F1NMT5_CHICK;tr|Q5F4C5|Q5F4C5_CHICK;tr|A0A1D5NWV6|A0A1D5NWV6_CHICK;tr|F1P0P3|F1P0P3_CHICK;sp|Q5ZKU5|RAB14_CHICK;sp|Q5ZL72|CH60_CHICK;tr|A0A1D5NYK7|A0A1D5NYK7_CHICK;sp|Q5Z…
biological_process	locomotion	80	sp|P10288|CADH2_CHICK;tr|A0A1D5PZ51|A0A1D5PZ51_CHICK;tr|F1N9A6|F1N9A6_CHICK;tr|Q5ZMA7|Q5ZMA7_CHICK;tr|Q5ZKU6|Q5ZKU6_CHICK;tr|A0A1D5NYK7|A0A1D5NYK7_CHICK;tr|F1NYW0|F1NYW0_CHICK;sp|Q02960|MIF_CHICK;sp|Q9PTR5|LIS1_CHICK;sp|Q9PSX7|RHOC_CHICK;tr|A0A1L1RLR2|A0A1L1RLR2_CHICK;tr|E1C0F3|E1C0F3_CHICK;tr|A0A3Q2TUF7|A0A3Q2TUF7_CHICK;tr|A0A1D5PYK0|A0A1D5PYK0_CHICK;tr|A0A1L1RY35|A0A1L1RY35_CHICK;tr|F1P593|F1P5…
biological_process	metabolic process	762	tr|R4GM79|R4GM79_CHICK;tr|F1NCS6|F1NCS6_CHICK;tr|F1NMC3|F1NMC3_CHICK;tr|A0A182C6H1|A0A182C6H1_CHICK;tr|F1P053|F1P053_CHICK;tr|A0A3Q2U050|A0A3Q2U050_CHICK;tr|Q5ZIT7|Q5ZIT7_CHICK;tr|Q5ZMB8|Q5ZMB8_CHICK;tr|E1BYQ3|E1BYQ3_CHICK;tr|A0A1D5PHL0|A0A1D5PHL0_CHICK;sp|Q5ZJ23|ASSY_CHICK;sp|Q5ZKF5|SKP1_CHICK;tr|A0A1D5P2L3|A0A1D5P2L3_CHICK;tr|F1ND19|F1ND19_CHICK;sp|Q08392|GSTA1_CHICK;tr|F1NT20|F1NT20_CHICK;tr|F…
biological_process	multi-organism process	129	sp|P17785|ANXA2_CHICK;tr|A0A1D5PZS8|A0A1D5PZS8_CHICK;tr|A0A3Q2U7J6|A0A3Q2U7J6_CHICK;tr|A0A3Q3ANE2|A0A3Q3ANE2_CHICK;tr|F1NKQ7|F1NKQ7_CHICK;tr|H9L0X6|H9L0X6_CHICK;tr|Q9DEF5|Q9DEF5_CHICK;tr|A0A1D5P893|A0A1D5P893_CHICK;tr|Q5ZJK3|Q5ZJK3_CHICK;sp|Q5ZLN5|TADBP_CHICK;sp|P56517|HDAC1_CHICK;sp|P0CG62|UBB_CHICK;sp|E1C6Q1|PCH2_CHICK;tr|Q5ZLF7|Q5ZLF7_CHICK;sp|P21642|PCKGM_CHICK;tr|F1NPU8|F1NPU8_CHICK;sp|P0069…
biological_process	multicellular organismal process	288	tr|Q5ZIT7|Q5ZIT7_CHICK;tr|Q5ZMB8|Q5ZMB8_CHICK;tr|A0A1D5PHL0|A0A1D5PHL0_CHICK;sp|Q5ZMP6|AP2M1_CHICK;sp|Q5ZL72|CH60_CHICK;tr|A0A1D5NYE8|A0A1D5NYE8_CHICK;tr|E1C0F3|E1C0F3_CHICK;tr|F1P241|F1P241_CHICK;tr|A0A1D5P2L3|A0A1D5P2L3_CHICK;tr|A0A1D5PZS8|A0A1D5PZS8_CHICK;tr|A0A1D5P918|A0A1D5P918_CHICK;tr|A0A1D5P287|A0A1D5P287_CHICK;tr|E1BYQ3|E1BYQ3_CHICK;tr|F1NJ08|F1NJ08_CHICK;tr|E1C1V3|E1C1V3_CHICK;tr|Q6QAZ9…
biological_process	negative regulation of biological process	289	sp|P10288|CADH2_CHICK;tr|A0A1D5PZ51|A0A1D5PZ51_CHICK;tr|F1N9A6|F1N9A6_CHICK;tr|Q5ZMA7|Q5ZMA7_CHICK;tr|Q5ZKU6|Q5ZKU6_CHICK;tr|A0A3Q2U050|A0A3Q2U050_CHICK;sp|Q5ZM91|KAP0_CHICK;sp|P17785|ANXA2_CHICK;tr|F1NYW0|F1NYW0_CHICK;tr|Q5ZJR1|Q5ZJR1_CHICK;sp|Q5ZLN5|TADBP_CHICK;sp|P56517|HDAC1_CHICK;sp|Q5ZKI0|KCC2D_CHICK;tr|A0A3Q2TVC7|A0A3Q2TVC7_CHICK;tr|F1N833|F1N833_CHICK;tr|Q9I895|Q9I895_CHICK;tr|O93410|O934…
biological_process	pigmentation	6	tr|Q5ZMG7|Q5ZMG7_CHICK;tr|Q71RI7|Q71RI7_CHICK;tr|A0A1L1RP46|A0A1L1RP46_CHICK;sp|Q90694|CDC42_CHICK;sp|Q5ZJN2|RB11A_CHICK;sp|P63247|RACK1_CHICK
biological_process	positive regulation of biological process	309	sp|Q90WD0|ARP3_CHICK;tr|E1C822|E1C822_CHICK;tr|E1C8Y3|E1C8Y3_CHICK;tr|Q5ZI99|Q5ZI99_CHICK;sp|P53488|ARP2_CHICK;tr|Q5ZJI7|Q5ZJI7_CHICK;tr|F1P010|F1P010_CHICK;tr|F1P1K3|F1P1K3_CHICK;tr|A0A182C6H1|A0A182C6H1_CHICK;tr|F1P053|F1P053_CHICK;tr|Q5ZIT7|Q5ZIT7_CHICK;sp|Q5ZKF5|SKP1_CHICK;tr|Q5ZMB8|Q5ZMB8_CHICK;tr|A0A1D5P2L3|A0A1D5P2L3_CHICK;tr|A0A1D5PHL0|A0A1D5PHL0_CHICK;sp|Q02960|MIF_CHICK;tr|A0A1D5PNL3|A0…
biological_process	presynaptic process involved in chemical synaptic transmission	5	tr|Q5ZL50|Q5ZL50_CHICK;tr|A0A1D5PHU2|A0A1D5PHU2_CHICK;tr|F1NYK1|F1NYK1_CHICK;tr|A0A3Q2TY77|A0A3Q2TY77_CHICK;sp|Q5ZHX1|RAP1B_CHICK
biological_process	regulation of biological process	590	tr|Q5ZIT7|Q5ZIT7_CHICK;tr|Q5ZMB8|Q5ZMB8_CHICK;tr|A0A1D5PHL0|A0A1D5PHL0_CHICK;sp|Q5ZMP6|AP2M1_CHICK;sp|P10288|CADH2_CHICK;tr|A0A1D5PZ51|A0A1D5PZ51_CHICK;tr|F1N9A6|F1N9A6_CHICK;tr|Q5ZMA7|Q5ZMA7_CHICK;tr|Q5ZKU6|Q5ZKU6_CHICK;sp|Q90WD0|ARP3_CHICK;tr|E1C822|E1C822_CHICK;tr|E1C8Y3|E1C8Y3_CHICK;tr|Q5ZI99|Q5ZI99_CHICK;sp|P53488|ARP2_CHICK;tr|Q5ZJI7|Q5ZJI7_CHICK;tr|F1P010|F1P010_CHICK;tr|F1P1K3|F1P1K3_CHIC…
biological_process	reproduction	41	tr|F7BQ11|F7BQ11_CHICK;tr|A0A1D5PZS8|A0A1D5PZS8_CHICK;sp|P0CG62|UBB_CHICK;sp|E1C6Q1|PCH2_CHICK;sp|P21642|PCKGM_CHICK;tr|A0A1D5NWL9|A0A1D5NWL9_CHICK;tr|Q8AWB9|Q8AWB9_CHICK;tr|A0A1D5PTI9|A0A1D5PTI9_CHICK;sp|Q90WD0|ARP3_CHICK;sp|P53488|ARP2_CHICK;tr|A0A1D5P416|A0A1D5P416_CHICK;tr|F1NJY8|F1NJY8_CHICK;tr|A0A3Q3B0L8|A0A3Q3B0L8_CHICK;tr|Q9DEQ6|Q9DEQ6_CHICK;tr|A0A1D5PIQ5|A0A1D5PIQ5_CHICK;tr|E1BWU2|E1BWU2…
biological_process	reproductive process	41	tr|F7BQ11|F7BQ11_CHICK;tr|A0A1D5PZS8|A0A1D5PZS8_CHICK;sp|P0CG62|UBB_CHICK;sp|E1C6Q1|PCH2_CHICK;sp|P21642|PCKGM_CHICK;tr|A0A1D5NWL9|A0A1D5NWL9_CHICK;tr|Q8AWB9|Q8AWB9_CHICK;tr|A0A1D5PTI9|A0A1D5PTI9_CHICK;sp|Q90WD0|ARP3_CHICK;sp|P53488|ARP2_CHICK;tr|A0A1D5P416|A0A1D5P416_CHICK;tr|F1NJY8|F1NJY8_CHICK;tr|A0A3Q3B0L8|A0A3Q3B0L8_CHICK;tr|Q9DEQ6|Q9DEQ6_CHICK;tr|A0A1D5PIQ5|A0A1D5PIQ5_CHICK;tr|E1BWU2|E1BWU2…
biological_process	response to stimulus	426	tr|Q5ZIT7|Q5ZIT7_CHICK;tr|Q5ZMB8|Q5ZMB8_CHICK;tr|A0A1D5PHL0|A0A1D5PHL0_CHICK;sp|Q5ZMP6|AP2M1_CHICK;tr|A0A1D5NZM5|A0A1D5NZM5_CHICK;sp|P54939|TLN1_CHICK;tr|X2C5I8|X2C5I8_CHICK;tr|A0A1D5PQP8|A0A1D5PQP8_CHICK;sp|Q90694|CDC42_CHICK;tr|A0A3Q2UEZ7|A0A3Q2UEZ7_CHICK;sp|Q04584|ZYX_CHICK;sp|Q9DF58|ILK_CHICK;tr|A0A1L1RZY6|A0A1L1RZY6_CHICK;tr|E1BYQ3|E1BYQ3_CHICK;sp|P07228|ITB1_CHICK;tr|F1P053|F1P053_CHICK;tr|…
biological_process	rhythmic process	15	sp|P0CG62|UBB_CHICK;tr|F1NY54|F1NY54_CHICK;tr|A0A1L1RMC6|A0A1L1RMC6_CHICK;tr|F1NSP8|F1NSP8_CHICK;sp|P62207|PP1B_CHICK;tr|Q5ZJZ9|Q5ZJZ9_CHICK;tr|A0A1D5P888|A0A1D5P888_CHICK;tr|A0A1D5P980|A0A1D5P980_CHICK;tr|A0A1D5P8I3|A0A1D5P8I3_CHICK;tr|Q71RI7|Q71RI7_CHICK;tr|Q5ZIZ5|Q5ZIZ5_CHICK;tr|A0A1D5PTI9|A0A1D5PTI9_CHICK;sp|Q5ZK88|PSPC1_CHICK;sp|P21868|CSK21_CHICK;tr|Q9YGP0|Q9YGP0_CHICK
biological_process	signaling	242	tr|Q5ZIT7|Q5ZIT7_CHICK;tr|Q5ZMB8|Q5ZMB8_CHICK;tr|A0A1D5PHL0|A0A1D5PHL0_CHICK;sp|Q5ZMP6|AP2M1_CHICK;tr|A0A1D5NZM5|A0A1D5NZM5_CHICK;sp|P54939|TLN1_CHICK;tr|X2C5I8|X2C5I8_CHICK;tr|A0A1D5PQP8|A0A1D5PQP8_CHICK;sp|Q90694|CDC42_CHICK;tr|A0A3Q2UEZ7|A0A3Q2UEZ7_CHICK;sp|Q04584|ZYX_CHICK;sp|Q9DF58|ILK_CHICK;tr|A0A1L1RZY6|A0A1L1RZY6_CHICK;tr|E1BYQ3|E1BYQ3_CHICK;sp|P07228|ITB1_CHICK;tr|A0A3Q2U050|A0A3Q2U050_C…
cellular_component	cell	1134	sp|Q90617|LAMP2_CHICK;tr|F1N8Z4|F1N8Z4_CHICK;tr|A0A1D5P7C6|A0A1D5P7C6_CHICK;sp|P00356|G3P_CHICK;tr|Q5F463|Q5F463_CHICK;tr|A0A3Q2UEK4|A0A3Q2UEK4_CHICK;sp|Q90734|ACTN4_CHICK;sp|Q5ZJZ6|NCBP1_CHICK;tr|Q6WNG8|Q6WNG8_CHICK;sp|Q5ZI72|HNRDL_CHICK;tr|F1NAC8|F1NAC8_CHICK;tr|A0A3Q3A3T9|A0A3Q3A3T9_CHICK;tr|Q5F3D2|Q5F3D2_CHICK;sp|Q9PV94|RSMB_CHICK;tr|Q5ZMN1|Q5ZMN1_CHICK;tr|F1NPA9|F1NPA9_CHICK;tr|Q5ZME1|Q5ZME1…
cellular_component	cell junction	120	tr|Q5ZLZ6|Q5ZLZ6_CHICK;tr|A0A452J7Q6|A0A452J7Q6_CHICK;tr|A0A1D5NYE8|A0A1D5NYE8_CHICK;sp|P18302|DREB_CHICK;sp|P23614|BASP1_CHICK;tr|Q5ZJV0|Q5ZJV0_CHICK;tr|F1NRH7|F1NRH7_CHICK;tr|A0A3Q2TUF7|A0A3Q2TUF7_CHICK;tr|E1C7M7|E1C7M7_CHICK;sp|P10288|CADH2_CHICK;tr|A0A1L1RTN0|A0A1L1RTN0_CHICK;sp|Q90694|CDC42_CHICK;sp|P12003|VINC_CHICK;tr|F1NZE1|F1NZE1_CHICK;sp|P05094|ACTN1_CHICK;tr|E1C1V3|E1C1V3_CHICK;tr|A0A3…
cellular_component	cell part	1127	sp|Q90617|LAMP2_CHICK;tr|F1N8Z4|F1N8Z4_CHICK;tr|A0A1D5P7C6|A0A1D5P7C6_CHICK;sp|P00356|G3P_CHICK;tr|Q5F463|Q5F463_CHICK;tr|A0A3Q2UEK4|A0A3Q2UEK4_CHICK;sp|Q90734|ACTN4_CHICK;sp|Q5ZJZ6|NCBP1_CHICK;tr|Q6WNG8|Q6WNG8_CHICK;sp|Q5ZI72|HNRDL_CHICK;tr|F1NAC8|F1NAC8_CHICK;tr|A0A3Q3A3T9|A0A3Q3A3T9_CHICK;tr|Q5F3D2|Q5F3D2_CHICK;sp|Q9PV94|RSMB_CHICK;tr|Q5ZMN1|Q5ZMN1_CHICK;tr|F1NPA9|F1NPA9_CHICK;tr|Q5ZME1|Q5ZME1…
cellular_component	extracellular region	424	tr|Q5UMH8|Q5UMH8_CHICK;sp|Q90734|ACTN4_CHICK;tr|F1NXX9|F1NXX9_CHICK;tr|E1BTH3|E1BTH3_CHICK;tr|F1NPU8|F1NPU8_CHICK;tr|A0A3Q2UI20|A0A3Q2UI20_CHICK;sp|Q08392|GSTA1_CHICK;tr|A0A1D5PZ51|A0A1D5PZ51_CHICK;tr|F1P476|F1P476_CHICK;sp|P00698|LYSC_CHICK;tr|F1NBV0|F1NBV0_CHICK;tr|A0A3Q2U1B0|A0A3Q2U1B0_CHICK;tr|A0A1D5NYK7|A0A1D5NYK7_CHICK;tr|E1BQC2|E1BQC2_CHICK;sp|P68139|ACTS_CHICK;sp|P00565|KCRM_CHICK;tr|F1NY…
cellular_component	extracellular region part	415	tr|Q5UMH8|Q5UMH8_CHICK;sp|Q90734|ACTN4_CHICK;tr|F1NXX9|F1NXX9_CHICK;tr|E1BTH3|E1BTH3_CHICK;tr|F1NPU8|F1NPU8_CHICK;tr|A0A3Q2UI20|A0A3Q2UI20_CHICK;sp|Q08392|GSTA1_CHICK;tr|A0A1D5PZ51|A0A1D5PZ51_CHICK;tr|F1P476|F1P476_CHICK;sp|P00698|LYSC_CHICK;tr|F1NBV0|F1NBV0_CHICK;tr|A0A3Q2U1B0|A0A3Q2U1B0_CHICK;tr|A0A1D5NYK7|A0A1D5NYK7_CHICK;tr|E1BQC2|E1BQC2_CHICK;sp|P68139|ACTS_CHICK;sp|P00565|KCRM_CHICK;tr|F1NY…
cellular_component	macromolecular complex	524	tr|A0A3Q2TVC7|A0A3Q2TVC7_CHICK;tr|F1N8Z4|F1N8Z4_CHICK;tr|A0A1D5P7C6|A0A1D5P7C6_CHICK;sp|P00356|G3P_CHICK;tr|Q5F463|Q5F463_CHICK;tr|A0A3Q2UEK4|A0A3Q2UEK4_CHICK;sp|Q90734|ACTN4_CHICK;sp|Q5ZJZ6|NCBP1_CHICK;tr|Q6WNG8|Q6WNG8_CHICK;sp|Q5ZI72|HNRDL_CHICK;tr|F1NAC8|F1NAC8_CHICK;tr|A0A3Q3A3T9|A0A3Q3A3T9_CHICK;tr|Q5F3D2|Q5F3D2_CHICK;sp|Q9PV94|RSMB_CHICK;tr|Q5ZMN1|Q5ZMN1_CHICK;tr|F1NPA9|F1NPA9_CHICK;tr|Q5ZM…
cellular_component	membrane	606	sp|Q90617|LAMP2_CHICK;sp|P26990|ARF6_CHICK;tr|X2C5I8|X2C5I8_CHICK;tr|A0A1L1RND0|A0A1L1RND0_CHICK;tr|F1NPA9|F1NPA9_CHICK;tr|Q5ZKR9|Q5ZKR9_CHICK;tr|A0A3Q2U6Z4|A0A3Q2U6Z4_CHICK;sp|O13154|PACN2_CHICK;tr|A0A1L1RRR1|A0A1L1RRR1_CHICK;sp|P07228|ITB1_CHICK;tr|F1NKQ7|F1NKQ7_CHICK;tr|Q5ZMG7|Q5ZMG7_CHICK;sp|Q5ZMT0|1433E_CHICK;tr|A0A1D5P1T0|A0A1D5P1T0_CHICK;sp|Q5ZMP7|AP3M1_CHICK;tr|Q5ZKJ2|Q5ZKJ2_CHICK;sp|Q5ZM…
cellular_component	membrane part	327	sp|Q90617|LAMP2_CHICK;sp|P26990|ARF6_CHICK;tr|X2C5I8|X2C5I8_CHICK;tr|A0A1L1RND0|A0A1L1RND0_CHICK;tr|F1NPA9|F1NPA9_CHICK;tr|Q5ZKR9|Q5ZKR9_CHICK;tr|A0A3Q2U6Z4|A0A3Q2U6Z4_CHICK;sp|O13154|PACN2_CHICK;tr|A0A1L1RRR1|A0A1L1RRR1_CHICK;sp|P07228|ITB1_CHICK;tr|F1NKQ7|F1NKQ7_CHICK;tr|F1NW23|F1NW23_CHICK;tr|A0A1D5P179|A0A1D5P179_CHICK;tr|A0A1D5PM19|A0A1D5PM19_CHICK;tr|A0A1D5PQP8|A0A1D5PQP8_CHICK;tr|A0A3Q2UEZ…
cellular_component	membrane-enclosed lumen	318	tr|F1N8Z4|F1N8Z4_CHICK;tr|A0A3Q2U7I7|A0A3Q2U7I7_CHICK;tr|E1BR36|E1BR36_CHICK;sp|Q90577|SRCA_CHICK;tr|F1NQT9|F1NQT9_CHICK;tr|E1BSD8|E1BSD8_CHICK;tr|F1NCB0|F1NCB0_CHICK;sp|Q90734|ACTN4_CHICK;tr|E1C2I9|E1C2I9_CHICK;sp|Q9DEA3|PCNA_CHICK;tr|F1NJU7|F1NJU7_CHICK;tr|A0A1D5PIX9|A0A1D5PIX9_CHICK;tr|F1NX13|F1NX13_CHICK;tr|E1C538|E1C538_CHICK;tr|Q5ZL58|Q5ZL58_CHICK;tr|A0A1D5PZS8|A0A1D5PZS8_CHICK;tr|A0A0B5H7I…
cellular_component	nucleoid	8	tr|A0A1X9WEL5|A0A1X9WEL5_CHICK;tr|F1NGU3|F1NGU3_CHICK;tr|E1BTT4|E1BTT4_CHICK;tr|Q5ZLX7|Q5ZLX7_CHICK;tr|A0A1D5NYJ2|A0A1D5NYJ2_CHICK;tr|F1NU90|F1NU90_CHICK;tr|A0A1D5PCU1|A0A1D5PCU1_CHICK;tr|O57660|O57660_CHICK
cellular_component	organelle	983	sp|Q90617|LAMP2_CHICK;tr|F1N9B7|F1N9B7_CHICK;tr|D5LPR1|D5LPR1_CHICK;tr|A0A1D5PZ51|A0A1D5PZ51_CHICK;sp|Q02440|MYO5A_CHICK;tr|A0A1L1RPQ6|A0A1L1RPQ6_CHICK;tr|A0A1L1RP46|A0A1L1RP46_CHICK;tr|F1NTM6|F1NTM6_CHICK;tr|E1BW27|E1BW27_CHICK;sp|Q5ZMT0|1433E_CHICK;tr|A0A1L1RND0|A0A1L1RND0_CHICK;tr|Q90XD9|Q90XD9_CHICK;tr|F1NW23|F1NW23_CHICK;tr|F1NC33|F1NC33_CHICK;tr|A0A1D5PLA1|A0A1D5PLA1_CHICK;sp|Q5ZJW4|SC22B_C…
cellular_component	organelle part	691	sp|Q90617|LAMP2_CHICK;tr|F1N9B7|F1N9B7_CHICK;tr|D5LPR1|D5LPR1_CHICK;tr|A0A1D5PZ51|A0A1D5PZ51_CHICK;sp|Q02440|MYO5A_CHICK;tr|A0A1L1RPQ6|A0A1L1RPQ6_CHICK;tr|Q5ZMG7|Q5ZMG7_CHICK;sp|Q5ZMT0|1433E_CHICK;tr|A0A1D5P1T0|A0A1D5P1T0_CHICK;sp|Q5ZMP7|AP3M1_CHICK;tr|Q5ZKJ2|Q5ZKJ2_CHICK;sp|O13154|PACN2_CHICK;sp|Q5ZMD1|1433T_CHICK;sp|Q5ZJN2|RB11A_CHICK;tr|F1P151|F1P151_CHICK;sp|Q5ZKU5|RAB14_CHICK;tr|A0A1L1RSI2|A…
cellular_component	other organism	2	tr|F1NF19|F1NF19_CHICK;tr|Q5ZLF7|Q5ZLF7_CHICK
cellular_component	other organism part	2	tr|F1NF19|F1NF19_CHICK;tr|Q5ZLF7|Q5ZLF7_CHICK
cellular_component	supramolecular complex	102	tr|D5LPR1|D5LPR1_CHICK;tr|A0A1D5PZ51|A0A1D5PZ51_CHICK;sp|Q02440|MYO5A_CHICK;tr|A0A1L1RPQ6|A0A1L1RPQ6_CHICK;tr|Q5ZJA5|Q5ZJA5_CHICK;tr|A0A1I7Q3Z7|A0A1I7Q3Z7_CHICK;tr|A0A1D5NW27|A0A1D5NW27_CHICK;tr|F1N9A3|F1N9A3_CHICK;sp|P02542|DESM_CHICK;tr|F1NBD7|F1NBD7_CHICK;tr|E1C312|E1C312_CHICK;tr|A0A3Q2TYY9|A0A3Q2TYY9_CHICK;tr|Q90576|Q90576_CHICK;tr|Q90WF1|Q90WF1_CHICK;sp|P12003|VINC_CHICK;tr|Q90740|Q90740_CH…
cellular_component	synapse	39	sp|Q5ZJN2|RB11A_CHICK;tr|E1C0F3|E1C0F3_CHICK;tr|Q5F4C5|Q5F4C5_CHICK;tr|F1NN08|F1NN08_CHICK;tr|Q5ZM48|Q5ZM48_CHICK;tr|A0A3Q2UCX4|A0A3Q2UCX4_CHICK;tr|Q5ZLC3|Q5ZLC3_CHICK;tr|Q5ZJV0|Q5ZJV0_CHICK;tr|A0A3Q2UAA1|A0A3Q2UAA1_CHICK;tr|Q5ZKR9|Q5ZKR9_CHICK;tr|Q6LC82|Q6LC82_CHICK;tr|A0A1D5P888|A0A1D5P888_CHICK;tr|A0A1D5PDA7|A0A1D5PDA7_CHICK;tr|Q789A6|Q789A6_CHICK;tr|Q5F3S6|Q5F3S6_CHICK;sp|P07228|ITB1_CHICK;tr…
cellular_component	synapse part	27	sp|Q5ZJN2|RB11A_CHICK;tr|E1C0F3|E1C0F3_CHICK;tr|Q5F4C5|Q5F4C5_CHICK;tr|F1NN08|F1NN08_CHICK;tr|Q5ZM48|Q5ZM48_CHICK;tr|A0A3Q2UCX4|A0A3Q2UCX4_CHICK;tr|Q5ZLC3|Q5ZLC3_CHICK;tr|Q5ZJV0|Q5ZJV0_CHICK;tr|A0A3Q2UAA1|A0A3Q2UAA1_CHICK;tr|Q5ZKR9|Q5ZKR9_CHICK;tr|Q6LC82|Q6LC82_CHICK;tr|A0A1D5P888|A0A1D5P888_CHICK;tr|A0A1D5PDA7|A0A1D5PDA7_CHICK;tr|Q789A6|Q789A6_CHICK;tr|Q5F3S6|Q5F3S6_CHICK;sp|P07228|ITB1_CHICK;tr…
cellular_component	virion	15	tr|Q5F463|Q5F463_CHICK;tr|A0A3Q2U784|A0A3Q2U784_CHICK;tr|Q6WNG8|Q6WNG8_CHICK;sp|Q5ZI72|HNRDL_CHICK;tr|F1NAC8|F1NAC8_CHICK;tr|Q5F3D2|Q5F3D2_CHICK;sp|Q9PV94|RSMB_CHICK;tr|Q5ZME1|Q5ZME1_CHICK;sp|Q5F3X4|U5S1_CHICK;tr|R4GH36|R4GH36_CHICK;tr|A0A1D5PGA0|A0A1D5PGA0_CHICK;tr|A0A3Q2TSX5|A0A3Q2TSX5_CHICK;tr|F1NUK8|F1NUK8_CHICK;tr|A0A1D5PXG0|A0A1D5PXG0_CHICK;tr|Q9YHD2|Q9YHD2_CHICK
cellular_component	virion part	15	tr|Q5F463|Q5F463_CHICK;tr|A0A3Q2U784|A0A3Q2U784_CHICK;tr|Q6WNG8|Q6WNG8_CHICK;sp|Q5ZI72|HNRDL_CHICK;tr|F1NAC8|F1NAC8_CHICK;tr|Q5F3D2|Q5F3D2_CHICK;sp|Q9PV94|RSMB_CHICK;tr|Q5ZME1|Q5ZME1_CHICK;sp|Q5F3X4|U5S1_CHICK;tr|R4GH36|R4GH36_CHICK;tr|A0A1D5PGA0|A0A1D5PGA0_CHICK;tr|A0A3Q2TSX5|A0A3Q2TSX5_CHICK;tr|F1NUK8|F1NUK8_CHICK;tr|A0A1D5PXG0|A0A1D5PXG0_CHICK;tr|Q9YHD2|Q9YHD2_CHICK
molecular_function	antioxidant activity	10	tr|F1NT19|F1NT19_CHICK;sp|P0CB50|PRDX1_CHICK;sp|P08629|THIO_CHICK;tr|A0A1D5PXN5|A0A1D5PXN5_CHICK;tr|B4X9P5|B4X9P5_CHICK;tr|Q5ZKI1|Q5ZKI1_CHICK;tr|F1NBV0|F1NBV0_CHICK;tr|F1NNS8|F1NNS8_CHICK;tr|A0A1D5P416|A0A1D5P416_CHICK;tr|Q5ZMM4|Q5ZMM4_CHICK
molecular_function	binding	1002	sp|Q02960|MIF_CHICK;tr|F1NQW8|F1NQW8_CHICK;sp|Q5ZL72|CH60_CHICK;tr|A0A3Q2U839|A0A3Q2U839_CHICK;tr|F1NSP8|F1NSP8_CHICK;sp|P00698|LYSC_CHICK;tr|A0A1L1RX77|A0A1L1RX77_CHICK;tr|F1N8Z4|F1N8Z4_CHICK;sp|P33879|AT1B3_CHICK;tr|A0A3Q2UAA1|A0A3Q2UAA1_CHICK;tr|A0M8T8|A0M8T8_CHICK;tr|A0A1D5P1T0|A0A1D5P1T0_CHICK;tr|Q5ZMF9|Q5ZMF9_CHICK;tr|Q6LC82|Q6LC82_CHICK;tr|A0A3Q2TZN9|A0A3Q2TZN9_CHICK;tr|E1BVT0|E1BVT0_CHICK…
molecular_function	catalytic activity	601	tr|E1BYF1|E1BYF1_CHICK;tr|A0A1D5P810|A0A1D5P810_CHICK;tr|A0A1L1RY04|A0A1L1RY04_CHICK;tr|A0A1L1RY35|A0A1L1RY35_CHICK;tr|A0A1L1RYK0|A0A1L1RYK0_CHICK;tr|A0A1D5P3S4|A0A1D5P3S4_CHICK;tr|E1C5L8|E1C5L8_CHICK;tr|Q5ZIZ6|Q5ZIZ6_CHICK;tr|A0A1D5P9H5|A0A1D5P9H5_CHICK;tr|E1C958|E1C958_CHICK;sp|Q6PZ02|ATG4B_CHICK;tr|A0A1L1RS19|A0A1L1RS19_CHICK;tr|A0A1D5PU96|A0A1D5PU96_CHICK;sp|P87362|BLMH_CHICK;tr|E1BRU7|E1BRU7…
molecular_function	molecular carrier activity	5	tr|E1BV44|E1BV44_CHICK;tr|A0A1D5PSL9|A0A1D5PSL9_CHICK;tr|A0A1D5P8H7|A0A1D5P8H7_CHICK;tr|Q5QRU7|Q5QRU7_CHICK;sp|P01994|HBA_CHICK
molecular_function	molecular function regulator	92	tr|F1NFB8|F1NFB8_CHICK;tr|A0A1L1RMP9|A0A1L1RMP9_CHICK;tr|F1N8T3|F1N8T3_CHICK;tr|F1NBA8|F1NBA8_CHICK;sp|P17785|ANXA2_CHICK;tr|Q6QAZ9|Q6QAZ9_CHICK;sp|P63247|RACK1_CHICK;sp|Q5ZKI0|KCC2D_CHICK;tr|O93410|O93410_CHICK;tr|F1NX60|F1NX60_CHICK;tr|Q5ZLX7|Q5ZLX7_CHICK;tr|A1E134|A1E134_CHICK;tr|A0A3Q2U6J9|A0A3Q2U6J9_CHICK;sp|Q5ZMT0|1433E_CHICK;sp|Q5ZM44|CHP1_CHICK;sp|Q5ZM91|KAP0_CHICK;tr|E1C2U6|E1C2U6_CHICK;…
molecular_function	molecular transducer activity	12	tr|A0A3Q2U3T5|A0A3Q2U3T5_CHICK;tr|F1P0K1|F1P0K1_CHICK;tr|H9L063|H9L063_CHICK;tr|F1NY54|F1NY54_CHICK;sp|P07228|ITB1_CHICK;sp|P50890|RSSA_CHICK;tr|F1NBD7|F1NBD7_CHICK;tr|Q5ZL65|Q5ZL65_CHICK;tr|F1NTM6|F1NTM6_CHICK;tr|E2RUH0|E2RUH0_CHICK;tr|E1BXK7|E1BXK7_CHICK;sp|P98157|LRP1_CHICK
molecular_function	signal transducer activity	21	tr|Q8UWG6|Q8UWG6_CHICK;tr|A0A1D5PIQ5|A0A1D5PIQ5_CHICK;tr|Q5ZI80|Q5ZI80_CHICK;tr|Q71RI7|Q71RI7_CHICK;tr|E1C1V3|E1C1V3_CHICK;sp|P50147|GNAI2_CHICK;tr|A0A3Q2UDX1|A0A3Q2UDX1_CHICK;tr|A0A3Q2U7J6|A0A3Q2U7J6_CHICK;tr|A0A1D5NYE8|A0A1D5NYE8_CHICK;tr|A0A3Q3ANE2|A0A3Q3ANE2_CHICK;tr|E1C0T1|E1C0T1_CHICK;tr|F7BQ11|F7BQ11_CHICK;tr|A0A3Q3ALH5|A0A3Q3ALH5_CHICK;sp|Q9PSX7|RHOC_CHICK;tr|Q90846|Q90846_CHICK;tr|Q5ZJK3…
molecular_function	structural molecule activity	130	tr|A0A1D5P3B1|A0A1D5P3B1_CHICK;sp|Q98TF6|RL36_CHICK;tr|F1NIX0|F1NIX0_CHICK;sp|Q5ZJ56|RL7_CHICK;sp|P67883|RL30_CHICK;tr|A0A1D5PFV4|A0A1D5PFV4_CHICK;tr|A0A1L1S0Q5|A0A1L1S0Q5_CHICK;sp|P18660|RLA1_CHICK;tr|A0A1L1RLL0|A0A1L1RLL0_CHICK;tr|A0A3Q2U825|A0A3Q2U825_CHICK;sp|P47836|RS4_CHICK;tr|F1NQ35|F1NQ35_CHICK;sp|Q08200|RL10_CHICK;tr|A0A3Q3A7P6|A0A3Q3A7P6_CHICK;tr|A0A1D5PMT8|A0A1D5PMT8_CHICK;tr|A0A182C6I…
molecular_function	transcription regulator activity	40	tr|A0A1D5P7C6|A0A1D5P7C6_CHICK;tr|Q5ZIZ6|Q5ZIZ6_CHICK;tr|A0A3Q2U7J6|A0A3Q2U7J6_CHICK;tr|F7BQ11|F7BQ11_CHICK;tr|A0A1D5PBN9|A0A1D5PBN9_CHICK;tr|F1NJY8|F1NJY8_CHICK;tr|H9L063|H9L063_CHICK;sp|Q90WU3|DDX1_CHICK;sp|Q6DV79|STAT3_CHICK;sp|P84173|PHB1_CHICK;tr|A0A1D5P893|A0A1D5P893_CHICK;tr|F1NY54|F1NY54_CHICK;tr|Q5ZJK3|Q5ZJK3_CHICK;tr|A0A3Q2UAA1|A0A3Q2UAA1_CHICK;sp|P56517|HDAC1_CHICK;sp|Q90734|ACTN4_CHIC…
molecular_function	translation regulator activity	5	sp|O42254|IF2B1_CHICK;tr|Q5ZHW8|Q5ZHW8_CHICK;tr|F1NF19|F1NF19_CHICK;tr|F1NLD7|F1NLD7_CHICK;tr|A0A1D5PBN9|A0A1D5PBN9_CHICK
molecular_function	transporter activity	68	tr|A0A1D5P810|A0A1D5P810_CHICK;tr|A0A1L1RY04|A0A1L1RY04_CHICK;tr|A0A1L1RY35|A0A1L1RY35_CHICK;tr|A0A1L1RYK0|A0A1L1RYK0_CHICK;tr|A0A1D5P3S4|A0A1D5P3S4_CHICK;tr|F1NV02|F1NV02_CHICK;tr|E1C3C6|E1C3C6_CHICK;tr|E1BXK7|E1BXK7_CHICK;tr|Q5ZLG7|Q5ZLG7_CHICK;tr|Q5ZMJ6|Q5ZMJ6_CHICK;tr|A0A1D5PCU1|A0A1D5PCU1_CHICK;sp|Q03669|AT2A2_CHICK;sp|P13585|AT2A1_CHICK;tr|E1C784|E1C784_CHICK;tr|F1NTM6|F1NTM6_CHICK;tr|Q5ZLZ…
